# Supplementary material for: Improving the genome and proteome annotations of the marine model diatom Thalassiosira pseudonana using a proteogenomics strategy
Source: Mar Life Sci Technol. 2023 Feb 3;5(1):102–15. doi: 10.1007/s42995-022-00161-y (PMC10077189; doi:10.1007/s42995-022-00161-y)
Supplement: Supplementary file 2 — Supplementary file2 (XLSX 56959 KB) [file 42995_2022_161_MOESM2_ESM.xlsx]

## Sheet: Supplementary  Data Set 1A
Supplementary Data Set 1A. List of PSMs identified by MSGF+ search engine.
Scan_Num	Seq	Modified	E-value	exp_mr	Delta_mr	Charge	Accession_Num
File28021_6364	SSIGSLLNR		7.46464e-11	473.77	0.57973	2	>XP_002294834_1,
File28049_7163	ELNNALMGFR	7,M(+15.995)	4.92624e-13	590.793	0.826485	2	>XP_002291507_1,
File28065_14435	IDMVMDWR		3.37489e-12	533.247	0.915677	2	>XP_002294519_1,
File27961_16681	EAALNALLPDSMYSTSR		2.07591e-14	919.948	-3.64903	2	>XP_002294342_1,
File28033_145	ANPMGGSTMAK		1.48114e-08	532.747	0.458268	2	>XP_002290100_1,
File27997_20219	AEFEEIVSFLK		4.57205e-13	656.346	0.74394	2	>XP_002297509_1,
File28053_2456	GAFTGSVAASMVK	11,M(+15.995)	4.03128e-14	621.314	0.491179	2	>XP_002292927_1,
File28005_9882	IVPSIDCTIGTAHGIPCSDGK	7,C(+57.021);17,C(+57.021)	1.43418e-23	733.358	0.416135	3	>XP_002295903_1,
File28049_6372	PVSSIIPEVEKPK		7.56188e-14	711.913	-0.685871	2	>XP_002291594_1,
File27961_17791	SWMAAQDQPHENFVFPEEVLPR	3,M(+15.995)	4.52141e-17	881.745	-3.46103	3	>YP_874542_1,
File28075_8361	QLPPALLK		4.64086e-10	440.287	0.277252	2	>XP_002286395_1,
File28029_3220	LTGSIPEGMK		2.30198e-11	516.774	1.77162	2	>XP_002289439_1,
File28073_15362	VASLAELNR		2.47247e-10	486.777	-0.438852	2	>XP_002287200_1,
File28053_9769	TQLLLAMIR	7,M(+15.995)	9.09525e-11	537.821	0.340458	2	>XP_002296083_1,
File28055_11987	TLLAPFDTIK		1.03716e-11	559.827	0.436101	2	>XP_002293592_1,
File28049_1241	LGVSNSEGKPTVGMASK		2.29849e-16	831.43	0.0734099	2	>XP_002296800_1,
File27989_2350	IFNPTGR		7.35665e-10	402.721	-0.757783	2	>XP_002286348_1,
File28017_15824	IMGVGPVYAIPSALQK		1.10273e-16	822.463	-0.0742102	2	>XP_002296579_1,
File27993_16704	STGISMFFEYDVK	6,M(+15.995)	2.24775e-17	770.356	0.792299	2	>XP_002291169_1,
File27983_890	LIQSNAMTR	7,M(+15.995)	2.62503e-12	525.274	0.580984	2	>XP_002291445_1,
File28057_2473	IQNLMSNFK	5,M(+15.995)	1.23763e-12	555.784	0.219636	2	>XP_002288541_1,
File28039_10082	NAFGNYGDMLK	1,N(+0.984)	8.58106e-14	615.777	0.892071	2	>XP_002290908_1,
File28029_5804	QTFPESGCVSSCLK	8,C(+57.021);12,C(+57.021)	1.74091e-17	800.361	-0.228779	2	>XP_002293623_1,
File27965_18746	YPQIEADGFTSILQAK		7.17411e-19	890.96	1.09608	2	>XP_002295666_1,
File28033_11866	TKEDIASALKGEGDSQLAAIAK		1.55319e-17	739.397	-0.412736	3	>XP_002287212_1,
File27959_10967	MMLQDLNLDKEVETYSK		2.45064e-09	1029	3.91479	2	>XP_002287796_1,
File28035_11829	DFPLNIR		8.78155e-09	437.743	0.0697158	2	>XP_002291793_1,
File28077_2690	ILNSLDTK		3.75316e-10	452.261	0.269911	2	>XP_002295865_1,
File28027_10062	IPSLDAAGVELK		1.82979e-13	606.846	0.301733	2	>XP_002295095_1,
File27959_1146	NPPPIATTK		3.20562e-10	470.267	-7.85828	2	>XP_002294880_1,
File28003_12119	SSSSESFTGFAAIR		7.11186e-17	723.847	0.421603	2	>XP_002289633_1,
File28075_10726	VISTPSLIDAQNAVTPMK	12,N(+0.984);17,M(+15.995)	7.01965e-21	951.498	0.256586	2	>XP_002296377_1,
File28017_2612	WTGIPANK		7.78446e-12	443.743	0.137546	2	>XP_002292380_1,>XP_002288245_1,
File28033_16516	QEFEIFSSLK		2.21543e-12	614.317	0.397418	2	>XP_002289904_1,
File27985_1321	HVSTNDLISHR		5.58465e-13	426.89	1.42976	3	>XP_002297240_1,
File28051_5030	KEAEAEGK		1.9968e-09	431.725	9.06106	2	>XP_002293504_1,
File28035_17277	AIWHPVAPDIVFETNEK		1.63447e-12	656.008	1.02344	3	>XP_002286066_1,
File28071_8859	EIGFMYGQYK	5,M(+15.995)	1.21677e-14	626.29	0.292366	2	>XP_002297200_1,
File27959_4240	ALSPNEAIIK		3.79761e-12	528.309	1.73294	2	>XP_002287269_1,
File27963_5805	EKDVVVVPAHVLR		9.54471e-14	487.625	0.563258	3	>XP_002290927_1,
File28033_17802	DGWLDVLK		1.37772e-09	473.256	0.515875	2	>XP_002295277_1,
File27961_17262	MPSAVGYQPTLATEMGALQER		1.95251e-21	1125.55	0.108454	2	>XP_002297536_1,
File28005_14786	YKEGIPLVVPEINAETTK		1.60587e-14	1001.05	1.76817	2	>XP_002288431_1,
File27981_659	LKAEQALK		5.28651e-11	450.78	2.57258	2	>XP_002292004_1,
File27981_4335	NVPPPQPDTGGPFR		5.46813e-14	739.873	-0.412471	2	>XP_002288452_1,
File28045_17774	SLATEVFTSANAFDIK		1.38585e-08	857.439	0.711831	2	>XP_002289690_1,
File27963_14550	LLENMPMPWENVR	5,M(+15.995)	5.31526e-18	822.894	-3.41187	2	>XP_002287554_1,>XP_002287556_1,>XP_002290873_1,
File27959_9709	MQTGDINFIIQEK		5.17097e-15	768.89	0.635047	2	>XP_002290936_1,
File27993_19410	DLPPPNEYAVANVFFPPENADVLK		6.0985e-10	886.116	1.58423	3	>XP_002293590_1,
File28069_1445	IGDAMNAR	5,M(+15.995);6,N(+0.984)	7.50747e-09	433.203	8.18375	2	>XP_002292336_1,
File27967_4452	FVMHDSFR		7.89036e-12	519.745	-0.587164	2	>XP_002287341_1,
File28001_12089	MPSAVGYQPTLATEMGALQER	15,M(+15.995)	4.86347e-18	1133.55	0.107689	2	>XP_002297536_1,
File27981_3542	LNVVVGPNGTGK	8,N(+0.984)	6.08534e-16	578.323	1.05538	2	>XP_002293941_1,
File28033_7293	SQEILVTGIK		6.95397e-12	544.321	-0.448523	2	>XP_002296041_1,
File27985_1209	STAGGFGAASSTR		2.92263e-16	585.28	-1.66854	2	>XP_002293726_1,
File28005_10133	MALVGDAAGYVTK		4.63171e-18	648.337	1.03555	2	>XP_002294275_1,
File28031_8929	KCNDLLLLR	2,C(+57.021);3,N(+0.984)	3.28929e-09	573.323	3.08731	2	>XP_002289637_1,
File27983_1844	LVSSAPATGMSK		7.95668e-16	574.802	-1.59277	2	>XP_002293467_1,
File27993_5337	VTVGVGPNETIQPR		2.0949e-17	733.9	-2.32863	2	>XP_002288410_1,
File28043_4837	VIPPSGSNQFQEYGR		2.32766e-19	839.912	-0.94469	2	>XP_002293031_1,
File27995_8967	TNLAIAMTAAEK		7.9324e-15	617.329	-0.197739	2	>XP_002291980_1,
File28075_16158	QGLPFTLSPEYQAAQR	1,Q(+0.984)	4.22152e-08	903.952	-3.44353	2	>XP_002296945_1,
File28003_9265	LLEAGVHQVYEPPLGAK		3.80881e-15	911.002	3.3499	2	>XP_002288527_1,
File28037_3885	DPGVLIVAHGSR		6.28612e-14	610.842	2.39808	2	>XP_002288124_1,
File27979_11664	TSLAPIIQK		1.48116e-11	485.8	0.439734	2	>XP_002293455_1,
File28041_5659	LYNGIIK	3,N(+0.984)	4.92121e-09	411.241	-1.85521	2	>XP_002285992_1,
File28029_2591	HGELTNVYVQPSQR		1.30331e-16	814.413	0.224831	2	>XP_002286419_1,
File28017_15446	YGLSNIPLIAPTTTDER		2.92173e-13	930.99	1.18007	2	>XP_002294706_1,
File28033_18157	ANQNMVNDFEAINALR		2.24109e-17	910.441	-0.268156	2	>XP_002293763_1,
File27995_11111	NINPFAIK		9.34643e-11	458.765	-2.46128	2	>XP_002289207_1,
File27959_636	GVSEETTTGVHR		1.66403e-14	636.813	0	2	>XP_002290951_1,
File28057_4976	VLLETIHTMK		8.12732e-13	395.562	-0.7715	3	>XP_002287520_1,
File28069_7883	IIDEIAITPSK		3.89936e-13	600.35	4.06665	2	>XP_002296774_1,
File28025_2939	LLTQQALR		1.75094e-10	471.79	0	2	>XP_002288108_1,
File27967_9968	ELQSILLQK		3.7205e-08	536.323	-1.93465	2	>XP_002289312_1,
File27989_17279	LFNVAGEGVYEAAK		5.20668e-13	734.379	1.24667	2	>XP_002287575_1,
File28005_18273	LANGGALPPDLSLMVK	3,N(+0.984)	1.26951e-14	798.937	0.229186	2	>XP_002297186_1,
File28029_10221	YAPINTQEILGNGGNVSK	12,N(+0.984)	3.02045e-21	938.476	0.195109	2	>XP_002292715_1,
File27981_13470	ASTIAQVVNVLDEK		4.90658e-13	496.276	0.553439	3	>XP_002297546_1,
File28033_5675	TQGLIAISQSGETK		7.60609e-15	716.886	0.595975	2	>XP_002294333_1,
File28061_15365	KPWNCAGKGGTQK	5,C(+57.021)	1.05478e-10	478.243	-3.78734	3	>XP_002293866_1,
File28077_17702	GEPLANLFHEIR		4.18785e-14	465.918	1.572	3	>XP_002296908_1,
File27997_1040	APLVSASQSK		8.68942e-13	494.278	1.04961	2	>XP_002292017_1,
File27987_1306	NQLNLMK	6,M(+15.995)	2.93407e-10	438.734	0.208675	2	>XP_002288419_1,
File28077_16383	DYNQTIPTVLEIPSK		1.36653e-11	859.454	-0.284065	2	>XP_002294299_1,
File28041_14721	GLIDPTYFQSTMEYR	12,M(+15.995)	1.67555e-16	918.928	0.92988	2	>XP_002297125_1,
File28001_10986	NAMEAMLNVK		2.70373e-14	560.778	-0.10884	2	>XP_002294742_1,
File28009_3681	KSVTPSKPK		5.16925e-09	486.796	-7.08914	2	>XP_002292544_1,
File28041_9999	SEKYPWLDGASMK		6.27148e-17	756.364	0.0806955	2	>XP_002294422_1,
File27969_4112	TGVTLPPR		5.33609e-11	420.751	0	2	>XP_002289049_1,
File28037_8414	GNLTNIIR	5,N(+0.984)	3.06678e-09	451.259	-0.135255	2	>XP_002286255_1,
File27961_18190	SLTDEDLYSIAGHIMLQPK	15,M(+15.995)	4.12958e-20	1074.04	0.227311	2	>XP_002297520_1,
File28003_15975	NMPPEIETLWHAR		4.13357e-16	797.397	2.14321	2	>XP_002291146_1,
File28005_14332	LADYFVMDAFGTAHR	7,M(+15.995)	3.46189e-20	577.272	0.634382	3	>XP_002288341_1,
File28005_8781	FGPWYETGK		8.46738e-14	542.76	1.79926	2	>XP_002290491_1,
File27981_2119	TAFQTMSDTYATK	6,M(+15.995)	7.02277e-17	740.836	0.906257	2	>XP_002286425_1,
File28017_13649	GVMLWSVDMLK	3,M(+15.995);9,M(+15.995)	3.76413e-10	655.83	2.97811	2	>XP_002289301_1,
File28017_5753	NFQYTMPR		4.33247e-12	528.751	1.26976	2	>XP_002292962_1,
File28009_35	MSGVDHIHAGTVVGK	1,M(+15.995)	4.55912e-08	381.696	-1.27924	4	>YP_874498_1,
File27993_17782	SFELPDGNIIVIGNER		4.30433e-13	886.965	3.09662	2	>XP_002294917_1,
File28027_6789	AVFGTYNALK		1.65291e-13	542.295	-0.450199	2	>XP_002295616_1,
File28033_1945	YHYTIVDAPGHK		5.90385e-17	700.851	-0.174174	2	>XP_002292812_1,
File28005_14109	LSFFPYK		1.50759e-10	451.244	-0.13526	2	>XP_002294260_1,
File27969_832	TNFGIGHNMK	9,M(+15.995)	7.18918e-14	378.85	-0.0805532	3	>YP_874491_1,
File28061_1659	SQQTWVK		2.91991e-10	438.732	-0.556468	2	>XP_002291557_1,
File28029_11159	VPELNIQNGVLK	8,N(+0.984)	9.86927e-14	662.879	2.02567	2	>XP_002288450_1,
File28049_14788	DNIQGITKPAIR		7.86618e-10	663.385	6.44044	2	>XP_002295724_1,
File28069_9044	QSDSALLSFQK		3.08397e-09	612.316	-0.99679	2	>XP_002291044_1,
File28057_3985	TTLVANTSNMPVAAR		1.70931e-16	773.405	-1.89402	2	>XP_002293455_1,
File27959_3244	VTALPGQISEK		1.8267e-10	571.825	0.960638	2	>XP_002295168_1,
File27961_8779	KDEICVILNPSSQR	5,C(+57.021)	6.08996e-14	829.929	-1.0296	2	>XP_002294411_1,
File27959_7963	EAYPGDVFYLHSR		1.18139e-16	518.585	1.41235	3	>XP_002291694_1,>XP_002297546_1,
File28007_13063	LILTMPESMSMER	9,M(+15.995)	2.04505e-10	777.371	-1.33475	2	>XP_002287864_1,
File27997_11149	WGSLPMNGQVSCEGPLGK	6,M(+15.995);7,N(+0.984);12,C(+57.021)	9.75923e-11	967.936	-8.54749	2	>XP_002291809_1,
File28055_3827	NTLASGLAAACSK	11,C(+57.021)	7.90039e-16	632.322	0.193051	2	>XP_002293592_1,
File28041_3301	FYEALGMK	7,M(+15.995)	1.45705e-11	487.736	-0.563129	2	>XP_002288769_1,
File28061_10744	FLMAIDADTR		6.68619e-12	576.789	-0.105819	2	>XP_002289741_1,
File27969_4215	VIDALVR		3.67126e-09	393.248	-0.077604	2	>XP_002289437_1,
File28037_16918	NVLPTLNNLLENR	1,N(+0.984);7,N(+0.984)	2.4065e-10	756.907	-2.54037	2	>XP_002288139_1,
File27985_7474	GIPIPAVK		4.54157e-10	397.76	0.306894	2	>XP_002292874_1,
File28055_2319	AVGSYFAK		8.79075e-09	421.724	-0.289455	2	>XP_002286466_1,
File28027_9517	QTNAIFAAIR		3.28784e-13	552.814	3.64348	2	>XP_002293679_1,
File27999_6250	EPGDFGWGK		1.77421e-09	496.727	-1.35162	2	>XP_002289542_1,
File28007_2230	AGTISISSAPK		1.07117e-11	516.29	-0.827531	2	>XP_002289777_1,
File28055_951	LVSSAPATGMSK		2.33245e-14	574.803	0.743292	2	>XP_002293467_1,
File28029_10872	KFNELVEYK		3.59755e-08	585.312	-2.91978	2	>XP_002294892_1,
File28009_13070	VGDYVDIFANPSIHK		1.07112e-16	837.927	-0.946928	2	>XP_002296296_1,
File28051_8780	IGLFGGAGVGK		9.41114e-14	488.286	3.37498	2	>XP_002296041_1,>XP_002297536_1,
File28041_196	SPTTSAAPVGYSGK		4.75413e-17	661.833	-0.184443	2	>XP_002293108_1,>XP_002293104_1,
File27979_5326	VMTISAATTK		1.01712e-13	511.781	-0.17889	2	>XP_002288675_1,
File28031_11527	IDYKDIDLLK		5.40888e-10	618.348	0.690948	2	>XP_002297538_1,
File27987_5724	DINYLTPTR		1.57381e-10	546.788	1.11625	2	>XP_002288452_1,
File28021_4701	TFGTFTETAR		1.36895e-12	565.779	2.15757	2	>XP_002294965_1,
File27963_809	TTLTVAHR		5.96671e-11	449.759	0.610679	2	>XP_002293142_1,
File28065_10913	KVEDLPPAVMAK		6.12597e-15	649.363	-0.187985	2	>XP_002292507_1,
File28077_6159	VTGPSCVAEVVAK	6,C(+57.021)	2.15109e-16	658.851	4.53932	2	>XP_002287864_1,
File27993_13541	YWTDPLEFKPER		1.22946e-14	527.597	1.61959	3	>XP_002287570_1,
File27985_5495	LQWNPVK	2,Q(+0.984)	3.92304e-10	443.244	-3.30482	2	>XP_002296682_1,
File27997_14673	LGTVFGTSVSDLPEPK		7.5847e-17	823.936	0.518543	2	>XP_002292533_1,
File28017_502	VYAVMTK	5,M(+15.995)	7.3827e-11	414.22	0.442049	2	>XP_002291583_1,
File27963_10018	GGGFLPDGAYGPPGR		2.77291e-15	709.346	-0.946486	2	>XP_002290693_1,
File28073_12692	GKEDALVTLNSTPGVAVYGEK		3.37229e-19	1074.56	1.9312	2	>XP_002293557_1,
File28035_5117	VGSNGVTSACLIK	4,N(+0.984);10,C(+57.021)	1.39336e-16	653.837	0.0933492	2	>XP_002286145_1,
File28007_11715	KGIQYNPMTEIVVGNGAK	15,N(+0.984)	4.71211e-16	640.668	0.762144	3	>XP_002295148_1,
File27991_12384	VAVEDLLPTR		3.52889e-12	556.819	0.109614	2	>XP_002291242_1,
File28071_15627	VPVDNLEGGIVGIDHFGGK		5.96987e-14	641.671	0.570715	3	>XP_002287710_1,
File27989_3545	MFQGAAWGK	1,M(+15.995)	6.65464e-12	506.237	-4.2198	2	>XP_002286605_1,
File28069_13566	LIVQGLIK		9.75684e-10	442.302	-0.413983	2	>XP_002291767_1,
File27967_2739	NMVGISATGSGK		5.20476e-16	561.286	3.15352	2	>XP_002294093_1,
File28051_11892	LDPLAPWSK		2.45221e-12	513.785	0.712771	2	>XP_002290080_1,
File27965_5900	LGNPTLMEIHK		2.43549e-10	418.229	-0.364843	3	>XP_002290661_1,
File27981_2683	LMDTALK		1.03565e-08	396.221	0.924261	2	>XP_002296303_1,
File28075_17821	YGNTSAASIPLALDEAVR		3.96414e-12	924.48	1.38644	2	>XP_002295320_1,
File28003_16014	VVLADEATALLHGR		5.71861e-17	488.944	0.124831	3	>XP_002296620_1,
File28027_1616	LPMHFMR	3,M(+15.995)	8.05755e-11	474.233	0.0643514	2	>XP_002289509_1,
File28075_15282	IINSDEIQSVLNPAK	3,N(+0.984)	9.82524e-18	821.438	-0.148606	2	>XP_002290123_1,
File28059_1221	TFEVGNGR	6,N(+0.984)	8.04497e-11	440.711	-1.03869	2	>XP_002291225_1,
File27999_6279	AESLFGVK		2.73497e-08	425.737	-0.215045	2	>XP_002295155_1,
File27997_1684	LYEAVQSNPGGTSQNHINR		1.26752e-23	695.675	-0.17547	3	>XP_002292242_1,
File28055_7392	IFLTQPMGGDAMNVK	7,M(+15.995)	2.66816e-14	546.606	-0.334986	3	>XP_002294247_1,>XP_002294268_1,
File27977_16235	NGGSRTVGSSSVHR	1,N(+0.984)	7.04381e-09	701.344	-2.17565	2	>XP_002287210_1,
File28077_9385	AGEFFLK		2.91028e-10	406.221	-0.525879	2	>XP_002287622_1,
File28075_4776	NAENASSVAHLLK		3.62234e-12	451.909	-0.0675304	3	>XP_002292808_1,
File28029_1950	HLGDYLAK		8.80126e-11	458.748	-0.73176	2	>XP_002292693_1,
File28045_11146	YQENPVQTSAWLR		2.30949e-13	796.398	0.91967	2	>XP_002295233_1,
File28019_10795	SSTLFYPASNK		1.6766e-13	607.806	0.200838	2	>XP_002287550_1,
File28053_9402	VPILPNVETVPK		1.17257e-10	653.393	0.373651	2	>XP_002290418_1,
File28025_12316	APIAMGYVETELAK		3.5009e-11	746.89	1.14407	2	>XP_002292225_1,
File27995_3680	VFCDIGSGAGR	3,C(+57.021)	3.69572e-13	569.769	-0.107123	2	>XP_002297446_1,
File28041_13285	FAPEEVSAMILQK	9,M(+15.995)	7.0752e-12	739.882	0.989918	2	>XP_002288567_1,
File28001_9169	VPPILLR		5.30811e-09	404.275	-2.71753	2	>XP_002288744_1,
File28067_3501	VPLLSDK		3.2685e-09	386.234	0.237039	2	>XP_002295259_1,
File28057_3127	MLLPVAK	1,M(+15.995)	1.32715e-09	394.24	-1.39335	2	>XP_002288497_1,
File27985_7282	TPPASVLLANAAK		1.28848e-15	626.867	0	2	>YP_874517_1,
File27993_8516	TPNQLQFIK	3,N(+0.984)	9.61858e-09	545.3	-0.783506	2	>XP_002291539_1,
File27959_12811	ALTEFDGDIEAAADELR		9.63539e-14	612.627	0.797029	3	>XP_002287519_1,
File27961_2104	NATSTISTAAVKPSASAQEPK		2.02356e-18	1030.04	-0.829574	2	>XP_002289654_1,
File27999_8135	DPLEFVK		1.1991e-08	424.231	-1.7984	2	>XP_002287523_1,
File27979_1692	IYTGVAMNK		1.88017e-13	498.763	0.122373	2	>XP_002291624_1,
File27991_7820	IGPLGLSPK		4.31759e-11	441.278	3.45788	2	>XP_002287705_1,
File28009_1840	MPAAPSMR		1.43901e-11	430.709	-1.55879	2	>XP_002291046_1,
File27985_1091	DSHGIAQVHTVTGQK		7.38988e-18	526.606	0.695418	3	>XP_002289998_1,
File28069_11738	AVVTVPAYFNDSQR	10,N(+0.984)	1.85598e-13	523.264	1.16643	3	>XP_002291508_1,>XP_002295809_1,
File28023_7336	FGAQQVLAR		1.42194e-12	495.28	0.246467	2	>XP_002290063_1,
File28005_13773	TQVTIAYDQLADGSVVPTK		2.93004e-18	1003.53	0.912311	2	>XP_002288883_1,
File27995_15718	AATPELELSNLNIGSR		3.32717e-15	842.948	0.94129	2	>XP_002289012_1,
File28037_12220	TLVETVPVSMGNVVSHR	12,N(+0.984)	2.33827e-16	609.322	2.50423	3	>XP_002291085_1,
File28029_5715	PGTILTLQK		8.08643e-12	485.8	-0.0628192	2	>XP_002286034_1,
File28075_5293	VTADFLK		5.63828e-10	397.226	-1.38288	2	>XP_002295441_1,
File28025_4545	EAVPWAR		3.50715e-09	414.722	0.588685	2	>XP_002296083_1,
File28037_12937	EVVDLYHIQYINK		1.47304e-17	817.434	0.821336	2	>YP_874521_1,
File28069_14035	VYDTSSVPTDGSSLTLLGER		4.27881e-15	699.683	0.174465	3	>XP_002290837_1,
File28019_7158	IGAPALTTR		8.22395e-12	450.269	-0.203329	2	>XP_002293993_1,
File27967_15071	YGFLSVIK		4.2377e-11	463.771	0.131606	2	>XP_002296083_1,
File28001_16363	GFAFIEYATPEQAR		7.88062e-16	800.395	1.2201	2	>XP_002291145_1,
File28055_4716	SASGLSSAVIVR		5.90401e-14	573.828	0.106365	2	>XP_002291450_1,
File28067_9673	VAASVTDKDLLSK		2.02277e-15	673.881	1.63031	2	>XP_002290086_1,
File28023_6513	YTTIPIAK		3.5494e-11	453.77	3.29543	2	>XP_002287901_1,
File27967_13313	STDNVLQMWVNK	8,M(+15.995)	8.25752e-16	725.854	0.252262	2	>XP_002297354_1,
File28051_9612	LDVLTPLK		3.01805e-10	449.784	0.474946	2	>XP_002294375_1,
File27965_11594	SGAPMTVSSSTDVPSAIIR		1.18475e-19	938.474	-3.44693	2	>XP_002287238_1,
File28051_10741	MAVQDIFR		1.97471e-11	490.255	-0.124497	2	>XP_002294851_1,
File28069_5215	GMIATDNVYPNTAK		1.95e-18	747.866	-0.244837	2	>XP_002286611_1,>XP_002286026_1,
File27995_15695	TPGDMGFDWMGMTK	10,M(+15.995)	2.23389e-18	795.325	0	2	>XP_002290280_1,
File28051_1605	AMCKPLLDR	3,C(+57.021)	5.58599e-11	552.288	-0.773592	2	>XP_002286743_1,
File28047_5541	TDIVQFVHTNMNK	11,M(+15.995)	1.35321e-17	781.886	0.780615	2	>XP_002290123_1,
File28007_9486	KVYTIFDYGEQK		3.5496e-14	745.88	0.409149	2	>XP_002292114_1,
File27961_18211	ETPLSPLWIDYNR		2.13135e-16	802.409	0	2	>XP_002292394_1,
File27963_2660	GSQSNLSFR		3.02398e-10	498.249	0.551247	2	>XP_002293628_1,
File28033_13860	TKEDIASALKGEGDSQLAAIAK		1.97487e-14	739.396	-1.15566	3	>XP_002287212_1,
File28077_12328	RAEQGSHVVDEGPAPITYMNALR		4.52833e-19	837.754	2.62281	3	>XP_002290531_1,
File27971_5907	AVDALIPIGR		2.11531e-10	512.811	0.714124	2	>XP_002291694_1,
File28007_9131	FAFNALQAK	4,N(+0.984)	1.15115e-12	505.769	-0.241356	2	>XP_002296429_1,
File28035_5644	LANVLLK		2.46371e-09	385.761	1.18665	2	>XP_002294215_1,
File28075_12925	ALAGSLGMEEVGVGPVK		1.17444e-19	807.432	0.151183	2	>XP_002291870_1,
File28059_2041	GVLVVGSR		2.22778e-09	393.745	-0.620047	2	>XP_002288646_1,
File28067_10689	LLSPWAK		5.47117e-10	407.745	0	2	>XP_002291549_1,
File27997_77	GTGLVSSPAGK		6.68158e-10	487.269	0	2	>XP_002292744_1,
File27999_9521	IAAFETNANALVK	7,N(+0.984)	2.0462e-16	681.867	-0.358047	2	>XP_002295520_1,
File27977_11279	VVGDMTIVSSIAK		3.17097e-16	660.368	3.23492	2	>XP_002295117_1,
File27985_13955	SGSFLLVGDPLEK		7.06606e-10	681.37	0.895772	2	>XP_002293696_1,
File27995_7510	GPSSNPMDYGFNR		7.01869e-18	721.313	1.35387	2	>XP_002297354_1,
File27979_11300	SPAQLGTTMMR		1.74891e-14	596.794	0.102272	2	>XP_002289446_1,
File28031_14167	TDIELTSILAK		1.56802e-11	602.345	0.405317	2	>XP_002296305_1,
File27999_3520	VPESATSGATILK		1.64253e-14	637.356	4.40512	2	>XP_002288792_1,
File27971_1881	GVPTGFR		1.75877e-08	367.203	-0.0831082	2	>XP_002288410_1,
File28031_7989	NLLSVAYK		1.18934e-10	454.266	-0.40308	2	>XP_002288685_1,
File28065_9127	GNLECFVR	5,C(+57.021)	1.97598e-09	497.743	0.551808	2	>XP_002290499_1,
File27989_17133	SPTTSAAPVGYSGK		1.35804e-10	661.834	2.02887	2	>XP_002293108_1,>XP_002293104_1,
File28003_7956	RFDPNFLR	5,N(+0.984)	8.19774e-11	355.854	0.857587	3	>XP_002286611_1,>XP_002286026_1,
File28031_12436	PSDLDQPVIAALR		1.80926e-15	697.885	-0.349829	2	>XP_002296209_1,
File28001_901	INTAAAIK		5.95291e-11	401.245	-0.0760572	2	>XP_002296603_1,
File27963_16555	VINTWADIINR	10,N(+0.984)	8.13762e-14	658.354	0	2	>YP_874620_1,>XP_002297555_1,
File27967_14353	IASVGDAVEYVAAHPMAK		1.74684e-23	914.968	0.933905	2	>XP_002289159_1,
File27991_19553	NFLESTEETGLLSQVANAGLLSK	17,N(+0.984)	5.29682e-26	1211.62	1.41049	2	>XP_002296410_1,
File28057_5944	VVTSLFSR		1.4796e-10	454.764	0.939491	2	>XP_002289939_1,
File27961_9188	APVIDLVSK		2.4889e-11	471.286	-1.87786	2	>XP_002287575_1,
File27987_13858	KFCSELLK	3,C(+57.021)	2.10456e-09	513.282	3.39436	2	>XP_002290118_1,
File27963_19221	SNKVEITNVPEILEAMR		3.95797e-08	648.348	0.753117	3	>XP_002292868_1,
File28007_10687	RNQSAFFLYSNATR	2,N(+0.984);11,N(+0.984)	2.73205e-12	838.905	-0.50929	2	>XP_002296592_1,
File28045_12559	TIDPLLIR		2.48072e-09	470.795	0.583392	2	>XP_002287176_1,
File27991_14949	ENVLTAAPFQEHTDFLSK		7.38049e-18	512.76	0.983526	4	>XP_002292744_1,
File28017_3019	LSVNLGK		1.56786e-09	365.727	1.41854	2	>XP_002296496_1,>XP_002294795_1,
File28073_18103	GPAPLPLALAHLDVDESGK		5.77297e-18	634.012	1.8291	3	>XP_002287488_1,
File27989_5941	ASEGTFSIPGSGR		5.80039e-13	633.309	-0.3855	2	>XP_002290556_1,
File28009_5237	IPVISNVDAKPHSDPATIK		8.23164e-15	668.038	2.01003	3	>XP_002290601_1,
File27989_12947	VFLENVIR	5,N(+0.984)	2.05116e-10	495.785	0.492433	2	>XP_002295724_1,
File28077_4120	ILTSASSNELPR		3.57782e-14	644.349	0.473619	2	>XP_002295395_1,
File27979_7576	KSPSPNKQQSAHK	8,Q(+0.984);9,Q(+0.984)	3.70213e-08	720.368	-2.83889	2	>XP_002291355_1,
File28059_2794	IAMMPIK	3,M(+15.995)	3.03258e-10	410.228	1.78541	2	>YP_874490_1,
File27995_14383	ANGATVDVGIPASSMVITK	2,N(+0.984)	3.42239e-14	611.321	0.199683	3	>XP_002290279_1,
File27969_5647	NLPGTMMSPDVVPHAR	6,M(+15.995)	4.42025e-15	579.952	0.841934	3	>XP_002287323_1,
File28003_5852	VFVLAEK		5.67916e-10	403.245	0.529761	2	>XP_002289339_1,
File28041_11877	AIMGKPMSDEDMAFIGTK		1.40518e-18	647.976	0.565162	3	>XP_002286051_1,
File27983_3116	VFVATTSGGK		5.83376e-14	483.767	0.3785	2	>XP_002291620_1,
File28067_7701	GVGGSLSYDGIR		3.69184e-10	590.801	-0.309927	2	>XP_002297261_1,
File28029_3291	IAMLDMNLQR	3,M(+15.995);6,M(+15.995)	2.23772e-13	618.806	-2.16994	2	>XP_002293929_1,
File27979_7648	VVQPGAAGIVR		5.69689e-14	533.822	0.343008	2	>XP_002293712_1,
File27995_2651	TPGMMMGYYK	4,M(+15.995);6,M(+15.995)	3.3563e-10	605.751	0	2	>XP_002294247_1,>XP_002294268_1,
File28037_13433	LPPMDAFGQAEMR		4.20406e-16	731.844	-0.333596	2	>XP_002287753_1,
File27983_8901	TFPLSQAR		1.35008e-10	460.253	0.132612	2	>XP_002286509_1,
File28067_5287	YNPSTEGAVTTPLR		2.21392e-18	753.385	2.1874	2	>XP_002291611_1,
File27963_9502	SAQWSLSTAKPGNGVDQLR	13,N(+0.984)	2.81993e-22	672.676	-0.907348	3	>XP_002290626_1,
File28007_16851	VDLDILAIR		1.07954e-10	514.311	0.712042	2	>XP_002287762_1,
File28061_15039	KFSPSQIGSMVLGK	10,M(+15.995)	7.08157e-16	498.938	0.672816	3	>XP_002295809_1,
File28025_4079	VGNFSGFDK		4.60251e-13	485.735	0.188483	2	>XP_002293941_1,
File27995_8955	SQAAALGDYIASR		9.21809e-16	662.339	-2.44226	2	>XP_002291844_1,
File28075_16538	TIFSLEDIAK		6.90393e-12	568.814	0.751118	2	>XP_002291179_1,
File27961_14105	GDLGVEIPIQQVTNAQK		3.31914e-13	905.493	4.04434	2	>XP_002287522_1,
File27993_13907	SVLALMGYEDK		1.06846e-13	613.312	3.08504	2	>XP_002286843_1,
File28027_9359	LTQFGDLYYEGK		1.01092e-15	717.351	0	2	>XP_002293961_1,
File28023_6986	ASGGPLLVGSPR		1.13641e-14	555.817	0.219623	2	>XP_002286405_1,
File27981_632	TQPHFSNPK		8.85024e-13	528.268	0.808769	2	>XP_002293827_1,
File27991_10782	VAADKPTGSAITAAIDSATAHER		6.24956e-18	751.721	1.3803	3	>XP_002286331_1,
File27969_4589	TPGMMMGYYK	5,M(+15.995)	2.46419e-16	597.752	-1.83794	2	>XP_002294247_1,>XP_002294268_1,
File27995_15325	YMGVPPYGNDNLLR	11,N(+0.984)	1.27707e-08	805.892	3.29789	2	>XP_002288077_1,
File27979_12666	LAQPASWR		1.24857e-10	464.753	-1.70726	2	>XP_002296869_1,
File27963_702	NHTEHRPYVITNR		1.24897e-13	546.282	0.446913	3	>XP_002290980_1,
File28057_6680	LLSILQK		1.0474e-08	407.773	-0.0748395	2	>XP_002296168_1,
File28075_11713	TPGDMGFDWMGMTK	5,M(+15.995);10,M(+15.995)	3.53766e-15	803.322	-0.531849	2	>XP_002290280_1,
File27993_8631	LVVSDEDAPATHLYHGSFAGQAAAR		9.60509e-27	861.756	-1.98314	3	>XP_002292254_1,
File28043_7318	LKQEGIEFQTITAGK		8.67454e-16	554.974	0.769849	3	>XP_002297090_1,
File27985_9159	TPSGFSNLLSNK		1.61256e-15	632.831	1.06093	2	>XP_002287298_1,
File27997_20880	MALMSEATASVK		1.14886e-12	619.81	0	2	>XP_002293763_1,
File28009_8449	LLIAAGEIAK		2.43427e-11	499.816	-0.549519	2	>XP_002288073_1,
File28037_11487	ITIVNSDGATTSQTLSAGLK	5,N(+0.984)	8.82546e-23	989.521	0.863542	2	>XP_002297535_1,
File27983_3841	VICQGFTGK	3,C(+57.021)	1.56489e-12	505.261	0.603997	2	>XP_002289446_1,
File27985_11286	VAWMDDLGVVR	4,M(+15.995)	9.43437e-12	638.822	0.764347	2	>XP_002289225_1,
File27961_9857	SVSFGTVDIR		2.9202e-12	540.788	-0.33859	2	>XP_002289269_1,
File27979_8099	VSSQMPAAPQFAK		5.18145e-14	681.35	3.5832	2	>XP_002290022_1,
File28031_5208	GPVDGTQFMGGR		4.383e-15	611.288	-0.299541	2	>XP_002294253_1,
File28049_3498	TAVQTFVK		6.02253e-10	447.258	-0.27293	2	>XP_002296360_1,
File28005_2828	GALSGAVVTEKPNVK		9.58888e-13	490.616	0.435418	3	>XP_002293134_1,>XP_002297087_1,
File27959_6389	ATAPATIAPVVPVK		2.75933e-15	667.905	-1.09659	2	>XP_002285971_1,
File28075_6481	MMSFESVK		5.01155e-12	479.723	0.763381	2	>XP_002296620_1,
File27997_15549	EPELQQYWSSTNLYSK		6.96469e-14	658.315	0.278143	3	>XP_002286281_1,
File27963_2292	TTMTFTK		7.0837e-11	415.211	3.01347	2	>XP_002287397_1,
File28019_7196	ITSVGNVAIK		5.98794e-10	501.303	-0.304383	2	>XP_002297436_1,
File28065_8836	VILQTLSQAK		3.45671e-12	550.838	0.443217	2	>XP_002294527_1,
File27981_3365	IALYANANGR	6,N(+0.984)	1.19504e-09	532.28	-0.802671	2	>XP_002291072_1,
File28065_13201	ALTDLLDAAK		4.96769e-12	515.795	4.14165	2	>XP_002290003_1,
File28047_2378	AGSLTNLAK		6.67064e-10	437.752	-1.95199	2	>XP_002287003_1,
File28029_2701	HLVNSPLVK	4,N(+0.984)	1.47166e-11	504.299	1.99699	2	>XP_002287991_1,
File27977_11529	TYDPTGPNSLALVPVMPK	16,M(+15.995)	2.0102e-13	958.495	-0.191034	2	>XP_002295493_1,
File27999_8335	FKELDPESMPSIK		2.61623e-15	760.888	1.20324	2	>XP_002293015_1,
File28045_8333	APIQFPVR		4.34197e-11	464.274	0.460123	2	>XP_002289336_1,
File28017_7159	TPPSPPAYPTTPGGSSYTMTPTR		3.85071e-11	1182.56	0.516126	2	>XP_002290164_1,
File28017_11768	FAPEEVSAMILQK	9,M(+15.995)	5.1636e-17	739.881	-0.824931	2	>XP_002288567_1,
File28003_3196	MMFQMDAK	5,M(+15.995)	3.27196e-13	509.214	0.0599308	2	>XP_002289832_1,
File28005_15281	HSIQFPDDIFPK		3.59013e-15	722.367	0.0844933	2	>XP_002286409_1,
File27989_2687	VIDACSLR	5,C(+57.021)	1.88218e-10	467.245	0.457197	2	>XP_002289520_1,
File27993_8513	IESTSVENLASHINAK		3.34376e-19	856.943	-0.997139	2	>XP_002292910_1,
File27993_6311	LNGSIWK	2,N(+0.984)	7.34913e-10	409.724	-0.968282	2	>XP_002294689_1,
File27987_7397	SRPLLFEVK		1.649e-09	363.553	-0.419712	3	>XP_002293821_1,
File27989_7413	EANILHPAYPGSVYHATK	3,N(+0.984)	3.9023e-16	656.998	-0.4645	3	>XP_002292145_1,
File28045_15890	MPAFEGGEQWAPVLTK		1.43928e-12	587.628	0.72707	3	>XP_002296279_1,
File28017_12370	LSNVAWGATIPAVETK		5.74233e-13	828.952	0.0736293	2	>XP_002289350_1,
File28071_4382	VNQAYVIATSTK	2,N(+0.984)	3.69424e-16	648.345	-0.376559	2	>XP_002293441_1,
File28017_6829	NAAAAAASTTTVAYQVAGR		1.69149e-23	897.461	0	2	>XP_002294950_1,
File27965_11468	DVGAYPAPWVR		2.78827e-14	615.817	0.495563	2	>XP_002288699_1,
File27993_7435	TAAVVALTSVDK		6.24373e-15	587.838	0.20766	2	>XP_002295468_1,
File28009_11684	AFPDILR		5.9149e-09	416.24	-0.146635	2	>XP_002292236_1,
File28019_2613	DNIQGITKPAIR		4.41245e-10	663.378	-3.58824	2	>XP_002295724_1,
File27997_17005	FVLIGSGNPEEGELRPQLLDR		1.44757e-19	780.416	-0.234625	3	>YP_874532_1,
File27983_3229	VFVATTSGGK		1.79039e-13	483.767	0.630833	2	>XP_002291620_1,
File28007_3375	VKPSTDPALTTTLK		1.12164e-16	736.422	-0.663045	2	>XP_002290164_1,
File27959_12677	FGLPAMFESYK		2.14114e-15	645.316	0.756655	2	>XP_002289336_1,
File27997_12042	IDLITHQPFHEYANEVNNVR		2.7027e-12	603.054	0.60726	4	>XP_002293638_1,
File28035_7513	SFIEVVR		6.86931e-09	425.245	-0.430588	2	>XP_002291440_1,
File27965_13398	QLIQTFEQTMK		2.50671e-14	683.855	-0.178503	2	>XP_002287582_1,
File28001_13674	YPPDVALSRPDLSAALER		5.67063e-14	657.35	1.29991	3	>XP_002288282_1,
File28017_6140	VVTSLSR		3.7754e-09	381.23	0.720454	2	>XP_002291347_1,
File27991_17745	MTELGIPVFNTPGANANAVK	10,N(+0.984);15,N(+0.984)	2.71234e-16	1023.51	-5.84403	2	>XP_002290445_1,>XP_002296787_1,
File27965_18218	KAPSTGLDEIDSLFAAK		1.37334e-20	881.966	1.59168	2	>XP_002296915_1,
File27967_13698	NLSQSQAPGSLELVIR		1.63423e-18	856.471	0	2	>XP_002289216_1,
File27969_1098	SHMVTATGLAK		2.24899e-13	372.534	-0.819189	3	>XP_002288234_1,
File27989_8560	HVEELVFTPVR		2.13425e-12	442.579	0.206862	3	>XP_002290714_1,
File27993_8250	NVYFDGVVTK		1.6956e-12	571.296	-3.84609	2	>XP_002294538_1,
File28055_9494	QVIYSIK		4.22553e-09	425.755	0.0716787	2	>YP_874497_1,
File27981_12322	IADLLFVPPQK		3.98293e-12	620.871	4.03055	2	>XP_002286069_1,
File28053_6633	IFNTFGPR	3,N(+0.984)	4.50152e-11	476.748	1.02419	2	>XP_002289621_1,>XP_002291929_1,
File28003_18825	QMMIMAQR	7,Q(+0.984)	2.16097e-08	505.239	7.55034	2	>XP_002293853_1,
File28033_19560	LLIQTQDANPK		7.48221e-11	620.849	1.0814	2	>XP_002286255_1,
File28057_1312	HITLAVK		1.42839e-09	391.25	0.156	2	>XP_002295818_1,>XP_002288693_1,>XP_002290419_1,
File27987_2689	ISHWNLR		4.50657e-09	463.253	-0.724642	2	>XP_002296892_1,
File28065_4198	AVAAGMNPLDVR	6,M(+15.995)	4.86109e-14	615.319	0.198385	2	>XP_002295556_1,
File28031_4906	GMIATDNVYPNTAK		1.95e-18	747.866	-0.652899	2	>XP_002286611_1,>XP_002286026_1,
File28025_4038	ALVLTPTR		1.309e-08	435.774	-0.490215	2	>XP_002285996_1,
File27969_6668	IFNVGDYR		1.27833e-11	492.251	0.30998	2	>XP_002287423_1,
File28039_5771	TALVDPNWK		4.66134e-13	522.28	-0.233726	2	>XP_002288355_1,
File27995_8493	MKNSIVR	1,M(+15.995)	2.27486e-08	432.243	1.20025	2	>XP_002286835_1,
File27997_18365	LQSENDIVSLPFTDAVVPHR		2.14463e-18	746.388	-3.02563	3	>XP_002291563_1,
File27963_14286	LANGGALPPDLSLMVK	3,N(+0.984);14,M(+15.995)	4.04283e-13	806.933	-1.28585	2	>XP_002297186_1,
File28017_13193	FVMEDVQNIGGTPGMIK		7.00129e-23	918.454	-1.32908	2	>XP_002289902_1,
File28007_11084	ETPASTPAAVIQIAPAATAK		4.96801e-15	636.688	3.64283	3	>XP_002294807_1,
File28017_13415	LGVDGYTPDAIQYDVPMECEGGGGDEGDAK	17,M(+15.995);19,C(+57.021)	4.44745e-18	1044.78	6.33146	3	>XP_002292124_1,
File28071_4229	ATAGAFMNGK	7,M(+15.995);8,N(+0.984)	4.6781e-08	492.726	-1.5484	2	>XP_002293885_1,
File28061_15544	DQLAGQQFNIDQAAFGIDSAK		4.66734e-21	746.366	0.735988	3	>XP_002293691_1,
File28029_11013	HGNVALVSLGDLGESK		4.36159e-17	532.618	-0.114595	3	>XP_002297365_1,
File27989_13268	GRTPDEDLLLLAGTTR		4.97273e-10	864.468	-0.353021	2	>XP_002293129_1,
File28077_1880	SVSASMIK		3.84289e-10	411.723	-0.667094	2	>XP_002287929_1,
File28069_1246	AIELNQGR		2.13057e-10	450.748	-1.6249	2	>XP_002288729_1,
File27985_6526	DGTLPDPTSTDNEEFK		2.28516e-17	883.391	-0.345459	2	>XP_002290951_1,
File28033_582	VEAHPIPEHYRPNR		1.35015e-09	857.943	0.853696	2	>XP_002294275_1,
File28047_1096	MLLSVGDQKK	1,M(+15.995)	9.09817e-11	567.813	0.537458	2	>XP_002291871_1,
File28001_7878	DVSSLACLGR	7,C(+57.021)	5.41368e-12	539.272	0.339542	2	>XP_002286004_1,
File27983_4472	MAFTGVR	1,M(+15.995)	2.52742e-10	399.202	0.0764464	2	>XP_002290720_1,
File27967_8530	AFEPGLLAK		1.12312e-11	473.275	3.09513	2	>YP_874532_1,
File27977_9566	LMLPGELAK		5.18073e-11	486.284	1.50616	2	>XP_002288195_1,>XP_002296171_1,
File27985_10037	EGYDVALKEYLK		3.08558e-15	714.375	0.683509	2	>XP_002297103_1,
File27963_18016	VETFMMEVIGQSR		9.93748e-15	509.583	0.838423	3	>XP_002289646_1,
File27965_9189	AGEIAYAAVSGIR		8.15484e-14	639.346	0.477325	2	>XP_002290494_1,
File27967_10350	KFNLDEIAGVNSPAK		2.72456e-19	801.928	-0.0761105	2	>XP_002295110_1,
File28005_11941	DVGAYPAPWVR		4.18539e-13	410.881	1.18838	3	>XP_002288699_1,
File28033_3963	MVEASLGGGVAR		1.19602e-12	573.8	-0.31911	2	>XP_002292437_1,
File28035_6301	VIVPSLR		8.10012e-09	392.258	-0.933597	2	>XP_002295175_1,
File28059_2413	FYQPTSCVSR	3,Q(+0.984);7,C(+57.021)	1.17855e-08	623.282	0.0979254	2	>XP_002286897_1,
File28071_16762	NDLKNRIFK		4.23333e-08	574.84	9.40685	2	>XP_002286597_1,
File28037_5189	VLNRMKLK	3,N(+0.984)	3.07586e-08	502.309	-5.16718	2	>XP_002288226_1,
File28019_7488	VTPYIVTK		1.60495e-11	460.776	-0.529846	2	>XP_002288203_1,
File27981_2627	STVMTMSLDK	4,M(+15.995)	1.00956e-12	564.767	0.108071	2	>XP_002291151_1,
File27979_7504	IGAPALTTR		4.81126e-11	450.269	-0.542211	2	>XP_002293993_1,
File28037_11786	YYGDGTPGDIGWTGGQLSK		1.39243e-25	986.457	-0.433111	2	>XP_002290650_1,
File28017_11874	ATTAPNGIPTISGWK	6,N(+0.984)	1.18676e-10	757.89	-7.48951	2	>XP_002294375_1,
File27993_1344	ELMRYNSELQK	3,M(+15.995)	2.74414e-09	713.852	-2.05202	2	>XP_002292534_1,>XP_002297590_1,
File28071_16637	FGIFSPAVYVAK		1.78852e-16	649.861	0.187841	2	>XP_002289457_1,
File28019_2713	MRVHDGK		2.09141e-08	422.224	8.17971	2	>XP_002297023_1,
File27991_7005	LLEYAQPPPPTPGSDSR		5.11482e-14	912.96	0.534833	2	>XP_002288586_1,
File28065_3608	LLGPGLTK		1.63841e-10	399.758	0.305361	2	>XP_002291377_1,
File28033_18933	FQQTWSSLTIK	2,Q(+0.984)	4.12779e-08	670.852	3.14279	2	>XP_002295603_1,
File28033_12782	WLDLVEGR		8.41051e-11	494.267	0.555688	2	>XP_002295131_1,
File28067_3235	LGANVSSAQGPTGLGK	9,Q(+0.984)	4.43867e-12	729.383	0.0836805	2	>XP_002297534_1,>YP_874543_2,
File28019_4591	TTLVANTSNMPVAAR	10,M(+15.995)	1.82301e-18	781.403	-1.01543	2	>XP_002293455_1,
File27969_3771	YPTMPNIMK	4,M(+15.995)	3.62239e-11	555.77	0.768747	2	>XP_002296146_1,
File28003_7658	MLGATMPSESACGTIR	12,C(+57.021)	5.23396e-18	841.385	-4.57008	2	>XP_002295246_1,
File28001_10837	DASGNLPLHYAAGFGNNAGGDQAK		5.36374e-21	782.37	2.10636	3	>XP_002290181_1,
File27979_9517	YFASPVK		9.68047e-11	406.222	2.32889	2	>XP_002286116_1,
File28005_15198	MSNFTLDSGLLGMDIHGK	13,M(+15.995)	3.33567e-19	976.467	0.750074	2	>XP_002288827_1,
File28029_2232	YQNIGIVHDASR		8.97949e-15	458.237	-0.332989	3	>XP_002294078_1,
File28029_12568	DVAQPFSLGMTVEK		2.6557e-15	761.385	0.881797	2	>XP_002288151_1,
File27965_20374	DIESTGFAWWSGNAR		1.55286e-19	848.889	-0.1438	2	>XP_002297534_1,>YP_874543_2,
File27981_6014	APIMYMSTDQVYEGTK	6,M(+15.995)	2.09717e-20	925.424	3.36365	2	>XP_002289126_1,>XP_002289589_1,
File28041_11143	SLKPVNIGINGFGR	10,N(+0.984)	4.34699e-13	736.915	0.414126	2	>XP_002290574_1,
File28075_16851	EALGSMGNDAALAVLSEKPR		2.63287e-23	677.018	0.90153	3	>XP_002293590_1,
File28001_7524	KVPVDLLEGTR		2.6274e-12	409.575	-0.745104	3	>XP_002287517_1,
File27967_17763	AASGNIIPSSTGAAK		2.92686e-13	672.86	0	2	>XP_002286205_1,
File28025_10357	FSYAGLNFDK	7,N(+0.984)	1.10474e-13	581.774	-0.629472	2	>XP_002286145_1,
File27989_12038	NVVLPDPDSAAYLR		9.00394e-13	765.4	-2.31254	2	>XP_002290561_1,
File27985_3459	NNSQLSLR	2,N(+0.984)	5.01092e-09	466.74	-8.36916	2	>XP_002295484_1,
File27977_6556	MGVVQSSQLWK	1,M(+15.995)	6.35108e-15	639.829	-0.190786	2	>XP_002293715_1,
File27981_13040	LAQQTLNELFLTSQNTR		1.39243e-09	659.686	1.57287	3	>XP_002295028_1,
File28035_16704	IDNIGTVLQVGDGIAR		2.81345e-15	820.952	0.0743468	2	>XP_002297546_1,
File28021_5160	QTFPESGCVSSCLK	8,C(+57.021);12,C(+57.021)	2.67602e-18	800.361	-0.228779	2	>XP_002293623_1,
File27961_7236	VSTLPLSVENR		7.35874e-13	607.841	-0.100413	2	>XP_002288376_1,
File28075_17851	LLGNGQITVPVIVK	6,Q(+0.984)	9.63096e-11	726.445	0.252057	2	>XP_002287575_1,
File28005_12651	MGYWDAAYTVK		5.27954e-17	652.803	0.373988	2	>YP_874498_1,
File27961_19289	SQASLPSSTDSTSFPQLEEYLVK		1.88412e-18	1257.61	-1.16478	2	>XP_002293452_1,
File28045_17056	ELPEILSSFGSK		1.65087e-14	653.848	0.280043	2	>XP_002296083_1,
File27979_4509	AAGSSYFFQK		1.79083e-14	553.269	0.330952	2	>XP_002294111_1,
File28037_5413	VYGLADKDLVR		1.53508e-13	624.852	1.07447	2	>XP_002287733_1,
File27985_8119	YPIPLPK		3.70502e-09	414.254	-1.54704	2	>XP_002296901_1,
File27989_14252	DFYDVLGVGK		4.75509e-12	556.785	0.657724	2	>XP_002286270_1,
File27989_600	LEKDPKPSPLR		1.87215e-10	427.251	0.642851	3	>XP_002289786_1,
File27977_12791	TFYLGTQVLPEPSMK	14,M(+15.995)	6.44924e-11	863.94	0.141295	2	>XP_002290727_1,
File28037_5752	GLGGLASQVSTPMDK	13,M(+15.995)	1.32895e-14	738.872	0.0826059	2	>XP_002289204_1,
File28017_9016	VLEIIEDEETEPK		1.75898e-14	772.39	-0.158042	2	>XP_002295095_1,
File27977_10164	VVADVALVAVPNAGK		2.50269e-19	711.921	2.3148	2	>XP_002291672_1,
File27997_18845	VLVEELGLPESSLMR		2.07032e-16	836.455	2.33501	2	>XP_002292117_1,
File27961_16167	FELFGDTINTASR		1.15308e-15	735.866	1.41004	2	>XP_002289215_1,
File28031_7961	TKPSADLEAMINK		2.43805e-15	709.371	-0.258124	2	>XP_002288307_1,
File28065_11196	AVVTVPAYFNDSQR	10,N(+0.984)	2.71093e-14	784.393	2.5678	2	>XP_002291508_1,>XP_002295809_1,
File28007_2420	DKIALIK		3.07445e-08	400.765	-2.2083	2	>XP_002297260_1,
File28003_1708	KAYEGMMMSK		2.82767e-11	588.268	2.28259	2	>XP_002291450_1,
File27981_5730	SVIQMVTR		2.37056e-10	467.263	0.326557	2	>XP_002287031_1,
File28005_5897	VVMEMIK		1.0666e-10	425.233	2.22477	2	>XP_002296163_1,
File28071_1763	LIVVNAKPSSDK	5,N(+0.984)	5.95293e-11	636.366	2.68555	2	>XP_002291870_1,
File27961_15443	GRDFEDFFLK		1.59395e-11	425.212	0.287081	3	>XP_002287508_1,
File27959_4977	NAGTVGDSLLTPTK		1.0388e-16	687.368	0.621569	2	>XP_002285953_1,
File28037_4668	HDGSFSIVTIKDK		3.94944e-12	482.925	0.442353	3	>XP_002288080_1,
File28027_9866	APSFDNVGDVLGK		1.10521e-12	659.837	2.03501	2	>XP_002289794_1,
File28071_2593	INPNLNVNADSK		2.62342e-15	649.838	-0.375694	2	>XP_002290680_1,
File27969_11767	GDLPMVVALK		9.07926e-11	521.802	0.35091	2	>XP_002291859_1,
File28041_15997	QLETSPATIDVLPSIR		4.64382e-17	870.481	0.140233	2	>XP_002288279_1,
File28045_7169	FWGSNELK		1.17481e-10	490.747	2.54963	2	>XP_002291518_1,
File27965_4944	GLLSFHGQGDTK		2.62563e-12	630.324	1.64614	2	>XP_002287502_1,
File28019_184	YVGTGSITGTTR		1.19739e-08	606.815	0.100583	2	>XP_002291955_1,
File28067_5498	NIMGAPVYDAK		3.31701e-15	589.797	-0.310455	2	>XP_002290721_1,
File28027_10690	AGLQFPVGR		1.54801e-10	472.769	-0.129101	2	>XP_002295818_1,>XP_002286413_1,>XP_002288693_1,>XP_002290419_1,
File28049_3167	AASGNIIPSSTGAAK		2.66632e-16	672.861	1.54207	2	>XP_002286205_1,
File28003_8337	ALSLVQMEK		2.01408e-11	509.785	1.73605	2	>XP_002292117_1,
File28003_14436	VKPGDIVAIPLSEDQTPYR		2.71115e-16	700.045	0.697501	3	>XP_002290421_1,
File27997_14817	QYETIRGVNGLSCNVISK	13,C(+57.021);14,N(+0.984)	1.67997e-08	680.35	6.63869	3	>XP_002289371_1,
File28025_4024	VSSVTPVEIR		1.1196e-12	543.811	-0.673415	2	>XP_002295613_1,
File28037_4615	MPHYNPEFPK		1.80183e-12	630.297	-0.484177	2	>XP_002293256_1,
File27961_7149	VDDLHKDVVDKITIPSK		7.39073e-15	961.535	2.22169	2	>XP_002292924_1,
File27995_15572	SIIDGSEILQVAK		5.05156e-15	686.888	0.0888575	2	>XP_002290109_1,
File27995_3909	LLADNFKEMTR	9,M(+15.995)	6.84658e-15	451.9	0.675318	3	>XP_002290753_1,
File28027_1458	FFAGQMTAAGK	6,M(+15.995)	1.36872e-14	572.775	-3.09024	2	>XP_002289250_1,>XP_002292708_1,
File27991_9388	AAHEVVMDSVPSQDVTAYTAMR	7,M(+15.995)	5.41149e-21	599.282	-0.407388	4	>XP_002289543_1,
File27969_12644	LIFQYASFNNSR	9,N(+0.984);10,N(+0.984)	8.20128e-15	731.354	-0.584185	2	>YP_874620_1,>XP_002297555_1,
File27999_504	QIAVTTK		1.87165e-09	380.731	-0.881706	2	>XP_002291816_1,
File28003_10452	SVPSYQSFGLDR		3.50354e-14	678.334	0.98976	2	>XP_002286069_1,
File27997_1100	KVWTTANKDGSLER		1.58625e-18	535.618	-0.569764	3	>XP_002291169_1,
File28029_7035	NGAANEAVQALVK		7.43394e-15	642.85	1.80395	2	>XP_002291308_1,
File28029_5763	ADWLVGSSK		1.62492e-11	481.75	-2.47054	2	>XP_002289400_1,
File27977_1333	AQIGVVAGGGR		3.58114e-13	492.782	-2.29138	2	>XP_002293798_1,
File28027_1751	LKHEDQIMTLK		7.20363e-09	452.583	0	3	>XP_002290118_1,
File27999_10562	IQEIEFMVSK		3.64832e-13	612.322	2.791	2	>XP_002286912_1,
File28033_18591	VLVEELGLPESSLMR		5.81752e-13	836.455	1.89719	2	>XP_002292117_1,
File28043_5065	EMAHQCLLPGVTK	6,C(+57.021)	1.9827e-10	742.373	-0.575514	2	>YP_874534_1,
File27999_14036	LLGNGQITVPVIVK	6,Q(+0.984)	9.15389e-11	726.446	0.840189	2	>XP_002287575_1,
File28047_5397	LVGTPNQDNPLMK		1.50886e-15	713.872	0.854988	2	>XP_002288307_1,
File28037_11873	VVGWNAITHAVDEK		9.14835e-19	513.604	0.950697	3	>XP_002296023_1,
File27997_16528	TNPNVGLDPEALSLATPR		1.72481e-20	932.992	0.0654187	2	>XP_002297520_1,
File27989_10658	TLPTSFNLPK		7.18808e-12	559.317	0.763872	2	>XP_002288486_1,
File27997_6857	LEFGVPSQR		1.48727e-10	516.777	-0.708644	2	>XP_002288399_1,
File28007_9937	QFLTLPPTSSEK		1.14095e-11	674.364	3.71083	2	>XP_002289617_1,
File28069_11490	TLGCTPVPHVDSLTPEK	4,C(+57.021)	7.93743e-10	925.968	-1.3183	2	>XP_002292357_1,
File27971_5853	VIDFTIK		1.4309e-09	418.25	0	2	>XP_002297547_1,
File28065_6299	LFVGNLAK		3.40345e-11	431.264	1.20297	2	>XP_002295035_1,
File27991_19635	ELEYLDGAIENGKKPMAAIVGGSK	11,N(+0.984)	8.64921e-29	623.575	0.880916	4	>XP_002296228_1,
File27961_17099	MGDTINGLTGVLYYK	6,N(+0.984)	1.98401e-14	823.41	-0.592998	2	>XP_002296213_1,
File28057_1839	AVFPTSSAAR		1.3473e-10	503.769	-0.302892	2	>XP_002297199_1,
File28033_5868	FIINNYK		4.93666e-10	456.253	0.869536	2	>XP_002295687_1,
File27977_1073	NAHAAASSVIAQAR		1.65958e-17	683.863	0.178501	2	>XP_002291537_1,
File28007_3167	GAVPMPSIGYGSDKK	5,M(+15.995)	1.18949e-14	761.882	-0.400555	2	>XP_002292943_1,
File28057_1649	AVALVGPK		1.8477e-10	377.744	-1.93893	2	>XP_002288139_1,
File28071_5462	YIMNSQEVK	3,M(+15.995)	3.99703e-08	564.779	6.43773	2	>XP_002292188_1,
File27967_15579	STIMQLIER		1.62956e-11	545.8	0.782789	2	>XP_002290494_1,
File27981_8043	IAEAYNVNAISSVR	8,N(+0.984)	1.23295e-17	754.391	-0.566346	2	>XP_002290444_1,
File27993_13639	FSNSYDMFIR	3,N(+0.984)	1.11462e-13	640.788	4.95304	2	>XP_002295841_1,
File27981_1206	MVNTMSTLAGK	1,M(+15.995);5,M(+15.995)	5.58183e-14	592.785	-2.36815	2	>XP_002294599_1,
File28009_424	LPSHATASGVPR		5.21849e-13	596.825	0	2	>XP_002297003_1,
File28017_14917	EAVLPQAGQVLFPDSSYK		1.34675e-15	650.339	0.281554	3	>XP_002296083_1,
File28025_793	MSGVDHIHAGTVVGK	1,M(+15.995)	2.05351e-10	381.697	0.719573	4	>YP_874498_1,
File28049_3121	NQMSVQTPGSLR		1.33668e-12	659.334	1.75885	2	>XP_002291861_1,
File28041_16044	ELPEILSSFGSK		1.65087e-14	653.848	-0.0933476	2	>XP_002296083_1,
File27979_10652	LAGVSPSNLR		1.12437e-08	507.291	0.481264	2	>XP_002295828_1,
File28037_16418	AEILADALALK		3.23538e-12	564.338	0.757076	2	>XP_002288710_1,
File28035_15018	LSNDLFEVVSR		9.57931e-14	639.838	0.381566	2	>XP_002296782_1,
File28041_10880	LFNVAGEGVYEAAK		1.97201e-16	734.377	-0.498668	2	>XP_002287575_1,
File27961_9985	AHGGVSVFGGVGER		1.98148e-12	664.841	2.75413	2	>XP_002297536_1,
File28007_15292	ILLPCDIVVADK	5,C(+57.021)	9.28477e-15	678.383	-1.16963	2	>XP_002296699_1,
File27979_13539	NLLTTFTSHYDAAK		1.0045e-17	527.936	0.924889	3	>XP_002289207_1,
File28003_13579	TLWNFSPTR		8.20734e-12	561.29	-0.543704	2	>XP_002293981_1,
File27961_2836	WVEYNQTHMSR		3.46443e-14	484.223	1.44955	3	>XP_002295925_1,
File28017_2903	AYLNPVATK		1.09635e-12	488.777	0.249747	2	>XP_002289012_1,
File27995_5546	ICTAASPDAAYGITK	2,C(+57.021)	1.13215e-16	769.879	-1.1099	2	>XP_002291436_1,
File27963_20764	DIESTGFAWWSGNAR		7.63718e-20	848.889	0.0719	2	>XP_002297534_1,>YP_874543_2,
File28041_12713	SSDPFYWMR	8,M(+15.995)	2.56671e-08	602.758	0	2	>XP_002295558_1,
File27959_1589	LMEPLMK	2,M(+15.995);6,M(+15.995)	7.6175e-09	447.225	-3.88953	2	>XP_002294597_1,
File27961_4205	LVGAYLDK		4.20699e-11	439.753	0.48578	2	>XP_002288584_1,
File28009_1341	ISYHIQK		5.29563e-09	444.751	0.0686173	2	>XP_002290569_1,
File28053_5592	QVIYSIK		3.06823e-09	425.756	1.07518	2	>YP_874497_1,
File27979_2770	LISQVAK		2.17328e-09	379.742	-0.241092	2	>XP_002295139_1,
File28035_5025	VALVYGQMNEPPGAR	8,M(+15.995)	3.11216e-19	809.406	-0.377037	2	>XP_002297536_1,
File27977_4037	QFGWGGK		4.91177e-10	390.195	-0.547477	2	>XP_002286061_1,
File27983_6148	YVYGTAIPSGR		2.04839e-11	592.312	5.25535	2	>XP_002291026_1,
File27991_14864	LSDNLQLGLK	6,Q(+0.984)	2.62321e-08	551.314	5.53545	2	>XP_002292320_1,
File28045_17719	GMSIMNSFINDIFER	2,M(+15.995);5,M(+15.995)	6.37305e-18	903.413	-0.945848	2	>XP_002288195_1,>XP_002296171_1,
File27977_13822	TFIPMSAAINSMLK	12,M(+15.995)	2.60527e-15	770.397	-2.69366	2	>XP_002291348_1,
File28069_15768	IGFPIMIK	6,M(+15.995)	5.89171e-11	467.775	0	2	>XP_002287470_1,
File27963_5634	IMKDEGTSALFK		5.13196e-14	670.35	-0.0910497	2	>XP_002286255_1,
File28009_12155	AVSAPIAIADPVSVR		7.57875e-17	733.424	2.08049	2	>XP_002287924_1,
File27983_9476	STTSGVPFMTK		2.32467e-15	578.288	-1.79425	2	>XP_002289225_1,
File28067_7270	NIMGAPVYDAK		1.09229e-12	589.797	-0.310455	2	>XP_002290721_1,
File28045_13313	PPQFDLGFSLR	3,Q(+0.984)	1.17915e-08	639.335	8.11473	2	>XP_002293517_1,
File27961_4901	KLNYAIGATHDSVADVTK		5.50178e-16	635.004	2.59519	3	>XP_002295835_1,
File28005_7917	VVNPLGAPIDGK		3.99789e-15	590.341	2.0678	2	>XP_002297546_1,
File27999_10184	TLSFEDIADR		4.40747e-12	583.788	0.313651	2	>XP_002286418_1,
File28047_9844	TGFPEAVFGQGK		3.27583e-14	619.314	-0.197106	2	>XP_002290570_1,
File27963_17186	IDSSSIANLFDTR		1.44573e-15	719.862	-0.593511	2	>XP_002295193_1,
File27985_10991	FEELNNDLFK		6.75186e-12	634.812	0.384588	2	>XP_002288567_1,
File27965_4521	IFQNLANEK		4.98349e-12	538.791	0.906255	2	>XP_002295468_1,
File27979_4039	TAVGMPFK		5.54516e-12	425.728	0.0716833	2	>XP_002292108_1,
File28075_10751	IAGAIGSFMGK		5.05387e-15	526.284	0.579869	2	>XP_002287991_1,
File28029_12366	GLLNAIVIDQPK	4,N(+0.984)	3.58683e-14	641.374	-0.761305	2	>XP_002289802_1,
File28005_5673	HMNMSGSSGLPTLNER		1.55841e-17	865.9	-1.40975	2	>XP_002290746_1,
File27995_14170	KPDGSINEALQQVAFADK		3.61582e-20	965.997	0	2	>XP_002287502_1,
File28045_3614	KELHDYAVNLTSQAK		1.3073e-19	858.95	0.426347	2	>XP_002294371_1,
File28055_10407	AVDALIPIGR		2.60792e-11	512.812	1.54727	2	>XP_002291694_1,
File28061_9830	FVSLEDTIK		2.0086e-11	526.289	4.291	2	>XP_002296041_1,
File27993_7742	FMKPLDEDLIR	2,M(+15.995)	2.67249e-12	464.911	-0.131283	3	>XP_002295769_1,
File28073_16792	MVDYFLQDFK	1,M(+15.995)	2.65545e-14	661.31	-0.64606	2	>XP_002291508_1,
File28021_10264	VVDLLAPYAK		4.52859e-13	544.821	0.112028	2	>XP_002296041_1,
File28077_4629	VANAMLTHGAV		4.31161e-11	542.285	1.80083	2	>XP_002289225_1,
File27997_5712	LTAQYVALSDK		1.33235e-14	604.83	0.807304	2	>XP_002287016_1,
File28077_11281	NSQAGMEASNLVGQLK		9.39495e-20	823.915	3.92622	2	>XP_002291017_1,
File28073_5718	NLNLQMIQGQNAR	3,N(+0.984);6,M(+15.995)	6.54426e-14	758.879	-1.4477	2	>XP_002289037_1,
File28007_2473	QASLAALK		1.96557e-10	401.245	-0.912686	2	>XP_002294538_1,
File28029_2548	MTIDVSHYTGK	1,M(+15.995)	1.20682e-12	634.299	-5.77344	2	>XP_002294807_1,>XP_002294810_1,
File28045_11050	SGVGSGAGFGSDSGAANPFTQSGYK		4.5081e-09	769.347	-2.06267	3	>XP_002287566_1,
File28041_5646	FYQASTSELYGK		1.29801e-14	697.336	1.13784	2	>XP_002290502_1,
File28003_5815	TSSAFAAVQK		7.49478e-14	505.269	-0.724784	2	>XP_002290006_1,
File27969_12024	IVAPEDLSTYTPLR		1.42838e-16	787.924	-1.08448	2	>XP_002288414_1,
File28001_10384	NPELWLR		4.68591e-09	464.256	0.460141	2	>XP_002291522_1,
File28043_1781	ASLYGSTSTVTK		3.15159e-14	607.819	2.81168	2	>XP_002289224_1,
File28077_1773	DLKPTYGYR		1.08575e-11	556.791	0.328859	2	>XP_002295437_1,
File27981_10806	NVVLPDPDSAAYLR		2.28807e-12	765.403	1.75434	2	>XP_002290561_1,
File27999_10588	KQHFDDIYVEPTPVPYK		1.52658e-09	519.765	-2.11371	4	>XP_002291646_1,
File28043_724	GIPPVSGK		4.25346e-10	377.726	-0.727135	2	>XP_002295889_1,
File28023_8963	RLNISGSQQR		8.20994e-10	579.819	-2.84217	2	>XP_002289818_1,
File27965_17906	LVNTSQDDQSVFMLLR	13,M(+15.995)	4.87804e-13	941.973	-0.93891	2	>XP_002292538_1,>XP_002297594_1,
File27999_15673	FVAYNPLAAGLLTGK		1.2796e-19	767.935	-0.476877	2	>XP_002295864_1,
File27999_14305	IDILDSALLRPGR		2.36964e-12	480.284	-0.190622	3	>XP_002287160_1,
File28065_10254	VIVQTITPLDDGR		3.90019e-15	713.903	6.49766	2	>XP_002292705_1,
File28033_11646	KAQLGEVFEFDR		5.64158e-15	719.87	-0.339145	2	>YP_874507_1,
File28061_8018	IVDILGPSSNGNTK	10,N(+0.984)	9.62867e-17	708.373	0.6893	2	>XP_002288574_1,
File28035_4310	LTSTDGIPGYATK		7.56226e-11	662.343	-0.460752	2	>XP_002287963_1,
File28041_14027	IADIQEAVANFK		2.09374e-15	659.854	0.739984	2	>XP_002295475_1,
File28069_1127	SVTSSTSTSYYSASK		3.26387e-18	778.361	1.41147	2	>XP_002296097_1,
File28071_1724	VAGIVQQQSNGRPTYCESR	10,N(+0.984);16,C(+57.021)	8.0999e-20	717.679	-1.19063	3	>XP_002286454_1,
File28021_4562	NGPSLMPGGPR	1,N(+0.984)	7.45178e-12	542.265	-2.026	2	>XP_002289820_1,
File28027_3009	VMLAVGNNR	7,N(+0.984)	1.49169e-12	487.758	-0.187701	2	>XP_002292040_1,
File28031_6217	LAFSNLR		1.53575e-08	410.738	0.742995	2	>XP_002288470_1,
File27967_1728	IIETMNPQNVPGK	5,M(+15.995)	1.63623e-11	486.254	0.0627606	3	>XP_002287467_1,
File28035_3985	VVLIGANGAGK	7,N(+0.984)	1.91378e-14	500.295	0.365995	2	>XP_002294407_1,
File27987_10168	AFVEAASGPESILK		3.47623e-12	709.881	1.71959	2	>XP_002296722_1,
File28027_5685	LQLGQLTR		2.00179e-09	464.782	-0.19698	2	>XP_002288768_1,
File28027_2690	FVTAASNLR		3.81333e-10	489.772	-0.373859	2	>XP_002289167_1,
File28065_3098	LANGVPPLNK	3,N(+0.984)	3.00061e-09	512.296	2.14453	2	>XP_002296219_1,
File28077_18462	VMPLAEMLAR		1.3089e-12	565.807	0.539364	2	>XP_002292369_1,
File28071_10664	ILPMNTGVEGGETAIK		2.12816e-19	815.43	0.898204	2	>XP_002289802_1,
File28019_3659	VVLAASNTAR		2.57798e-12	501.291	0.182634	2	>XP_002290563_1,
File28065_15063	ELPYALYDSQDILVR		3.07442e-18	897.967	-0.339852	2	>XP_002297284_1,
File28037_14229	YVGQAEGVDACQLYSLTR	11,C(+57.021)	3.07501e-21	1015.49	2.16376	2	>XP_002287762_1,
File28021_4739	MMSPGDVPPLR	1,M(+15.995)	1.68748e-13	608.298	1.6054	2	>XP_002286605_1,
File27977_10699	TAIAIDTIINQK	10,N(+0.984)	3.91835e-10	651.372	4.87255	2	>XP_002291694_1,
File27981_14250	SQGVDFASVNVLDYPEVR		2.44116e-17	997.996	1.162	2	>XP_002292107_1,
File28077_8594	KSLIDNSCISCMEPK	8,C(+57.021);11,C(+57.021)	9.64224e-16	594.613	0.205294	3	>XP_002290268_1,
File28037_12134	AIMGKPMSDEDMAFIGTK		1.86942e-21	647.976	0.565162	3	>XP_002286051_1,
File28029_7081	SVPSFHYFK		2.38419e-12	556.282	0.10972	2	>XP_002287462_1,
File28075_6809	ATLQTYQYYDTASACCK	15,C(+57.021);16,C(+57.021)	1.20251e-21	1022.44	-0.179086	2	>XP_002293104_1,
File27997_8070	HDGSFSIVTIK		2.19775e-09	602.322	-0.101333	2	>XP_002288080_1,
File27993_4622	NQNIPMVIVSHDR	6,M(+15.995)	9.22492e-12	513.597	0.831871	3	>XP_002290029_1,
File27989_13112	EMYLETMALVPK	2,M(+15.995)	2.06605e-15	720.859	-1.01604	2	>XP_002292893_1,
File27991_8982	VIDCYIPVDR	4,C(+57.021)	1.03767e-12	625.316	0.390428	2	>XP_002289429_1,
File28045_11416	SGIIPPESNVVIGAR		2.36368e-14	754.925	-0.323397	2	>XP_002293561_1,
File27991_9502	QGGGGAGAIEFIR		7.63643e-17	616.823	0.0989509	2	>XP_002292698_1,
File28021_3231	LASVYGMR		1.3257e-11	448.736	-0.816093	2	>XP_002291843_1,
File28021_8434	QAASPSMVSLIK		2.79161e-15	616.34	0.396114	2	>XP_002292100_1,
File27997_3407	ILGGEGHGQFSTDNTTHIHAVNR		3.04825e-21	493.045	0.185688	5	>XP_002292657_1,
File27981_12075	FYDPLSGSVSLDGTDMK	16,M(+15.995)	1.57456e-09	616.617	-0.890855	3	>XP_002288593_1,
File28003_15411	ELDVPVVLSQQYTK		1.41523e-17	809.937	-1.50716	2	>XP_002288394_1,
File28017_7799	EDTNDAFITANGDIK	11,N(+0.984)	2.04609e-16	812.872	2.25258	2	>XP_002292986_1,
File28067_10543	LVALPGGTFGGGGGK		1.71988e-13	644.356	-1.32612	2	>XP_002286377_1,
File28021_1632	VVTELTPAGK		1.82188e-13	507.796	0.901473	2	>XP_002291739_1,
File27993_5647	RISGLIYEETR		2.17256e-08	668.864	-0.821267	2	>XP_002295724_1,
File27997_8514	ALGRPQDMFSDK		4.47864e-11	455.558	-1.33979	3	>YP_874490_1,
File28039_4284	VPISAADVAR		8.98842e-09	499.786	2.13715	2	>XP_002287710_1,
File28035_19416	TPFLDADFLQVAMNMDPK	13,M(+15.995);15,M(+15.995)	1.54257e-13	695.661	0.87737	3	>XP_002289396_1,
File28037_18340	VMPLAEMLAR		1.3089e-12	565.806	-1.07873	2	>XP_002292369_1,
File27961_18682	IGNDMEQALTGAPSSAFSIPESVR		1.20811e-15	1239.1	-2.06882	2	>XP_002293207_1,
File27977_6571	GAYPSPLNYR		4.39123e-12	569.288	0.321639	2	>XP_002287884_1,
File28001_16609	IDSSSIANLFDTR		1.44573e-15	719.861	-1.3566	2	>XP_002295193_1,
File27993_7971	AAILSELR		9.05345e-10	436.764	0	2	>XP_002286060_1,
File27977_8268	IVALISGGGSGIGR		4.01773e-15	628.871	2.62049	2	>XP_002289462_1,
File28061_2792	MISSYVGENK		2.47544e-13	564.275	1.40616	2	>XP_002288066_1,
File28007_10504	IASVGDAVEYVAAHPMAK	16,M(+15.995)	1.14596e-18	922.964	-0.330647	2	>XP_002289159_1,
File27983_7370	YLTAMGR		1.26687e-10	406.21	-0.751276	2	>XP_002289216_1,
File27989_3543	LVSLYQK		2.18255e-09	425.754	-2.86715	2	>XP_002288530_1,
File27977_10364	VSPLQEATFNPQGMSQMGGMR	14,M(+15.995)	1.88246e-12	761.351	1.04217	3	>XP_002290082_1,
File28051_1869	ACVILCNK	2,C(+57.021);6,C(+57.021)	1.50689e-11	489.249	-0.499011	2	>XP_002287171_1,
File27977_9837	LINPQLMMMGQEPR	7,M(+15.995)	1.79647e-17	837.413	0.80174	2	>XP_002289504_1,
File28009_3592	MYSYLVK	1,M(+15.995)	1.64261e-10	460.234	1.4588	2	>XP_002289639_1,
File28033_16707	QEFEIFSSLK		2.21543e-12	614.317	0.894191	2	>XP_002289904_1,
File28041_14033	LTPEQAENIINAAHRPNR	8,N(+0.984)	8.03348e-21	512.019	0.47682	4	>XP_002289965_1,
File28065_5005	IETPTAPVAVK		1.11269e-14	563.33	1.51686	2	>XP_002295819_1,
File28017_8971	LMQFVTGTSGVPAR		1.38706e-17	732.387	-1.00005	2	>XP_002293434_1,
File28025_15139	ALTDLLDAAK		3.00721e-12	515.793	1.06499	2	>XP_002290003_1,
File28005_7689	QPSPFSDSLTLHK		7.49241e-16	728.875	-0.586172	2	>XP_002295259_1,
File28077_14604	LAFYDYIGNNPAK	9,N(+0.984)	2.18722e-17	743.864	0	2	>YP_874507_1,
File27963_16718	EYLAEALAHSYLR		4.66385e-16	768.393	-3.89216	2	>XP_002292709_1,
File27965_13599	FHSDDYINFLK		1.37388e-09	466.894	0	3	>XP_002291445_1,
File27993_1310	IAHVALAGSDDKVK		1.74395e-14	356.703	0.684437	4	>XP_002295376_1,
File27983_2933	LLPAQQR		9.6254e-10	413.251	0.590781	2	>XP_002296304_1,
File27985_7997	GCALQSAILSPR	2,C(+57.021)	8.14423e-15	636.841	0.862566	2	>XP_002286743_1,
File27967_6101	LVGPVPENYGQTPR		7.69123e-17	763.902	0.958791	2	>XP_002295722_1,
File28065_8114	ATGLNQADILK		1.21052e-13	572.323	1.17309	2	>XP_002293800_1,
File28017_13824	NENGVDYAPWMGISEDDENK	3,N(+0.984)	1.24329e-22	1142.47	1.49587	2	>XP_002288837_1,
File27993_8266	TGLFLDPK		6.52829e-11	445.754	2.25928	2	>XP_002291225_1,
File27963_16790	SVVVNNVGELEMLMMHNR	12,M(+15.995);15,M(+15.995)	4.43455e-13	1052.5	-1.15981	2	>XP_002292943_1,
File28019_10020	ALSLAGTR		2.55055e-09	394.734	-3.40171	2	>XP_002293358_1,
File28033_15704	LPGFAELVER		5.78003e-13	565.814	0.539357	2	>XP_002293099_1,
File28031_1156	TNTSSNVALQPR		7.51844e-15	644.337	0.663079	2	>XP_002295249_1,
File28073_12359	TVNITCPTLEGAEFAK	6,C(+57.021)	2.07484e-19	875.938	0.0696798	2	>XP_002295123_1,
File27995_6938	AFFPSPNSDK		1.06747e-12	555.267	0.659523	2	>XP_002291259_1,
File28057_7857	ILGPFPNVR		6.16035e-12	506.801	1.68605	2	>XP_002292387_1,
File28065_14568	AMLDALMGADR		3.42678e-10	582.281	0.733746	2	>XP_002286184_1,
File28041_6447	LGINGFGR	4,N(+0.984)	8.97549e-11	417.727	0.146113	2	>XP_002290288_1,
File27961_18794	SVVVNNVGELEMLMMHNR	6,N(+0.984);14,M(+15.995)	2.54208e-21	697.003	2.80219	3	>XP_002292943_1,
File27961_4584	VLGELTAPK		7.79035e-11	464.282	5.78434	2	>XP_002291094_1,
File27997_7556	YGDVIYISR		3.13658e-12	543.285	0.674068	2	>XP_002288015_1,
File28045_11979	NELSGALSGLTR		3.05563e-13	609.328	0.200336	2	>XP_002290729_1,
File27965_14054	LSQLDAIPEFQSHSSVLTK		1.34523e-15	1050.56	2.90491	2	>XP_002288708_1,
File28035_12490	SHTPEWLENFAK		3.50645e-14	486.905	0.438736	3	>XP_002294538_1,
File28069_14899	GMEGSSLGVWVAHGEGR		1.38729e-16	576.943	0.740535	3	>XP_002294498_1,
File28001_5874	AVENAGTALGLR		2.76447e-11	586.323	-3.95572	2	>XP_002287079_1,
File27991_8610	VFGIDYGHAEVR		1.92908e-16	454.898	0.268346	3	>XP_002291583_1,
File27983_7796	AIGQLMQK		4.87032e-11	444.752	-0.137234	2	>XP_002290710_1,
File28067_7124	VPSFDVR		6.19957e-10	410.222	0.371965	2	>XP_002296083_1,
File28073_2372	VGYVGEPHPGVVQR		8.0175e-09	498.6	-0.918098	3	>XP_002294247_1,>XP_002294268_1,
File27993_19047	VSSEENPQLLPIWTFDK		1.81622e-19	1002.01	1.15734	2	>XP_002292133_1,
File27959_1501	VIIQQYHR		8.01644e-11	528.802	1.26964	2	>XP_002291004_1,
File27963_13828	VTLPIVITNTGK		6.63691e-12	628.384	-0.874172	2	>XP_002287881_1,
File28029_6260	TVTAALLAEK		4.36858e-12	508.803	-0.239917	2	>XP_002288466_1,
File27965_11802	NNAPLEVISIR		1.03139e-12	613.348	-0.895602	2	>XP_002287165_1,>XP_002287163_1,
File27963_16398	GHSLESIMASIEAR		1.29307e-15	500.921	0.852922	3	>XP_002289281_1,
File28023_2298	RKLCLGTYR	4,C(+57.021)	1.21807e-08	584.326	-4.33674	2	>XP_002292401_1,
File28077_13030	AHYTGWLDGFESGK		3.01011e-16	523.244	0.583238	3	>XP_002289399_1,
File28037_7145	GIAYTMFTPGDK	6,M(+15.995)	1.32285e-16	658.813	-0.277932	2	>XP_002286266_1,
File28049_4564	VIGLTVR		2.62965e-09	379.25	-0.724214	2	>XP_002290602_1,
File28049_6690	FVSATGTGPVDAVYK		3.32425e-10	756.396	7.58511	2	>XP_002286323_1,
File28049_3135	FVGGFAR		2.05199e-10	377.206	1.13266	2	>XP_002287298_1,
File28007_12132	ALCQEVLSTIR	3,C(+57.021)	2.56565e-13	645.348	0	2	>XP_002291491_1,
File27985_1829	LKESGVTMSEFR	8,M(+15.995)	9.10255e-13	700.35	2.96309	2	>XP_002289842_1,
File27995_8263	KPDFDAFIEPQKK		2.06437e-14	521.613	1.28714	3	>XP_002289281_1,
File28037_13204	THDDSFITILPGR		8.87932e-16	736.381	0.414427	2	>XP_002291396_1,
File27995_16708	VNDVLLPSWAK	2,N(+0.984)	1.50181e-14	621.84	-0.687067	2	>XP_002291205_1,
File27985_7230	GLSPATSVWR		4.44683e-13	537.291	0	2	>XP_002289175_1,
File28043_6500	LYPNNLMAR	4,N(+0.984)	5.13967e-09	546.778	-2.45579	2	>XP_002291422_1,
File27993_789	GKPGVNMVK		1.3275e-12	465.266	0.393551	2	>XP_002289286_1,
File27965_2107	NAMSSFSSNR		2.40534e-13	550.743	0.221647	2	>XP_002292475_1,
File28049_6388	AIIVLSQTGTTAR		5.76472e-15	665.89	2.47481	2	>XP_002296920_1,
File27965_17249	MKELPYALYDSQDILVR		6.78699e-19	1027.53	-0.475197	2	>XP_002297284_1,
File28001_10609	TADSTNFLIVK		2.43141e-14	604.83	0.605478	2	>XP_002294299_1,
File27997_9760	LIAYHEVGHAITGTVLQSHDEVEK		6.36862e-23	1323.68	0.0922204	2	>XP_002297509_1,
File28071_4662	FEATYAVPMR	9,M(+15.995)	4.89539e-13	600.789	-0.101592	2	>XP_002290682_1,
File27991_1736	GQLVSHR		2.89147e-08	399.224	-5.96732	2	>XP_002291545_1,
File28037_10173	EALMTTVHAVTATQQTVDGPSQK		1.89925e-13	805.401	-7.55518	3	>XP_002290574_1,>XP_002290129_1,
File28065_4288	KRARSDDNDDDGGGGK	8,N(+0.984)	2.97288e-08	416.935	-6.77331	4	>XP_002289961_1,
File28035_11075	LSAINAGSATPDYMAYQYK	5,N(+0.984);14,M(+15.995)	3.32416e-23	1040.98	0.469059	2	>XP_002286205_1,
File28029_3785	GVECVIATPGR	4,C(+57.021)	3.6655e-13	579.8	-0.315808	2	>XP_002286266_1,
File28047_1421	SLIANASPGSGAMGGAK	13,M(+15.995)	3.32189e-16	752.875	-0.162139	2	>XP_002293328_1,
File28025_1654	RDGKPIFLGSSK		2.65315e-13	435.582	0	3	>XP_002288348_1,
File28073_14585	VSTFLSDADLGVR		1.54137e-13	690.363	0.972514	2	>XP_002292674_1,
File27993_10135	GFAYVPLGR		1.0781e-11	490.272	0.871448	2	>XP_002293802_1,
File28033_8822	SREKQPK		1.63817e-08	436.747	-9.08363	2	>XP_002286762_1,
File28077_11889	VLNSYWVNQDATMK	3,N(+0.984)	2.81464e-19	835.397	-1.09592	2	>XP_002286429_1,
File27987_8142	DLHNPVIVSPDAGGVYR		2.93607e-14	904.968	0.202334	2	>XP_002287710_1,
File28027_2425	IWPGTGK		2.10578e-10	379.714	0.8037	2	>XP_002288348_1,
File27979_13122	IISFGLER		1.42553e-09	467.772	0.456683	2	>XP_002296245_1,
File27977_1464	SPAQLGTTMMR	9,M(+15.995)	8.74454e-15	604.792	0.201839	2	>XP_002289446_1,
File28045_1579	NMGAIVR		2.08585e-10	380.71	0	2	>XP_002289250_1,>XP_002292708_1,
File28049_14697	ELPEILSSFGSK		2.07132e-14	653.848	0.466738	2	>XP_002296083_1,
File27979_10422	LPNLPPR		2.4199e-09	403.748	0.907029	2	>XP_002289604_1,
File28045_3344	ILYYTGK		2.10615e-10	429.242	0.284386	2	>XP_002294597_1,
File28077_15607	SFATADIPASLSEAYK		1.01222e-18	835.916	-1.24127	2	>XP_002287460_1,
File27961_14261	NNAIVGNIGHFDNEIDMAGLMK	17,M(+15.995);21,M(+15.995)	2.62632e-15	802.38	0.760677	3	>XP_002290951_1,
File28029_8420	DFDALDVANR		7.39385e-12	568.272	-0.214809	2	>XP_002291542_1,
File27997_11012	DASGNLPLHYAAGFGNNAGGDQAK		8.59406e-19	1173.05	-0.208125	2	>XP_002290181_1,
File28035_15220	ELALQSPYMEGFSK		2.44364e-18	800.389	-1.22011	2	>XP_002286821_1,
File28049_11788	SLLNLNLK		1.3628e-09	457.787	0.266653	2	>XP_002291622_1,
File28029_4774	YLSGLGVAR		5.10654e-12	468.269	-1.17308	2	>XP_002290546_1,
File27969_10517	TTADGQPVTPISGLNMYSNR		2.30569e-19	1061.52	0.229993	2	>XP_002292068_1,
File27997_7668	LYITNNLK	5,N(+0.984)	1.55754e-10	490.276	-0.124491	2	>XP_002292699_1,
File28033_8315	NGGVNTYVPLK	1,N(+0.984)	2.97858e-10	581.81	1.99321	2	>XP_002290412_1,
File28047_3169	TGVTLPPR		5.33609e-11	420.751	2.03088	2	>XP_002289049_1,
File27987_8501	AMMIGQALIK	3,M(+15.995)	2.6084e-10	546.303	2.34621	2	>XP_002292634_1,
File28043_4209	LLDIANR		1.93374e-08	407.742	-0.898142	2	>XP_002294520_1,
File27991_20366	ELPYALYDSQEVLVTDIVNTGK		2.09995e-18	823.092	0.222461	3	>XP_002297285_1,
File28047_4400	IIDVPMK		6.36125e-10	408.238	-0.672789	2	>XP_002289595_1,
File27997_16241	ETLISGGPVINPLVEK		3.21315e-14	555.985	-0.768448	3	>XP_002295597_1,
File28057_42	VIYSAPAK		4.45607e-11	424.747	0.0718488	2	>XP_002286205_1,
File28067_12073	VAEFDSPSALLSK		2.79651e-15	682.359	0.268342	2	>XP_002295941_1,
File28065_2997	LNMLGIR	3,M(+15.995)	1.25407e-09	416.739	-0.585836	2	>XP_002296083_1,
File27995_8529	GIYAYGFEK		9.61571e-13	524.262	1.16421	2	>XP_002288555_1,>XP_002293690_1,
File28077_17780	GEIGIPPGGFPEPLR		1.42739e-13	768.414	-0.47658	2	>XP_002294371_1,
File27965_3132	ELQQHLSNLQGGTPR		5.96578e-19	839.438	0.945225	2	>XP_002292962_1,
File28057_5205	IAVNGVALQCK	4,N(+0.984);10,C(+57.021)	8.20201e-15	587.318	-0.415687	2	>XP_002297490_1,
File28041_8150	AANAGGVGVSGLEMSQNMSK		2.31434e-22	954.452	1.21501	2	>XP_002297200_1,
File28009_1275	LMQQWNTNMSQQR	2,M(+15.995);9,M(+15.995)	1.78787e-18	848.88	0.215702	2	>XP_002296599_1,
File27977_1538	HALGVSNPSSLR		3.67994e-12	619.337	0.689845	2	>XP_002286617_1,
File27991_13245	LPPMDAFGQAEMR		3.34048e-17	488.232	-0.437544	3	>XP_002287753_1,
File28005_10886	VMILQSLSK		1.97436e-11	509.803	2.93322	2	>XP_002286462_1,
File27983_478	QVLIRPSSK		1.00915e-08	514.318	2.01743	2	>XP_002292928_1,
File28001_9297	TLDYGGPAYALR		2.48704e-14	648.832	-1.03476	2	>XP_002291379_1,
File28027_3415	LGWGASSTSAATER		9.8626e-18	697.338	-1.31289	2	>XP_002292277_1,
File27971_2202	SVVAGVGAYSR		2.2366e-09	533.288	0.572253	2	>XP_002296360_1,
File27979_3479	FVSQGPYQAR		4.13318e-13	576.794	1.79891	2	>XP_002289999_1,
File28007_2363	KGADLLITK		7.01611e-09	479.799	-2.16256	2	>XP_002293647_1,
File27995_15775	TNPNVGLDPEALSLATPR		2.48899e-21	932.991	-1.0467	2	>XP_002297520_1,
File28073_6471	ASICDVPPAGLK	4,C(+57.021)	1.00364e-13	614.322	-2.58319	2	>XP_002286362_1,
File27989_11484	MGGGEGVGTGSGYNNNFLLR	15,N(+0.984)	2.52082e-17	1000.96	-0.18293	2	>XP_002293440_1,
File27997_8966	IKEQHGFEDLQYLR		3.26215e-09	444.732	-0.0686201	4	>XP_002286873_1,
File28043_14397	VKELEELPQFLK		4.62827e-09	491.617	0.124152	3	>XP_002286313_1,
File28027_2489	FTNSGTEACMGMIR	9,C(+57.021);10,M(+15.995)	2.89295e-16	795.839	-0.383464	2	>XP_002296128_1,
File27993_2202	AMMHEQFRPEVVK	2,M(+15.995)	2.9161e-08	405.2	-5.19669	4	>XP_002287611_1,
File28061_4898	SIKPVGEGASSDLSLK		3.65617e-15	529.96	4.72196	3	>XP_002292203_1,
File28037_18686	SDVSTDLTTWLR		3.66801e-13	697.353	1.48791	2	>XP_002296764_1,
File28041_8717	TITLNGFSK	5,N(+0.984)	1.97386e-11	491.266	-0.869683	2	>XP_002295148_1,
File27997_370	FGAPGGHPSK		3.12283e-11	477.743	0	2	>XP_002288223_1,
File28039_6226	EESGLVTLGEMEDSETAR	11,M(+15.995)	2.49056e-11	984.935	-3.65614	2	>XP_002293923_1,
File28033_12902	AMSANAVPLANGAMSFDR	11,N(+0.984)	7.6737e-17	912.424	0.133787	2	>XP_002286779_1,
File28033_9949	VENILDKDKEFFK		3.45626e-17	406.97	0.299949	4	>XP_002287458_1,
File28043_13958	IINEPTAAAIAYGLDQK		2.32599e-14	596.657	1.94361	3	>XP_002291508_1,
File27999_7255	SYLYPLK		6.97596e-09	442.25	-0.414032	2	>XP_002295853_1,
File28041_14505	AAMDANAHDFISSFPK		9.72261e-16	861.401	-0.49599	2	>XP_002288593_1,
File28029_6123	VTMFSMNK		2.22618e-12	479.231	0.700484	2	>XP_002288942_1,
File28009_7097	ELGVTALHIK		1.6096e-12	540.825	0.902846	2	>XP_002286670_1,
File28007_1976	DVKPLLR		1.52071e-08	420.769	0.217584	2	>XP_002290132_1,
File27997_2940	VITTPNGSAFHK	6,N(+0.984)	2.57572e-13	424.891	0.64642	3	>XP_002287720_1,
File28049_7582	ALKDMVASGELVK		3.35431e-15	680.879	0.717134	2	>XP_002294006_1,>XP_002293832_1,>XP_002294007_1,
File28071_16499	LFSFFGMPK	7,M(+15.995)	4.25478e-13	545.275	0	2	>XP_002296785_1,
File28037_10086	NLLDGLR		4.91132e-09	400.735	0	2	>XP_002295831_1,
File28027_11008	ALTDLLDAAK		4.96769e-12	515.794	3.54998	2	>XP_002290003_1,
File28065_7041	MMSPGDVPPLR	1,M(+15.995)	4.54077e-14	608.296	-0.401351	2	>XP_002286605_1,
File28005_4664	ISFGENTTHTIPSATK		1.4249e-15	852.433	-0.214803	2	>XP_002288621_1,
File27963_10660	TMGDGSGLSLVVK		1.71663e-16	632.335	0.289571	2	>XP_002285946_1,
File28005_16463	LSSADGPVEQWATLGGVAK		1.38729e-18	943.491	4.78714	2	>XP_002286921_1,
File27971_1954	SMVAIGGR		2.3686e-09	395.716	0.23136	2	>XP_002286092_1,
File28073_13634	YVAPAPIENEFISHQR		4.52951e-17	624.32	0.782101	3	>XP_002294247_1,>XP_002294268_1,
File27999_5191	TGELVPTGPYR		3.37715e-10	595.314	-0.51263	2	>XP_002287625_1,
File27993_469	THIQSLK		2.11901e-09	413.743	0.0737598	2	>XP_002296425_1,
File27991_7325	TITLNGFSK	5,N(+0.984)	1.68962e-11	491.266	-0.372721	2	>XP_002295148_1,
File28009_12050	VSEMLPWIK	4,M(+15.995)	2.38222e-12	559.8	0.654183	2	>XP_002293363_1,
File28027_13708	VIPSLQGK		2.09781e-10	421.26	-0.579548	2	>XP_002286205_1,
File27965_11602	DLNMLLK		2.37408e-08	423.741	-1.29635	2	>XP_002289278_1,
File28077_14128	GITAANLGDLDTSPMYTTSSK		2.02713e-21	1072.02	1.93579	2	>XP_002295116_1,
File28021_4516	SGLPMSQTPALVGAK	5,M(+15.995)	1.68523e-13	736.893	0.248483	2	>XP_002287728_1,
File27991_692	DALTPNRSNAK	6,N(+0.984);9,N(+0.984)	3.52845e-08	594.799	4.00199	2	>XP_002287071_1,
File27993_4502	VASLAELNR		1.5406e-11	486.778	1.63002	2	>XP_002287200_1,
File28073_4886	GVLKPSADGTFDVK		3.14935e-16	717.384	-2.63748	2	>XP_002291786_1,
File28031_2352	DKFDPTTNSFTNQHSAR		9.19894e-21	655.974	1.58177	3	>XP_002290298_1,
File28039_3100	VPISAADVAR		7.78024e-12	499.785	0.183184	2	>XP_002287710_1,
File28003_6189	LVCVEGVAVK	3,C(+57.021)	4.8892e-13	537.304	-1.59033	2	>XP_002291337_1,
File28041_3222	IMIHQPMGGAQGQAQDIK	2,M(+15.995)	6.61798e-17	646.989	0.660361	3	>XP_002292583_1,
File27995_14594	SPHGIPLDLLDR		8.37482e-11	666.869	2.37966	2	>XP_002288338_1,
File27997_15922	KEETGVFANFFGTPEK		3.56059e-18	900.944	-0.135492	2	>XP_002289777_1,
File27967_15546	VVAALFNDGSSNSWYR	12,N(+0.984)	1.60957e-20	893.923	-0.614501	2	>XP_002286605_1,
File28023_5753	LYVPPNYK		1.96886e-08	497.274	0.12274	2	>XP_002293606_1,
File27963_10474	QVQFQSMANGLR	9,N(+0.984)	7.1222e-16	690.341	0.353652	2	>XP_002289823_1,
File28055_6498	ILDYLPPGK		1.99077e-11	508.295	0.840548	2	>XP_002288193_1,
File27991_17615	INESLLNALGDAPDVPR		2.05123e-16	897.473	-0.0680078	2	>XP_002290047_1,
File28039_7360	LVSWYDNEAGYSQR		7.91116e-15	844.388	-1.95165	2	>XP_002290574_1,
File27961_7253	LPGNLLER		2.7799e-10	456.269	0.200655	2	>XP_002295962_1,
File28003_13428	MTSTFLGAIGNAR		6.39126e-17	669.846	0.911183	2	>XP_002293602_1,
File28055_10574	FTQAGSEVSALLGR		1.85186e-17	718.38	-0.254886	2	>XP_002296041_1,>XP_002297536_1,
File28001_6348	KIVGTNVNGGSSTSSIPAVKPDPSTSNLETK	8,N(+0.984)	9.78167e-16	772.402	0.63216	4	>XP_002293572_1,
File27969_3959	QTFMVNAK		9.02516e-12	469.742	1.1694	2	>XP_002294139_1,
File28033_5565	LWTSTLK		7.24788e-10	424.747	-0.431093	2	>XP_002287423_1,
File28047_8439	MGYWDAAYTVK	1,M(+15.995)	7.02711e-15	660.799	-1.01602	2	>YP_874498_1,
File27963_1239	IASPYAR		6.05214e-10	389.216	-1.17612	2	>XP_002297547_1,
File27995_18389	TLNDVMNNPQQLL		2.44012e-10	750.38	0.894729	2	>XP_002291572_1,
File28037_11881	WVNSVDPNNMLNR	3,N(+0.984)	3.96411e-18	780.368	0.70392	2	>XP_002286472_1,
File28031_9606	IPVPNYATPYPDNNAGYK	13,N(+0.984)	2.86994e-22	997.979	0.183476	2	>XP_002286293_1,
File27961_5527	MIANFSPR	4,N(+0.984)	3.04593e-09	468.734	0.195319	2	>XP_002287564_1,
File28007_6522	FLPPSIAEK		1.03859e-11	501.287	0.669663	2	>XP_002296768_1,
File28033_11045	TFSTVRPTTYFG		2.30889e-08	688.846	-0.35442	2	>XP_002289814_1,
File28009_14065	NLGSDVTLIIR		1.19062e-12	600.851	-0.203162	2	>XP_002289718_1,
File28041_7882	LTLPLDK		4.72574e-09	400.25	0.381232	2	>XP_002289428_1,
File28051_11760	DVPVVGSVFR		7.81313e-13	537.801	0.453961	2	>XP_002290991_1,
File27989_4110	KIEFPNPNAENR		2.96021e-12	714.866	1.2807	2	>XP_002287160_1,
File28049_12717	IINSDEIQSVLNPAK		4.03177e-18	820.946	-0.148695	2	>XP_002290123_1,
File28021_2584	GMTPDSNVLAAAK	2,M(+15.995)	8.04987e-17	645.821	-0.378031	2	>XP_002286161_1,
File27961_8630	GFSVLQGNDGNIR		1.17307e-14	688.851	2.12651	2	>XP_002293393_1,
File27967_11657	TIGELVFR		2.74302e-10	467.772	0.130481	2	>XP_002294399_1,
File27997_20373	NILQQEDNLSEIVQLVGK		1.385e-20	1020.55	1.13631	2	>XP_002293455_1,
File28021_10770	STWDDILSGGSPR		1.41862e-12	695.835	1.57887	2	>XP_002290583_1,
File28017_15058	QGLNTVLATPILVNGNK	14,N(+0.984)	9.07709e-17	876.998	2.08787	2	>XP_002296450_1,
File27985_6030	KEEGVPSVPWK		8.57292e-14	419.227	-0.509563	3	>XP_002288271_1,
File28075_1991	SNTQPPPYPVR		4.82367e-11	628.325	0.194279	2	>XP_002286719_1,
File28073_6030	AATLLNIQK		6.05371e-12	486.298	0.878569	2	>XP_002287493_1,
File28001_15221	IQSMLAEFFNGK	4,M(+15.995);10,N(+0.984)	2.46913e-14	701.336	-4.78646	2	>XP_002291508_1,
File28077_12174	AIMGKPMSDEDMAFIGTK		3.48621e-23	971.46	0.314142	2	>XP_002286051_1,
File27967_6471	VLVLVTGK		1.93616e-10	414.781	-0.14715	2	>XP_002292064_1,
File27991_17401	ELEYLDGAIENGKKPMAAIVGGSK	11,N(+0.984)	4.59501e-22	831.098	2.27662	3	>XP_002296228_1,
File28005_9281	LPMDLAWR	3,M(+15.995)	1.51541e-11	509.263	0	2	>XP_002288468_1,
File28009_693	QLSHIPPPR	1,Q(+0.984)	4.2486e-08	523.79	-8.10424	2	>XP_002297219_1,
File27997_20524	MDEVVPLFYDVIAK		1.28694e-14	819.926	0.446639	2	>XP_002293782_1,
File28045_9435	IQPCGYLVNVDR	4,C(+57.021)	1.65828e-15	717.364	0.255248	2	>XP_002290811_1,
File27997_2496	VPANDPFHHSLR		2.72756e-15	695.356	2.19439	2	>XP_002290325_1,
File28067_6185	DIPVVVPK		1.40968e-10	433.771	-0.281417	2	>XP_002295673_1,
File27967_7522	IDAGDIAKPFR		1.2384e-13	401.555	-1.13998	3	>XP_002288445_1,
File28033_3739	FAEENLKPMCSPK	10,C(+57.021)	1.33571e-15	775.87	-1.18	2	>XP_002293999_1,
File28017_12749	GEDTSTDEPDASVILDIK		5.08036e-16	952.952	-0.640485	2	>XP_002288247_1,
File27997_10192	GEGAIAFGGGYTVGK		2.56509e-16	692.349	0.705253	2	>XP_002297607_1,>XP_002291632_1,
File28009_8704	YMLVDFK	2,M(+15.995)	7.17956e-11	466.234	0.720012	2	>XP_002287458_1,
File27965_3419	KSPTIQLQPPPK		4.16946e-15	667.396	0.640169	2	>XP_002294375_1,
File28025_7388	ALFDSLGRPVSK		2.87213e-14	430.579	0.850509	3	>XP_002288676_1,
File28037_3777	LLTGQISPER		6.20168e-11	557.317	0	2	>XP_002289031_1,
File27963_4025	ALKDMVASGELVK	5,M(+15.995)	2.39223e-13	688.875	-2.56943	2	>XP_002294006_1,>XP_002293832_1,>XP_002294007_1,
File28025_7672	SSIMQLIER	4,M(+15.995)	1.10019e-09	546.789	-0.111625	2	>XP_002290494_1,
File27981_6748	AATQMQGTILPLAK	5,M(+15.995)	1.02898e-12	729.904	1.75604	2	>XP_002289543_1,
File27981_12862	FQPVSSFYDSGGELMDTPR		1.04479e-16	1066.98	-0.457628	2	>XP_002287928_1,
File28007_12583	QWYLDMLK	6,M(+15.995)	6.56677e-11	556.779	4.71377	2	>XP_002296560_1,
File28055_5403	VLEQLTGQQPVYSK		1.74477e-13	795.43	-0.0767323	2	>XP_002289769_1,
File27999_4158	MANSSDFGLK		7.01224e-14	535.253	0.912244	2	>XP_002288407_1,
File27983_1635	IAMMPIK	3,M(+15.995);4,M(+15.995)	5.01201e-10	418.224	-1.02157	2	>YP_874490_1,
File28057_2359	LSGGEKQR	7,Q(+0.984)	1.32209e-08	438.235	5.36211	2	>XP_002297292_1,>XP_002286016_1,
File27993_10389	GEGVAADLIHGLKNGMK	14,N(+0.984)	5.10658e-20	570.965	-2.56555	3	>XP_002290282_1,
File27961_1323	RLQSSDLQYR		1.93596e-09	633.333	-0.578228	2	>XP_002295153_1,
File28019_3627	EDMSEYLEER	3,M(+15.995)	3.05508e-12	658.769	-0.555902	2	>XP_002291118_1,
File27997_8468	MALMSEATASVK		2.69294e-16	619.81	0.295422	2	>XP_002293763_1,
File27961_16239	ESGEREPGFFGFGSNFPK		1.37004e-08	994.96	-0.42941	2	>XP_002288517_1,
File27967_8546	ALATSPQILVEK		1.58354e-14	635.376	3.2661	2	>XP_002289336_1,
File27995_13408	DGSDGAMAIYPPHFYTR		1.20899e-18	949.432	1.09286	2	>XP_002291000_1,
File27967_10170	LKPLIEEFR		1.76983e-10	572.84	-0.213097	2	>XP_002293364_1,
File27991_11655	TPTYDDIKEMQYLR		2.05534e-18	886.93	0	2	>XP_002293604_1,
File27993_10521	FVNGVAEVLPK	3,N(+0.984)	1.38847e-10	587.329	0	2	>XP_002296386_1,
File28009_17646	SSIPTIEYLK		1.74902e-09	575.821	0.105997	2	>XP_002296228_1,
File28051_4380	QSITYPLK		7.92492e-11	475.272	0.77053	2	>XP_002286946_1,
File27963_11571	NSASDAWTLVAR		1.56748e-13	430.886	0.424951	3	>XP_002297430_1,
File27963_8163	GHSLESIMASIEAR	8,M(+15.995)	1.11803e-15	506.254	3.07435	3	>XP_002289281_1,
File27991_11371	NSLFQVVAR		2.01547e-12	517.294	1.17989	2	>XP_002286038_1,
File28075_4756	LNQLSQLTDK		6.02643e-13	580.32	1.57763	2	>XP_002293977_1,
File27981_8883	TDIVQFVHTNMNK	10,N(+0.984)	4.92191e-13	774.381	1.65518	2	>XP_002290123_1,
File28033_3504	LKNELTSKPTALDEVDRR		1.41247e-13	695.714	-0.614111	3	>XP_002292380_1,
File28077_6755	LPLESAIR		2.28216e-08	449.772	0.203554	2	>XP_002291347_1,
File27995_5500	NFQSPDPSQPPKPLAR	1,N(+0.984)	1.8322e-18	593.973	1.74688	3	>XP_002286071_1,
File28053_3843	GQGISSFGVK		1.33449e-12	490.264	-0.186742	2	>XP_002297139_1,
File27983_7270	LPNLPPR		1.20995e-09	403.748	0.151171	2	>XP_002289604_1,
File27963_3149	VFMEHLMK	3,M(+15.995)	2.30726e-12	350.843	2.34856	3	>XP_002289774_1,
File27979_10366	IPNTQLSNIR		1.01718e-12	578.328	0.105537	2	>XP_002286928_1,
File27997_13497	LLPVTDAVVDYCK	12,C(+57.021)	4.05059e-17	746.889	-0.163438	2	>XP_002288503_1,
File28061_5685	AVGVAEIVK		5.88497e-12	443.274	0.206538	2	>XP_002286405_1,
File27969_8283	FVAMELLK	4,M(+15.995)	4.32479e-11	483.77	0.0630828	2	>XP_002289528_1,
File28003_12295	YLAGAIDNGEKPMAAIVGGSK	8,N(+0.984)	2.81754e-20	688.355	0.620678	3	>XP_002296699_1,
File27961_3383	KFPGIRNHMQK	7,N(+0.984)	2.22173e-08	452.914	5.59261	3	>XP_002293718_1,
File28065_9123	ILGAQGLQPTPIDTR	5,Q(+0.984);8,Q(+0.984)	2.24704e-09	791.432	5.78402	2	>XP_002288619_1,
File27993_2147	AFHPTTGISPNER		2.42593e-13	713.857	-0.769505	2	>XP_002292006_1,
File27991_13186	IDYLNSVDTTIMGSR	12,M(+15.995)	7.40628e-18	850.911	-0.789021	2	>XP_002292250_1,
File28069_6200	ILVIPSGR		5.57696e-10	427.777	0	2	>XP_002296586_1,
File27999_3332	ALMMGVSK		1.34491e-11	418.722	0.947475	2	>XP_002288488_1,
File28017_9357	LYTNGAILGYK	4,N(+0.984)	1.04411e-12	607.328	1.40697	2	>XP_002292741_1,
File27995_1251	KLEVAVK		1.2233e-09	393.758	1.47256	2	>XP_002291793_1,
File27969_1734	AAITAIR		2.56165e-09	358.227	-0.255572	2	>XP_002288419_1,
File28029_11571	NVVLPDPDSAAYLR		2.1006e-09	765.401	-1.19614	2	>XP_002290561_1,
File27999_13313	VPISAADVAR		1.44771e-10	499.784	-3.11413	2	>XP_002287710_1,
File28001_4869	MLASGAAEGLTPQSMAR	15,M(+15.995)	9.05428e-20	853.912	-1.78692	2	>XP_002293446_1,
File28035_16661	MSSWVDPISIATCDTCK	1,M(+15.995);13,C(+57.021);16,C(+57.021)	3.91024e-19	993.935	1.04393	2	>XP_002287564_1,
File28047_10919	DVVNLPLVR		1.66336e-10	512.812	0.952166	2	>XP_002292888_1,
File27965_9603	RAPFDMFEGGAK		4.06667e-11	663.321	2.66843	2	>XP_002291118_1,
File27981_12354	FVDAGLGPEGEWTTLK		7.92151e-14	573.958	0.531704	3	>XP_002293496_1,
File27983_6566	GVIVVGATNR		8.7316e-11	493.294	0.98984	2	>XP_002297509_1,
File27967_12522	GWQEGLAMMK		1.43671e-12	575.774	2.54413	2	>XP_002291558_1,
File27995_10343	AVTADAVAKPPPYYTQQTPTEAAEIAR		7.71825e-21	1430.23	-1.0242	2	>XP_002296140_1,
File28033_2233	HLMAAVPSDGPR		1.08553e-13	417.548	-0.365438	3	>XP_002292438_1,
File27969_11065	YSVEVPILK		1.02961e-11	524.308	0.582055	2	>XP_002294143_1,
File28005_12774	PSLSWFK		5.39717e-09	432.734	-1.05784	2	>YP_874491_1,
File28005_12362	DQLSLFVK		6.00608e-10	475.272	0.963163	2	>XP_002295908_1,
File27995_9228	SLKEYEAVLVK		1.02304e-12	426.915	0.142968	3	>XP_002289939_1,
File28065_11399	KVEDLPPAVMAK		9.57077e-15	433.244	0.0704397	3	>XP_002292507_1,
File28035_3788	AVDFNEYRPK		1.12633e-13	413.544	0.295181	3	>XP_002292255_1,
File28005_18433	TLPALFVFEDGKEVGR		5.22764e-20	593.323	2.88037	3	>XP_002291705_1,
File27997_8182	VQVEYWPK		9.97867e-12	524.777	0.930455	2	>XP_002287563_1,
File28003_8429	GVYETPGGTLLR		5.35672e-10	631.84	-1.06259	2	>XP_002295518_1,
File28061_8234	VLNSYWVNQDATMK	3,N(+0.984);13,M(+15.995)	3.20556e-17	843.396	0.723684	2	>XP_002286429_1,
File28031_13604	LALSIIEAAEK		4.00087e-13	579.342	0.105352	2	>XP_002286707_1,
File27965_8179	MLGNTTLEITK		1.74144e-14	610.831	-0.499607	2	>XP_002296305_1,
File28055_743	ITALNTR		2.7065e-09	394.735	0.386558	2	>XP_002287912_1,
File28025_13186	GSDFAQVAEALAR		1.24483e-14	667.839	0	2	>XP_002292189_1,
File27991_11957	GYIPEFAPDDLRK		4.52761e-13	760.891	0.641723	2	>XP_002292442_1,
File28051_12903	NVQPIFVSIDPAR		7.40531e-16	728.401	-0.586553	2	>XP_002286932_1,
File28009_6861	FNLQNSNSLCVDSK	10,C(+57.021)	6.74824e-18	813.383	0	2	>XP_002291955_1,
File27967_5511	YFADHVLPK		6.03869e-13	545.289	-1.11932	2	>XP_002292784_1,
File27993_1846	YHYTIVDAPGHK		1.9602e-16	467.57	-1.17483	3	>XP_002292812_1,
File27987_10167	TGYPQQTPLPVFSSK		5.23494e-11	825.433	3.77112	2	>XP_002285983_1,
File28075_10051	LATHELLEFR		1.08822e-12	614.838	0.397081	2	>XP_002292930_1,
File28061_9314	DAVDKNAPNPTLCTTYGASAMAFDQR	13,C(+57.021);21,M(+15.995)	3.72062e-18	944.095	-1.93948	3	>XP_002294490_1,
File27963_17277	TGAIVDVPVGPELLGR		9.61437e-15	796.953	-0.995612	2	>XP_002291694_1,
File28005_15083	SLPIHNDLQSYFR	6,N(+0.984)	2.70838e-13	795.9	0.613496	2	>XP_002296749_1,
File27965_11718	DNIANLWR		1.72674e-10	501.261	-0.730578	2	>XP_002288446_1,
File28041_11151	TSDSSISIGAIVR		3.39276e-14	653.355	1.12102	2	>XP_002293224_1,>XP_002293220_1,
File27997_15147	LAFYDYIGNNPAK	9,N(+0.984)	9.25397e-15	496.245	-0.922454	3	>YP_874507_1,
File28075_15347	IGWENGIMIK	5,N(+0.984)	2.88749e-13	581.303	1.57496	2	>XP_002296083_1,
File27985_3326	FNKDDTKFDTFK		6.9672e-17	753.367	-0.486099	2	>XP_002289777_1,
File28071_5812	EAAVLVANSGSALR		2.09321e-13	679.376	0.26952	2	>XP_002292930_1,
File28041_1692	ASTPMYLMSR	5,M(+15.995);8,M(+15.995)	2.4723e-11	594.774	1.33405	2	>XP_002289396_1,
File28039_11641	VPFLFTVK		3.83988e-10	475.789	0.448987	2	>XP_002291225_1,
File28041_2877	VIPSLNGK		2.11051e-10	414.253	1.32604	2	>XP_002290574_1,>XP_002290129_1,
File28009_3412	TTLTQAITK		4.71863e-12	488.788	1.62332	2	>XP_002293181_1,
File27995_18062	TPLANLIR		4.80349e-10	449.279	-0.407554	2	>YP_874491_1,
File28021_6733	IMTIPTNTEDGGAGLSR		9.72669e-10	866.929	-1.12646	2	>XP_002296680_1,
File27963_20086	TIVSTIVDEIPIR		3.34904e-13	485.952	0.502396	3	>XP_002287928_1,
File28017_14349	GVLLPTTPAETIDAVR		1.69342e-09	826.964	-0.442838	2	>XP_002285953_1,
File28033_8651	NVYDLTLK		1.36641e-10	483.269	0.820927	2	>XP_002292006_1,
File28007_10090	EPIAMADGKPFFGAK		1.53114e-19	789.901	-2.39534	2	>XP_002290537_1,
File28005_16461	TLSVPELTQQAFDAK		3.75864e-16	824.433	0.51823	2	>XP_002286362_1,
File27981_12450	STIGVEFATK		5.10109e-13	526.785	0.695181	2	>XP_002296252_1,>XP_002290941_1,
File28021_3899	VNNLELSVK		5.03222e-10	508.296	6.48425	2	>XP_002286918_1,
File27991_10422	FLTQPNTQEGLLK	6,N(+0.984)	4.29665e-15	745.398	-0.163765	2	>XP_002295834_1,
File28033_3005	VADIHNNMGVVHEMNR		3.87502e-16	459.721	-0.597445	4	>XP_002294662_1,
File28043_5328	FDLMYAK	4,M(+15.995)	1.02845e-10	452.217	-1.21472	2	>XP_002292237_1,
File28031_10978	CSYTEAFVR	1,C(+57.021)	2.29473e-12	566.759	1.50768	2	>XP_002287257_1,
File28009_4058	AVTKVIPSLQGK		1.72047e-13	620.885	0.884732	2	>XP_002286205_1,
File28077_13901	IVDMPPSLLEK		2.01309e-11	621.347	4.02746	2	>XP_002288072_1,
File28007_12664	GYWAPEMLR		3.07173e-12	561.774	0.760531	2	>XP_002286162_1,
File28009_11732	ILFEDHGFKPFAEK		8.97748e-09	559.961	2.94298	3	>XP_002291359_1,
File28023_7651	TSLAPIIQK		1.48116e-11	485.8	-0.502554	2	>XP_002293455_1,
File28041_5149	ALGRPQDMFSDK		6.52266e-11	682.835	-0.0893849	2	>YP_874490_1,
File28065_8311	ILCLAGPPGTGK	3,C(+57.021)	5.48266e-14	592.329	0.824341	2	>XP_002291491_1,
File27967_10140	RAPFDMFEGGAK		4.53507e-15	442.549	0.275835	3	>XP_002291118_1,
File28047_583	LELSTRPAK		7.8476e-09	507.801	0.721171	2	>XP_002290729_1,
File27993_4263	ITNASSTMGEVVSR		6.09126e-18	726.362	1.26043	2	>XP_002290582_1,
File27993_11632	NYGIWLR		1.84634e-10	461.251	-0.330813	2	>XP_002289814_1,
File27961_6022	LVGPVPENYGQTPR		5.52775e-16	509.604	0.838389	3	>XP_002295722_1,
File27999_5431	GVGDSGIYQLK		3.62646e-13	568.801	-0.751135	2	>XP_002292786_1,
File28047_10387	GMGQTPLNTVVQLVR	2,M(+15.995);8,N(+0.984)	7.83798e-10	815.437	2.17064	2	>XP_002290456_1,
File28045_1962	PQPPPSTPMQRR	9,M(+15.995)	3.49162e-08	704.356	-7.45217	2	>XP_002293143_1,
File28001_2040	SQGLTLR		5.63743e-09	387.727	-0.550962	2	>XP_002288284_1,
File28073_6242	AVGPPEAFYK		8.9116e-14	539.783	0.791516	2	>XP_002286418_1,
File27991_8755	LGSTSDKPIFLVMHGGSGSTDDEIK	13,M(+15.995)	5.52239e-17	869.759	0.491224	3	>XP_002291506_1,
File28031_4988	MMALEAPR		8.80929e-12	459.73	-0.531052	2	>XP_002288737_1,
File27969_7056	LFAGSTAPMDYR		1.70084e-13	664.817	-2.47879	2	>XP_002288115_1,
File28071_7919	TGPSSTPSTNGFLYR	10,N(+0.984)	1.52226e-16	793.378	-0.153861	2	>XP_002291765_1,
File28031_6693	TKPSADLEAMINK		3.58502e-11	473.25	0.451396	3	>XP_002288307_1,
File27995_5902	SVAAQSNDTTMLPLHK		3.67041e-16	856.936	0.854699	2	>XP_002291107_1,
File27995_8816	KNPDALELLR		3.549e-09	390.228	-0.469227	3	>XP_002291698_1,
File27993_4992	LMMDIQK		2.66287e-10	439.727	-1.17982	2	>XP_002292785_1,
File27989_3448	ILSATLQPQQK		2.39175e-11	613.859	0.0994286	2	>XP_002291434_1,
File28077_13016	AGLDVHQMYDIVK		9.5994e-18	496.922	-0.18424	3	>XP_002296019_1,
File28069_8358	YDANELLTKR		2.13866e-13	408.219	0.448547	3	>XP_002287026_1,
File28061_8006	NSMPKPDVSSVGGGAAGASVMEAR	1,N(+0.984)	6.71308e-16	759.363	4.42074	3	>XP_002290516_1,
File27969_7704	AAPVADNIPIVGK		3.39609e-12	632.868	2.41106	2	>XP_002289777_1,
File28067_2374	AAINVQR		4.46036e-10	386.227	-0.474087	2	>XP_002289386_1,
File28003_19280	YIIDELFPK		5.00395e-11	569.311	-3.53788	2	>XP_002289513_1,
File28059_77	LTSQIVQR		1.33433e-10	472.78	-0.129098	2	>XP_002292934_1,
File27995_6068	LYISAVNDAR		3.70071e-12	561.302	1.63108	2	>XP_002286281_1,
File27979_7897	TTLVANTSNMPVAAR		5.66792e-19	773.405	-1.42051	2	>XP_002293455_1,
File27999_12092	VIFILGGPGAGK		2.07164e-13	564.843	0.972513	2	>XP_002289465_1,
File27983_1854	EAEEFAEEDK		2.3487e-13	598.751	-0.203875	2	>XP_002288567_1,
File27967_6413	LLANIYNQNR	7,N(+0.984)	2.11128e-13	610.324	-1.50006	2	>XP_002295898_1,
File28025_1119	AGQYNYVSR		3.66756e-11	529.257	-0.230645	2	>XP_002290648_1,
File27977_11668	YGALDDEVSIENEDEAFR		2.46686e-20	1036.46	-0.235553	2	>XP_002296275_1,
File28077_19153	VIPSLQGK		2.09781e-10	421.259	-3.25996	2	>XP_002286205_1,
File28017_12537	NPLSFTDAALGAAK		4.41967e-17	688.365	0.0886669	2	>XP_002288148_1,
File27965_6944	AISTAAIGLSDR		2.16879e-13	587.827	2.80347	2	>XP_002295005_1,
File28019_2045	VIQTYGMSK	7,M(+15.995)	1.96567e-12	521.766	0.467913	2	>XP_002287753_1,
File28077_11535	ITIVNSDGATTSQTLSAGLK	5,N(+0.984)	2.99806e-23	989.52	-0.555134	2	>XP_002297535_1,
File28061_2097	YDHVGVGTGTVVNR		6.12778e-15	491.919	-0.744453	3	>XP_002294275_1,
File27971_442	MPTPVVR	1,M(+15.995)	4.87817e-09	408.226	0	2	>XP_002287630_1,
File27961_13635	MFRPDTIEPLDLR		1.88694e-11	534.95	2.396	3	>XP_002290807_1,
File27989_14728	SQEILVTGIK		1.82204e-08	544.321	-0.897046	2	>XP_002296041_1,
File27967_8297	LSKLNQMDTK	5,N(+0.984)	1.46502e-09	589.812	6.93337	2	>XP_002294755_1,
File28053_11367	SFLSGMPELK		4.68659e-11	554.789	0.44006	2	>XP_002293836_1,
File27979_4011	FYQPTSCVSR	7,C(+57.021)	6.20675e-12	622.791	0.882025	2	>XP_002286897_1,
File28039_8430	FTVVNPSPDVDQTLR		5.68267e-16	844.436	-0.505954	2	>XP_002288021_1,
File28051_11436	LAVDPWLR		4.6201e-11	485.28	1.19485	2	>XP_002296485_1,
File28033_11748	LTVPTTSSSDETPLPPIK		1.54462e-20	942.005	0.518343	2	>XP_002291497_1,
File27989_11291	GHFGPINAIAINPNGR	7,N(+0.984);14,N(+0.984)	1.34726e-15	825.426	3.40143	2	>XP_002286220_1,
File28075_3650	NVMEQHLIAAK		4.88286e-15	627.337	-0.583755	2	>XP_002293520_1,
File28033_4226	RMPIMGGGGGEDSINKDTASVK		1.23014e-11	740.694	-3.70811	3	>XP_002296810_1,
File28025_2653	LLSPSAVSSSR		5.52988e-13	552.308	3.20478	2	>XP_002292390_1,
File28037_18121	ELGVPFYVAAESYK		5.5436e-18	786.9	-1.62884	2	>XP_002295052_1,
File27963_5348	DGSCPILVATDVAAR	4,C(+57.021)	2.08526e-10	515.932	3.59215	3	>XP_002288442_1,
File28019_7650	VSAFVPK		2.59704e-10	374.223	-1.06014	2	>XP_002290494_1,
File27965_3694	VLGMVYKDER		3.7872e-14	403.88	-3.77804	3	>XP_002288708_1,
File28009_3272	DNIQGITKPAIR		8.91693e-13	663.382	1.93213	2	>XP_002295724_1,
File28041_11097	FVECLESLAK	4,C(+57.021)	5.74526e-13	598.306	1.32617	2	>XP_002291889_1,
File28023_4907	VLNSGLR		1.13409e-08	379.729	-0.401833	2	>XP_002290006_1,
File28001_10956	LMTVIGSSLEQQSEAMK	16,M(+15.995)	1.15124e-20	934.46	-0.718475	2	>XP_002288816_1,
File28021_4148	LPNNAIGIK	3,N(+0.984)	1.84426e-11	470.777	1.16683	2	>XP_002289906_1,
File28037_15833	APIAMGYVETELAK		1.42659e-16	746.889	-0.490315	2	>XP_002292225_1,
File28035_11729	LLTEINAVQAYK	6,N(+0.984)	1.87731e-13	682.376	-1.43112	2	>XP_002288943_1,
File28017_5700	TITTQPTIAIK		3.7366e-13	593.856	0.308333	2	>XP_002288489_1,
File28037_7974	VFGIDYGHAEVR		8.56941e-16	454.898	-1.40882	3	>XP_002291583_1,
File27963_8662	LENFTMMR		4.70813e-12	521.246	0.117095	2	>XP_002292974_1,
File27991_20408	HETASIDQFSFGVANR		2.49122e-14	593.62	0.71973	3	>XP_002294945_1,
File28045_10214	SVVAQYNAEELLSKR		1.99527e-17	569.641	0.750028	3	>XP_002289569_1,
File27985_7745	VTYELENLPMR	10,M(+15.995)	4.86271e-12	690.845	-0.265046	2	>XP_002297353_1,
File28037_20306	AGLQFPVGR		2.24462e-09	472.769	-0.96826	2	>XP_002295818_1,>XP_002286413_1,>XP_002288693_1,>XP_002290419_1,
File27961_12007	LSAEDALSHPWMK		5.40776e-15	495.578	-0.123159	3	>XP_002290672_1,
File28025_10806	IIDENTVGLSMGEGITR		1.87041e-18	902.959	-0.337973	2	>XP_002288699_1,
File27995_7943	FPQPGPIEGVK		4.31288e-12	584.823	2.29604	2	>XP_002289207_1,
File27995_8005	QQTFSTAVDNQPQVQIK		5.06522e-20	966.496	1.70508	2	>XP_002295809_1,
File28061_14766	TTVVDCLKDPDISIR	6,C(+57.021)	2.7762e-17	577.97	0	3	>XP_002293710_1,
File27989_11466	SHTPEWLENFAK		2.90233e-14	729.854	-0.501759	2	>XP_002294538_1,
File27991_17339	AVLDALGSVLSNK		5.88269e-15	643.869	-0.379177	2	>XP_002295557_1,
File28057_7883	YDRDNKKTNPK		3.96469e-08	689.863	8.49361	2	>XP_002289041_1,
File27963_8944	VTDLHQGIVWGTNTPQTIKDER		5.38178e-24	836.767	0.583534	3	>XP_002292145_1,
File27983_8937	MAFTGVR		5.32061e-10	391.205	0.312037	2	>XP_002290720_1,
File27979_9437	VSGVQTLSGTGGLR		1.44371e-14	666.369	2.47303	2	>XP_002296198_1,
File28029_11230	VQETVENFFGK		1.28802e-13	649.324	-1.87996	2	>XP_002295809_1,
File28029_7693	FTNYTMQFK		9.65682e-12	590.28	1.86121	2	>XP_002295532_1,
File27969_8705	TPLANLIR		4.97294e-10	449.279	0.135851	2	>YP_874491_1,
File27979_5778	VTPYIVTK		1.60495e-11	460.776	-0.993462	2	>XP_002288203_1,
File28033_19197	RDPDGLLMEFGDLMR		1.08598e-17	588.952	0.414534	3	>XP_002297364_1,
File27997_12778	MYEYVNNFTNTLR	10,N(+0.984)	2.42699e-17	833.38	-3.00275	2	>XP_002288203_1,
File27997_16076	TLSVPELTQQAFDAK		1.34429e-18	824.433	0.0740329	2	>XP_002286362_1,
File27965_7629	FYPFMSGK	5,M(+15.995)	3.41637e-12	496.73	-2.21173	2	>XP_002288049_1,
File27991_3953	AHPPPPSFASVETK		4.42341e-10	732.878	0.166563	2	>XP_002289218_1,
File27991_3817	HLVAEVSIKEPK		1.50283e-13	675.393	0.0903698	2	>XP_002289336_1,
File28003_17723	TYDPTGPNSLALVPVMPK	8,N(+0.984)	7.642e-23	950.99	0.128361	2	>XP_002295493_1,
File28067_11059	FNSLILAR		8.66359e-10	467.279	-0.0653091	2	>XP_002286586_1,>XP_002293727_1,
File27993_8949	ALAGSLGMEEVGVGPVK	8,M(+15.995)	2.57299e-15	815.93	-1.68284	2	>XP_002291870_1,
File28009_5966	LHGSSPADSLMPGVR		5.68701e-15	508.593	0.960063	3	>XP_002293137_1,
File28021_4432	AVGVAEIVK		1.21209e-11	443.274	0.275384	2	>XP_002286405_1,
File28003_10324	GYIQWPEAR		3.4927e-12	560.283	0.762554	2	>XP_002293727_1,
File27995_21254	MGYWDAAYTVK	1,M(+15.995)	1.51569e-16	660.801	0.83129	2	>YP_874498_1,
File28003_1856	KTLDQYYAR		7.2092e-13	579.302	0.73752	2	>XP_002289999_1,
File27977_9701	LTEMCGGATIWLK	4,M(+15.995);5,C(+57.021)	1.07485e-13	748.368	0.897135	2	>XP_002294706_1,
File28009_7279	GVTENIMMGQLAR	7,M(+15.995)	2.13168e-15	718.353	-3.22868	2	>XP_002286060_1,
File28033_13511	WLQALEDVR		3.76742e-12	565.304	1.51156	2	>XP_002287018_1,
File28055_7780	LIDFLNK		3.69869e-08	431.755	-0.212048	2	>XP_002290116_1,
File28069_12809	EQIFEMPTGGAAIMR	14,M(+15.995)	5.62372e-12	833.905	5.92859	2	>XP_002297531_1,
File28025_7564	IIDENTVGLSMGEGITR	11,M(+15.995)	1.04403e-14	607.64	-0.904016	3	>XP_002288699_1,
File28069_3758	VASQMQEIVR		9.10091e-14	580.808	-0.105087	2	>XP_002287327_1,
File28037_18035	GDLAPLNPFPDIK		3.49379e-14	698.878	0.960665	2	>XP_002296270_1,
File27977_2912	IEEELGAENTDYAGK		7.26235e-19	819.879	0.297777	2	>XP_002290311_1,
File28057_3844	SAVPLLK		1.12796e-08	364.239	0.335138	2	>XP_002289065_1,
File28055_3285	WQMPGSGSGGSPSK		7.51933e-19	681.809	0.716155	2	>XP_002289219_1,
File28025_12183	QGPMLLTGYGALNK	4,M(+15.995)	5.41018e-15	739.892	6.26943	2	>XP_002296083_1,
File28041_13425	MYTQGVIIPSNETYIGTEAPK		1.82208e-13	1156.58	0.422178	2	>YP_316619_1,
File28037_19262	LGFMSVFVK		5.28171e-13	514.285	-1.66151	2	>XP_002293235_1,
File28067_5468	VPSFDVR		6.19957e-10	410.221	-0.223179	2	>XP_002296083_1,
File27983_5768	LTMIPIQK	3,M(+15.995)	1.09348e-10	480.282	-1.90622	2	>XP_002296377_1,
File28041_16491	EAVLPQAGQVLFPDSSYK		2.57442e-15	650.34	1.40777	3	>XP_002296083_1,
File28043_15555	IDNIGTVLQVGDGIAR		9.53007e-15	547.637	0	3	>XP_002297546_1,
File27989_1038	IISGEVAR		3.41859e-10	422.748	0.794075	2	>XP_002286255_1,
File28033_18212	SGTGQSTAWPPGIVQCLEEGK	16,C(+57.021)	1.9131e-12	1101.53	0.775733	2	>XP_002289421_1,
File27995_2056	TTSAAMALK		9.60576e-12	447.241	-0.682351	2	>XP_002286922_1,
File28007_12257	SELNQLSYLQVK		1.05345e-13	474.593	0.128605	3	>XP_002291225_1,
File28041_11993	LFGGIIGESESR		2.3361e-12	632.831	0.578688	2	>YP_874572_1,
File28025_2824	LVGAEFK		4.74253e-10	382.221	-0.159685	2	>XP_002290767_1,
File28007_9343	LALEGVIR		1.10371e-08	435.774	-0.210092	2	>XP_002292394_1,
File27993_17803	IGLMAVDDTKEVEWFR		3.78907e-21	636.989	0.287455	3	>XP_002297125_1,
File28073_11075	YVAPAPIENEFISHQR		4.52163e-20	624.321	1.36868	3	>XP_002294247_1,>XP_002294268_1,
File27959_3286	IQAWNSVGR		6.31753e-13	515.776	1.18337	2	>XP_002291086_1,
File28023_7259	ALGSTWVSK		8.19759e-12	474.761	0.642799	2	>XP_002294349_1,
File28061_13900	FGDTAANTGMLTLMNSFDATK	14,M(+15.995);15,N(+0.984)	4.43439e-14	1112	-1.20753	2	>XP_002292654_1,
File28075_6634	AWTLPAGNGAK	8,N(+0.984)	4.95466e-12	543.783	-0.112242	2	>XP_002291793_1,
File28033_7312	QPNPVGSLQMPDK		6.10193e-15	705.856	0.259409	2	>XP_002295824_1,
File28029_5014	GAIAGLDQAVR		1.57576e-11	535.801	0.341741	2	>XP_002289950_1,
File28077_18659	DTDVLALFR		3.27495e-11	525.285	0.813361	2	>YP_874498_1,
File27995_12789	RIELPSTAVFAAR		1.69674e-15	477.609	0.127793	3	>XP_002290020_1,
File27999_7973	YVVDYTFDGK		9.89778e-15	603.788	0.404349	2	>XP_002290006_1,
File27967_10735	VTVTNLSYEQAFSK		1.32958e-17	793.907	-0.0768795	2	>XP_002289289_1,
File28071_11619	DVAQPFSLGMTVEK	10,M(+15.995)	2.41301e-09	769.383	1.66593	2	>XP_002288151_1,
File28019_11568	KTTVLDVMR		1.04794e-10	531.803	1.83633	2	>XP_002292115_1,
File27961_12807	LYTLHEIDALAR		5.75506e-15	472.261	0.258481	3	>XP_002296275_1,
File28033_9258	TEGGFLGAEHILKPDGK		2.82634e-16	442.986	-0.137781	4	>XP_002292225_1,
File28045_7676	AYTEDGMMRPIQSLIGTR	7,M(+15.995);8,M(+15.995)	2.66294e-10	1036	1.06046	2	>XP_002293045_1,
File27969_379	GHVVLATR		5.33715e-10	426.756	0.286042	2	>XP_002289188_1,
File28045_12151	LILTMPESMSMER	9,M(+15.995)	1.05066e-13	777.372	-0.628118	2	>XP_002287864_1,
File27965_17352	ILFLGLDNAGK	8,N(+0.984)	2.09274e-13	581.329	-1.04992	2	>XP_002287808_1,
File28019_9687	ALSLAGTR		7.52755e-09	394.734	-2.39666	2	>XP_002293358_1,
File28019_3621	LIASPSGR		2.61761e-09	400.735	0	2	>XP_002291004_1,
File28027_9385	KMEVPFLIVK	2,M(+15.995)	3.30329e-10	610.359	-0.299996	2	>XP_002295468_1,
File28017_3729	AAMPIISK		4.64473e-11	415.743	-0.807452	2	>XP_002287922_1,
File27969_8059	IAMEAGVTAPWYK	3,M(+15.995)	1.39905e-17	726.863	-0.839706	2	>XP_002287200_1,
File28057_5963	VLNSYWVNQDATMK	13,M(+15.995)	1.02091e-08	842.903	-0.217232	2	>XP_002286429_1,
File28041_2496	LAAEVIANR		4.78323e-11	478.78	0.509923	2	>XP_002297607_1,>XP_002291632_1,
File28075_13936	MGGGDLSLMTNMVEK	1,M(+15.995)	2.55477e-13	799.867	2.74705	2	>XP_002292674_1,
File27993_2550	GGGQFIAGK		6.96702e-09	417.727	-0.292225	2	>XP_002290003_1,
File27993_7100	YSGIYDVYK		2.8448e-13	554.271	-0.660707	2	>XP_002290935_1,
File28035_11306	LSVPFASVK		4.22916e-12	474.281	-1.47993	2	>XP_002296604_1,
File28033_7219	SVGGNPIVFDR		4.97979e-14	580.806	-0.945782	2	>XP_002296128_1,
File28005_1618	MSAVGYSGVSK		4.57721e-14	543.268	-0.112348	2	>XP_002296680_1,
File28049_5128	VVSVDMASLVAGMK	6,M(+15.995);13,M(+15.995)	2.53455e-15	719.867	-0.593506	2	>XP_002286314_1,
File28009_9684	FNASELTVGGVPPTR		1.62916e-17	772.907	0.315873	2	>XP_002296350_1,
File28051_6918	VSQVLEALR		1.64041e-11	507.803	3.60585	2	>XP_002289008_1,
File28061_1970	TQMTSSFPPQK	3,M(+15.995)	2.73206e-14	634.302	-1.44336	2	>XP_002294144_1,
File28027_5751	ALLSTGFK		2.36881e-10	418.747	-0.218635	2	>XP_002289336_1,
File27997_2090	STNIANNAAVVGK		1.49705e-17	629.842	0.775245	2	>XP_002296722_1,
File28053_11262	LLSFNGLAYPEGK	5,N(+0.984)	4.3785e-13	705.369	-0.519176	2	>XP_002288518_1,
File28033_7480	SVGPNGVGILSK	5,N(+0.984)	5.87708e-12	564.818	3.24186	2	>XP_002293624_1,
File28001_16054	IPWGDVPEFR		3.46788e-13	608.311	-0.100335	2	>XP_002286280_1,
File27987_8743	GSGPVVTSILSR		1.33085e-10	586.836	1.24809	2	>XP_002291333_1,
File27985_591	TQPHFSNPK		5.67176e-10	352.513	-1.47171	3	>XP_002293827_1,
File28075_6161	WTTPAMLSCEGR	6,M(+15.995);9,C(+57.021)	1.23244e-15	712.819	1.45563	2	>XP_002292719_1,
File28043_16383	LILPPDVVLADK		1.66753e-14	646.896	1.50962	2	>XP_002288341_1,
File28041_14968	NNQLAEMSLR	1,N(+0.984)	1.28076e-08	588.789	3.3172	2	>XP_002287392_1,
File28057_10523	TVYQASAVPLLLK		8.2354e-14	701.918	-0.521728	2	>XP_002291704_1,
File28065_9820	KVDVVSDYVK		1.62234e-10	576.32	1.05905	2	>XP_002287611_1,
File28009_9089	AVVGLSLEDIKK		4.31416e-14	636.382	-0.959096	2	>XP_002288348_1,
File27999_1326	TTDSISPVR		1.31685e-10	488.259	-0.0625029	2	>XP_002296083_1,
File28025_6793	NVVFGLTK		3.42093e-10	439.261	0.208425	2	>XP_002287127_1,
File28067_8509	QVSEGGVGTLGALK		1.43917e-15	658.364	-1.39061	2	>XP_002290866_1,
File28069_2675	VIPSLQGK		1.70287e-10	421.261	0.0724435	2	>XP_002286205_1,
File28075_8564	MAPEQAEAIISAAHRPNR	17,N(+0.984)	9.59126e-13	491.501	0.869268	4	>XP_002289509_1,
File27967_10398	ALQAEGGGSQSLAVFGPK		1.88787e-21	858.951	1.77645	2	>XP_002286372_1,
File27993_11532	FLEDVLAR		2.93823e-10	481.769	0.633448	2	>XP_002288367_1,
File28021_4634	FSISPVGK		9.09026e-11	417.74	1.02276	2	>XP_002291471_1,
File27983_5269	LVGPGGSIR		3.29791e-11	428.256	0.14252	2	>XP_002289144_1,
File27963_9969	GKAEALQFLTEGQR		1.65989e-16	774.413	0	2	>XP_002291537_1,
File27965_8925	VGVIYGSPEVTSGGNALK		2.71771e-20	874.466	0.907363	2	>XP_002295563_1,
File28009_10341	LGFPVDVR		4.6477e-11	451.759	0.607976	2	>XP_002287298_1,
File28041_11932	SSMGANAILGVSLACSK	3,M(+15.995);15,C(+57.021)	4.2206e-12	841.418	2.68393	2	>XP_002290311_1,
File27967_5325	KAVDPFLK		3.95874e-11	459.277	1.39539	2	>XP_002294599_1,
File27963_13332	NMNQNVAVLLDTK		6.40212e-14	487.257	0	3	>XP_002289405_1,
File28043_1837	GGIGGMFQMGK	6,M(+15.995);9,M(+15.995)	2.03892e-13	557.755	0.32829	2	>XP_002296127_1,
File28075_14044	DMYVSGATLFEGVK	2,M(+15.995)	8.65114e-16	766.869	0.636721	2	>XP_002292269_1,
File28051_897	KVPLNSIK		4.9803e-10	449.79	-0.0678486	2	>XP_002293122_1,
File27991_12369	TMQVTVVQPNEDGSYWR		5.00004e-16	670.651	0.273026	3	>XP_002297365_1,
File28005_8500	VPLLQDMK		2.54903e-11	472.268	0	2	>XP_002294094_1,
File28077_11929	SNEMCSQYAPITWQVDR	4,M(+15.995);5,C(+57.021)	1.72754e-21	1050.96	0.580757	2	>XP_002290131_1,>XP_002287620_1,
File28035_7018	EGVLSQLNTPR		2.59582e-13	607.33	0	2	>XP_002292469_1,
File28041_3643	VVNMGGSTFNAPNK	3,N(+0.984)	3.73991e-19	718.845	-0.509443	2	>XP_002290837_1,
File28067_9961	VPLYPVKGEAETK		1.27264e-16	477.601	-0.638976	3	>XP_002291251_1,
File28021_5053	MGIQVGPPEMAK	1,M(+15.995)	4.81668e-15	637.318	0.191538	2	>XP_002294510_1,
File27991_1934	ANSYALNNPTK		1.01738e-13	596.802	1.22725	2	>XP_002290313_1,
File28041_14117	AGLQFPVGR		7.43201e-11	472.769	0.580956	2	>XP_002295818_1,>XP_002286413_1,>XP_002288693_1,>XP_002290419_1,
File27969_11759	TETWSILAVNK		2.88015e-13	631.343	0	2	>XP_002286256_1,
File27977_1430	TFVKPTPTMK		2.5972e-14	575.321	0.212178	2	>XP_002291078_1,
File28055_4942	IIAETVSLR		2.81502e-10	501.303	0.730518	2	>XP_002297120_1,
File28047_6854	LASTSSTLFGNNVAK	11,N(+0.984)	1.02975e-10	755.892	1.21119	2	>XP_002289250_1,
File27999_10885	AAQPDLAFGQVAQEISK		5.95172e-10	886.961	-1.9956	2	>XP_002296592_1,
File28069_14141	TDFLLQQTLKPSEGTDSK		9.51096e-16	670.013	0.728764	3	>XP_002295514_1,
File28035_14047	SPPTSFLVLK		1.47615e-11	544.821	0.448111	2	>XP_002286368_1,
File28071_16648	SPDQLLQPGK		2.08388e-08	542.298	0.396228	2	>XP_002288908_1,
File28005_1437	KNMMAANIAGDSSR		1.65735e-12	489.233	-1.9961	3	>XP_002285947_1,
File28007_7404	FVFDPPQSR		7.70562e-09	546.776	-2.67905	2	>XP_002290458_1,
File28029_9152	TLQFMDPTIIESHTGMK	5,M(+15.995);16,M(+15.995)	2.70602e-08	660.985	-0.831057	3	>XP_002288658_1,
File28061_3865	VPISAADVAR		1.47773e-11	499.785	-0.183184	2	>XP_002287710_1,
File28059_6858	QQVASLIGASPK		9.07158e-15	599.845	3.15431	2	>XP_002287162_1,
File28009_11044	DVGAYPAPWVR		6.05303e-12	615.818	1.28846	2	>XP_002288699_1,
File28007_11483	TEMQGVGFSQAPALTSSYK		2.65109e-24	1001.48	0.12189	2	>XP_002290139_1,
File28031_11970	QWSIPSIR		1.36303e-09	493.775	0.494437	2	>XP_002292551_1,
File27985_6710	GQEANQLYVGLK		1.28342e-15	660.352	1.47885	2	>XP_002292560_1,
File28021_3562	VNQAYVIATSTK	2,N(+0.984)	8.87354e-15	648.346	-0.0941398	2	>XP_002293441_1,
File27991_14553	EGWMNPDVTQWK		4.30424e-17	745.84	0.245502	2	>XP_002292002_1,
File28005_1958	RGAQGTMFDISAK	7,M(+15.995)	5.01108e-12	466.566	0.327044	3	>XP_002288646_1,
File27969_11652	YSNNAVLLPTVSDVPR		1.28002e-14	582.314	2.51556	3	>XP_002293761_1,
File27963_2598	GSGATTTGAYVHMNR		9.88563e-19	761.856	-1.28182	2	>XP_002287519_1,
File27997_19724	EALMTTVHAVTATQQTVDGPSQK		3.60431e-12	805.073	0.379066	3	>XP_002290574_1,>XP_002290129_1,
File27995_12448	ILGNPDNLIPTDR		6.77337e-16	719.389	1.1878	2	>XP_002292442_1,
File27965_14618	VDTMSITHMVYGMDK		1.98445e-19	864.394	-0.211831	2	>XP_002289741_1,
File27961_15173	TTGCVLDSGDGVTHTVPIYEGYALPHAVVR	4,C(+57.021)	6.84229e-32	1062.2	0.804458	3	>XP_002294917_1,
File28041_6404	LGIAPGVSGPVR		5.10197e-13	561.835	0	2	>XP_002291719_1,
File27963_15673	MFENAGTFVELTR		5.43995e-17	757.869	-0.322141	2	>XP_002289940_1,
File28057_10235	IPFANQTPTIFAR		1.30301e-12	738.402	-2.23177	2	>XP_002286943_1,
File27999_6420	KASDVLFIR		2.15763e-11	524.811	-0.465197	2	>XP_002289405_1,
File27965_4126	IVCEVSGNFMSSR	3,C(+57.021);10,M(+15.995)	5.68939e-15	751.344	1.6247	2	>XP_002286184_1,
File27979_4949	VIQTYGMSK		1.36804e-12	513.768	0.475196	2	>XP_002287753_1,
File27961_6209	ISPVVNNSTIGNNSIK	6,N(+0.984)	7.78754e-19	829.442	0.147172	2	>XP_002287683_1,
File28035_6088	TVEVPNFQASK		5.39567e-15	610.319	-0.100005	2	>XP_002292254_1,
File28001_15668	YGLPLTASPFK		6.64111e-15	597.332	0.613078	2	>XP_002289012_1,
File27999_6838	QSFGLLK		1.93881e-09	396.735	0.461532	2	>XP_002289405_1,
File27977_17491	GRPPQSTLILK		1.76289e-08	403.916	1.05776	3	>XP_002297080_1,
File27993_18052	TYPDILALYAHGDGHEFSLER		1.27363e-22	601.795	0.202844	4	>XP_002297499_1,
File28033_16291	SFLGGADPAVDYLK		1.68073e-17	726.874	2.93894	2	>XP_002292077_1,
File27985_6427	ATGLNPYDIR		6.27107e-11	560.294	0.653606	2	>XP_002297156_1,
File27997_3395	YHDYLQGQIGNPEGPDKPNKK		1.3703e-20	480.442	0.444639	5	>XP_002288320_1,
File28009_3980	NQSMISAVQNAK		4.08678e-16	645.827	0.472535	2	>XP_002286061_1,
File27995_20400	YWRENDRLLRFVPYNGVK	15,N(+0.984)	3.37151e-08	776.414	7.02661	3	>XP_002288276_1,
File28051_14448	NGLESYLYNLK	1,N(+0.984)	3.14854e-09	657.832	-0.278347	2	>XP_002288567_1,
File27991_12569	LYQVVVDEAITGK		1.01023e-15	717.896	0.595137	2	>XP_002286201_1,
File28001_2778	HSLGSMYVNHNVQPEPTPK		1.17463e-13	712.347	-2.99885	3	>XP_002294148_1,
File28027_11320	LNLFEMTK	2,N(+0.984)	3.98899e-11	498.757	0	2	>XP_002288936_1,
File28029_7231	DVYAIGLK		2.43747e-10	440.252	-5.89636	2	>XP_002291085_1,
File28007_17533	ALPWLPNPSNLDGR	10,N(+0.984)	1.54747e-15	775.901	-0.471981	2	>XP_002289542_1,
File27991_14685	LVPMMDLINHDEAAGK		1.10862e-20	877.434	0.278244	2	>XP_002286840_1,
File28003_8214	FGVDIGSDLKGGK		1.38476e-14	431.567	1.41427	3	>XP_002292699_1,
File28051_13950	QLVASGSLPYEAIGR		4.62138e-12	780.922	-0.937893	2	>XP_002287187_1,
File28077_17101	MKELPYALYDSQDVLVR	1,M(+15.995)	9.80297e-19	686.019	0.35588	3	>XP_002297283_1,
File27995_17105	MMLEEQQYQLTPQAEIALR		2.70259e-23	1146.57	0.745258	2	>XP_002297526_1,
File28075_17559	NDINVEQSFLGIAR		1.9022e-15	788.411	1.08382	2	>XP_002288891_1,
File28067_951	QTYTLQQQR		7.04916e-13	583.302	1.36029	2	>XP_002291686_1,
File28019_2584	VPLTMCK	5,M(+15.995);6,C(+57.021)	2.04821e-10	432.72	0.0705251	2	>XP_002294319_1,
File27967_15589	LKEEIFELAGQLK		2.15382e-12	506.624	0.481897	3	>XP_002292916_1,
File28017_4750	QTTTASIPPLR		1.62331e-13	592.835	0	2	>XP_002293379_1,
File27991_15865	VLPEAYLDINGQPINPSAR	10,N(+0.984)	3.20432e-14	690.028	-1.23834	3	>XP_002289999_1,
File28035_8507	EGVAMGPLISSK		1.29931e-13	594.818	0	2	>XP_002287818_1,
File28001_9513	NVLAGDTMFQR		4.37645e-15	626.311	-0.682163	2	>XP_002286591_1,
File28057_8768	VFEPLFGTR		3.6867e-08	533.291	1.1445	2	>XP_002288381_1,
File28035_957	ASSASASTAINPSPPK		1.89605e-15	743.38	-1.23157	2	>XP_002287646_1,
File28075_15661	LNGAYDVLFAGK	2,N(+0.984)	4.3005e-16	634.83	0.961441	2	>XP_002288699_1,
File28039_3669	EDVGVGGGGSPLYK		1.2043e-18	667.83	-3.92989	2	>XP_002292183_1,
File28055_9137	DGSITGVISGSSAFK		4.83657e-17	713.363	-2.22455	2	>XP_002294375_1,
File28059_626	ITALASR		4.62475e-09	366.224	0.0833303	2	>XP_002294878_1,
File28057_4864	LTGMAFR	4,M(+15.995)	2.08564e-10	406.21	0.676148	2	>XP_002290574_1,>XP_002286205_1,>XP_002290129_1,
File28055_4094	NAIIAQPYGPPK		9.40449e-16	634.854	0.192281	2	>XP_002295556_1,
File27993_2570	LTSIVTGMEK	8,M(+15.995)	3.76974e-10	547.791	-1.1142	2	>XP_002288779_1,
File28075_19157	ETPGLYLFEIEVR		7.18344e-16	783.414	-0.0779092	2	>XP_002296589_1,
File28007_7027	LVCGGCLDFK	3,C(+57.021);6,C(+57.021)	5.85611e-14	584.779	0.626239	2	>XP_002286779_1,
File28037_17020	APGDFGLDGGFLK		1.75256e-15	647.327	-0.660015	2	>XP_002289997_1,
File27965_15834	NVASFLAALPPGDGEGHR		8.14181e-15	904.458	-0.404895	2	>XP_002291784_1,
File28043_4982	MAAAIAESVAPR		6.12522e-16	593.817	1.43898	2	>XP_002286126_1,
File27981_10587	LYAEEMALAYGR		1.78342e-16	693.84	0.351869	2	>XP_002291793_1,
File28055_10822	MLQSTPVDVLISTPGR	1,M(+15.995)	2.37564e-12	865.458	-4.2314	2	>XP_002292974_1,
File28043_8695	GPIFSLK		3.30474e-09	381.232	2.00125	2	>XP_002287005_1,
File27987_4670	GHLPLTSALR		2.35202e-11	355.545	-0.429166	3	>XP_002292827_1,
File28033_19117	GMSIMNSFINDIFER	5,M(+15.995);6,N(+0.984)	3.12239e-17	895.907	-0.885646	2	>XP_002288195_1,>XP_002296171_1,
File27999_2395	TTFVPSGHSGGADAGMR		8.9732e-18	549.923	-0.332966	3	>XP_002287135_1,
File28041_18155	VIPLEAIAGMMVK	11,M(+15.995)	7.40272e-17	694.389	1.40636	2	>XP_002286743_1,
File27991_6982	AGTVVSTAFVDGNK		1.18934e-15	683.357	4.64449	2	>XP_002292814_1,
File28031_151	NAGLPVSGK		1.39525e-08	421.74	0.361805	2	>XP_002290696_1,
File27989_2845	LIVEGPR		6.45707e-09	392.241	2.10069	2	>XP_002292715_1,
File27969_12484	VALIGFPSVGK		5.27432e-14	544.331	3.13962	2	>XP_002294373_1,
File28043_2599	LLNSVAK		2.26202e-09	372.734	-1.31	2	>XP_002288717_1,
File27965_6911	VPSSSSEAIHFTSLK		4.91719e-18	530.613	4.83118	3	>XP_002286004_1,
File27969_1297	INIKPQVDR		3.5033e-12	361.548	-0.759671	3	>XP_002290951_1,
File28007_8180	VALVYGQMNEPPGAR		4.21001e-16	534.609	0.342504	3	>XP_002297536_1,
File28035_10217	SLSPQQVESIAQGR		4.36794e-17	750.394	-0.976049	2	>XP_002287563_1,
File27999_8231	LKVPPSINQFTK		8.11399e-15	457.939	1.26618	3	>XP_002295468_1,
File27997_20003	IYMIEEAEALLHSSK		5.22116e-18	867.443	0.844346	2	>XP_002296823_1,
File28003_16784	LGELEALLGK		2.97463e-12	521.811	1.28665	2	>XP_002292302_1,
File27969_4741	FLWQEQSHQK		1.38919e-14	665.829	-2.38336	2	>XP_002297060_1,
File27995_14546	YSNNAVLLPTVSDVPR	4,N(+0.984)	3.64478e-19	873.457	0.139755	2	>XP_002293761_1,
File28065_8072	EYLGGWGK		8.43634e-12	455.227	-0.0670382	2	>XP_002296083_1,
File28061_6001	YPGVEFTR		1.16162e-10	484.746	0.566603	2	>XP_002288149_1,
File28017_13087	FTVEPFSIK		4.81423e-11	534.292	0.342707	2	>XP_002293459_1,
File28003_7482	QQKMQDEYYRAPK	2,Q(+0.984);4,M(+15.995)	1.50192e-08	851.895	-6.77329	2	>XP_002295927_1,
File28029_11806	VELYDWVGGK		1.31561e-11	583.299	1.56957	2	>XP_002294396_1,
File28005_1964	GGSSSMPLPPK		5.25217e-09	529.276	9.68682	2	>XP_002296291_1,
File28039_2820	AADVGADLVGK		1.16e-14	508.274	-0.600415	2	>XP_002287300_1,>XP_002289074_1,
File27995_11197	IKPDFIQNGNPVNGYVSK	8,N(+0.984);13,N(+0.984)	9.11549e-22	996.512	5.08367	2	>XP_002287317_1,
File27977_7062	ILMVGLDAAGK	3,M(+15.995)	1.78083e-14	552.31	-0.331527	2	>XP_002286443_1,
File28023_6806	GAVGVIGAGTMGR		9.99742e-11	573.307	-2.98092	2	>XP_002287474_1,
File28049_8396	TVGGSLPGLDAIQKPSEK		3.17852e-17	599.663	0.40713	3	>XP_002291537_1,
File28029_5903	VTMFSMNK		1.60781e-12	479.23	-0.509443	2	>XP_002288942_1,
File27995_13723	SLLVLSGVTTEEK		5.50597e-14	688.387	-0.354656	2	>XP_002297210_1,
File27959_12797	IAQLAFLGQVVTR		2.77088e-15	708.423	0.689252	2	>XP_002286436_1,>XP_002290137_1,
File28057_3412	DGKPIFLGSSK		3.12163e-09	574.818	-2.01745	2	>XP_002288348_1,
File28001_6616	LNGGLGTGMGLDK		1.0324e-16	616.819	-0.296855	2	>XP_002289637_1,
File28037_12174	ATVLDADPFHGSLR		2.22677e-14	500.262	3.66021	3	>XP_002290908_1,
File28053_8343	GNWPTNVEIAYQK		2.34545e-11	760.378	-3.77265	2	>XP_002294117_1,
File27985_8372	LLSFLTQHSNEK		5.40378e-12	472.921	1.03248	3	>XP_002290486_1,
File28037_16726	FQMHNLRTLFR	5,N(+0.984)	7.92189e-09	732.376	-8.5838	2	>XP_002294225_1,>XP_002294239_1,
File28071_11158	MSLQELTSAVEK	1,M(+15.995)	2.07986e-11	676.342	0.270729	2	>XP_002293826_1,
File28037_9952	GMSAVQVLVESGAR	2,M(+15.995)	6.86833e-13	710.364	-3.69459	2	>XP_002291034_1,
File27985_9351	NQPQLINTIVPNQR		2.34771e-14	817.953	1.34315	2	>XP_002291213_1,
File28019_6450	VVASPLAK		5.9773e-11	392.75	-0.310809	2	>XP_002291572_1,
File28077_11562	LGWLDSTTCESVSTTGSASTTGTNK	9,C(+57.021)	4.71542e-11	1281.09	0.476432	2	>XP_002293098_1,
File28037_9172	WTDEYVASHFAGATK		1.97236e-13	561.598	-0.869449	3	>XP_002286987_1,
File28045_6816	VVWEKIK		1.70516e-08	451.782	3.51881	2	>XP_002293902_1,
File27989_5796	ALYPNSPALGK	5,N(+0.984)	1.01856e-12	566.812	6.95352	2	>XP_002289836_1,
File27995_798	KQLFTTIIHQDQTFFDQNR	2,Q(+0.984)	1.80278e-08	1191.6	-1.40829	2	>XP_002295504_1,
File28059_3245	ANVAPLAVTAR		2.76836e-12	541.82	1.12649	2	>XP_002290105_1,
File27971_738	VQQFVNAQK		3.19344e-12	531.288	-4.71012	2	>XP_002289832_1,
File28029_10120	AIQFVAMATPEDLK	7,M(+15.995)	3.14443e-14	775.4	0.314858	2	>XP_002296083_1,
File27995_7095	AALVYGQMNEPPGAR		7.50941e-17	525.265	0.348597	3	>XP_002296041_1,
File28035_17295	HILVPTIEDANDILGK		4.90101e-16	583.325	0.837066	3	>XP_002288322_1,
File27977_7737	ILDYLPPGK		4.99008e-12	508.296	1.80117	2	>XP_002288193_1,
File27995_18214	ALYTYESPDEYAAQASWLK		5.70161e-22	1103.52	2.21238	2	>XP_002296413_1,
File28073_13369	EYLANYPGLKPEDIPK		1.69406e-10	923.983	0.330283	2	>XP_002296160_1,
File28017_6925	NFNISSSQFK		9.82791e-12	586.292	1.35335	2	>XP_002297164_1,
File28031_8793	QDPNYLATFK		3.76043e-14	598.801	-0.407716	2	>XP_002293429_1,
File28003_8330	ALKDMVASGELVK		1.66793e-12	680.881	3.2271	2	>XP_002294006_1,>XP_002293832_1,>XP_002294007_1,
File28069_13450	LKVPPSINQFTK		5.36779e-13	457.938	0.266565	3	>XP_002295468_1,
File28003_19726	LDPDTVADILLPSSGK		4.62867e-17	820.941	0.0743478	2	>XP_002289790_1,
File28019_8769	WSATLASQAK		8.71832e-14	531.782	-1.49207	2	>XP_002296230_1,
File28005_13687	APLGEAEGVVYPMVK		2.93922e-16	780.41	-0.078209	2	>XP_002288713_1,
File28005_2508	STLLTQTAK		1.38881e-09	481.779	-0.126687	2	>XP_002287939_1,
File28037_6827	NYVKPSVEMSPVDYR		1.44833e-10	892.438	0.273566	2	>XP_002288838_1,
File28053_10772	GLPQLTASLVK		9.49137e-09	563.846	0.974233	2	>XP_002292477_1,
File28055_8271	LVANAFLAQR	4,N(+0.984)	3.20861e-13	552.314	0.663048	2	>XP_002293725_1,
File28027_12844	NEVDYIAASFVR		9.47414e-12	692.35	0.969723	2	>XP_002289867_1,
File28057_3737	NCGPILIR	2,C(+57.021)	4.72917e-10	471.765	3.42848	2	>XP_002294818_1,
File28021_5079	STATQSTTTTAYPLDVTSK		1.01581e-09	986.991	2.04071	2	>XP_002292407_1,
File28071_5858	ITLGGLEK		2.54879e-10	415.753	0.734032	2	>XP_002287524_1,
File27981_12656	IVVTSVNETGIFADGSLK	7,N(+0.984)	5.33137e-19	925.991	0.59322	2	>XP_002288145_1,
File27999_2950	VTFVPGR		2.45967e-10	388.226	-1.72937	2	>XP_002294642_1,
File27993_6479	LGFTQEGQIPK		1.61087e-12	609.331	1.00168	2	>XP_002292435_1,
File27967_7799	SAVAEGATHVLALR		1.06226e-15	465.594	-4.6537	3	>XP_002296150_1,
File28061_8077	TQLQSSSAAVGDLSSAAGHPMEIAK	21,M(+15.995)	2.30019e-21	824.74	0.666049	3	>XP_002287490_1,
File28065_12710	IEALGAQIVPTEGHK		1.16126e-13	521.624	2.10618	3	>XP_002293417_1,
File28047_2631	KPVPPSAATLPPPPEK		1.96649e-10	542.648	1.23724	3	>XP_002294375_1,
File27999_4996	NALMFGNR		5.16012e-12	461.732	0.198281	2	>XP_002286794_1,
File27965_1692	RVEQTYPNQFSR		1.72819e-11	762.882	0.640049	2	>XP_002289431_1,
File28067_361	TVMAHQPQPK		2.07704e-13	568.798	0.536528	2	>XP_002290821_1,
File27989_2073	QSGLADGYSYSSANKK		8.13531e-09	838.4	-0.218399	2	>XP_002292008_1,
File28073_16972	NAPSFMSVLNTEADQR		8.88789e-12	593.949	0.411046	3	>XP_002293606_1,>XP_002290908_1,
File27991_9318	LPLILGEPGHEK		3.79297e-13	651.875	0.374521	2	>XP_002292718_1,
File28067_10496	KVEDLPPAVMAK		5.40682e-14	433.244	-0.986155	3	>XP_002292507_1,
File28061_13767	KAQFTAFRDAVKNSK	13,N(+0.984)	5.03782e-09	571.304	-9.18771	3	>XP_002288857_1,
File27959_5740	TENFIVVR		3.39189e-10	489.274	-0.561358	2	>XP_002289350_1,
File28037_7733	RTPEDISLPLK		7.33907e-12	423.579	0.0720471	3	>XP_002289088_1,
File27959_5530	TSNMPILVQTK		2.96172e-12	616.34	1.58446	2	>XP_002291614_1,
File28041_6666	IGDASVAAPFTSK		7.83312e-17	632.338	8.30105	2	>XP_002295999_1,
File27983_7092	LAASVLK		2.59189e-09	351.231	0.173775	2	>XP_002287520_1,
File27967_13701	GYDQVVHDVAIQNLPVR		3.54062e-21	962.007	-0.761347	2	>XP_002295769_1,
File28037_11739	ITIVNSDGATTSQTLSAGLK	5,N(+0.984)	8.82546e-23	989.522	1.54204	2	>XP_002297535_1,
File28031_8404	SFPFVSK		1.11119e-09	406.221	0.300502	2	>XP_002289336_1,
File28073_11813	MATAWYGHDNQIIDPAK		7.1119e-20	644.309	0.284189	3	>XP_002289509_1,
File28003_4598	VNWSTPNGHTGMVAGNR	7,N(+0.984)	5.08838e-17	600.281	-1.01678	3	>XP_002289049_1,
File28049_757	SVAPISSGYHATSR		4.0958e-17	716.864	1.27713	2	>XP_002292745_1,
File28061_9862	QKAKQSQPKHQR	5,Q(+0.984);7,Q(+0.984)	8.19759e-10	733.896	-4.2013	2	>XP_002290578_1,
File28019_4287	ILSSGVSQR		1.65448e-10	473.77	0.257658	2	>XP_002295742_1,
File27985_11514	AVVGLSLEDIK		9.74516e-13	572.336	2.45278	2	>XP_002288348_1,
File28045_12370	GNEATIAWLR		2.31002e-13	565.801	0.323622	2	>XP_002294116_1,
File28035_15479	DFFTEPSYASVTAVK		4.08094e-19	831.407	0.587295	2	>XP_002292199_1,
File28053_6565	TLFLPGMENTK	7,M(+15.995)	1.169e-08	633.824	1.34815	2	>XP_002292041_1,
File27963_4267	GKLDMMETMMK	6,M(+15.995)	4.45439e-13	444.201	0.137404	3	>XP_002287212_1,
File28029_11754	VFLENVIR	5,N(+0.984)	1.88181e-09	495.785	0.615541	2	>XP_002295724_1,
File28053_10423	SVFPSLIGR		5.44317e-10	488.285	-0.124999	2	>XP_002294917_1,
File28065_1947	TQMTSSFPPQK	3,M(+15.995)	3.69591e-15	634.303	-0.192448	2	>XP_002294144_1,
File28023_1141	LIQSNAMTR	7,M(+15.995)	2.62503e-12	525.274	0.232394	2	>XP_002291445_1,
File28027_14285	AGLQFPVGR		1.5251e-10	472.769	0.193652	2	>XP_002295818_1,>XP_002286413_1,>XP_002288693_1,>XP_002290419_1,
File27991_19490	HELPNDVFDDLPTFVYGK		4.05594e-22	1053.51	-1.1587	2	>XP_002286206_1,
File28029_8883	YHPHGDTAVYDALVR		1.23002e-14	571.947	-5.12228	3	>XP_002288768_1,
File27961_4510	SDITKPMPFQEYSK	7,M(+15.995)	8.03406e-14	843.908	2.89298	2	>XP_002292048_1,
File28075_14876	AATPELELSNLNIGSR		1.26278e-16	842.947	0.217221	2	>XP_002289012_1,
File28035_9788	AMGQLEEHLAYFPK	2,M(+15.995)	1.54238e-16	825.403	0.147892	2	>XP_002287094_1,
File27967_14001	NDAVLLNFAR		8.31059e-13	566.809	-0.646092	2	>XP_002290445_1,
File28035_2863	MKETAEGFLGR	1,M(+15.995)	2.66308e-11	418.876	-0.364279	3	>XP_002295809_1,
File28053_9666	VAEYLTPTLMDQLK	10,M(+15.995)	2.38612e-15	819.425	-1.41522	2	>XP_002292532_1,>XP_002292533_1,
File28035_16457	IVPCDFIAPIETHNNVVK	4,C(+57.021);14,N(+0.984)	1.06328e-16	1034.04	6.25679	2	>XP_002296950_1,
File28007_6631	MNPDNMLILK	6,M(+15.995)	9.61812e-10	602.809	2.9363	2	>XP_002290667_1,
File27983_1167	ISMAPPVNR	3,M(+15.995)	2.43829e-09	500.766	-0.365651	2	>XP_002295520_1,
File28003_11054	MIAPIFK		2.8368e-10	410.243	-0.967056	2	>XP_002290297_1,>XP_002289195_1,
File28037_18032	MVDYFLQDFK		8.26916e-13	653.313	0.840817	2	>XP_002291508_1,
File28027_3575	LQLAMDR		7.55558e-10	423.729	1.36841	2	>XP_002290363_1,
File27967_9698	LNQVAFGTSNGMIK	10,N(+0.984)	9.13202e-18	740.877	-0.164765	2	>XP_002296113_1,
File28033_1778	ASSSMAVAMSYK	5,M(+15.995)	5.56611e-15	624.784	0.781521	2	>XP_002294233_1,
File28069_8002	LEDLYVQR		1.24627e-08	518.775	-7.35831	2	>XP_002291627_1,
File28019_7899	TPLGNFQTQQTCASCR	12,C(+57.021);15,C(+57.021)	1.61717e-20	934.921	-1.17511	2	>XP_002286286_1,
File27961_19746	DTDVLALFR		3.27495e-11	525.285	0.464777	2	>YP_874498_1,
File28045_3005	AQSLTLQR		4.92056e-09	458.767	5.12214	2	>XP_002288348_1,
File28065_4511	GIPSATGGTPSNFQR	12,N(+0.984)	6.22453e-19	745.865	0	2	>XP_002287052_1,
File28055_10037	TVTAMDVVYALK	5,M(+15.995)	1.39562e-15	663.853	0.643586	2	>XP_002295724_1,
File27987_4465	SHSAGDGAWIIQK		8.84623e-10	457.233	-2.13581	3	>XP_002287359_1,
File28055_11139	MLNPTMPLLLR	6,M(+15.995)	1.40042e-12	657.867	0	2	>XP_002294989_1,
File27963_4429	YHYTIVDAPGHKDYIK		2.0713e-19	384.799	-0.396539	5	>XP_002292812_1,
File28031_9357	MIIFAPNPTVAK	1,M(+15.995)	1.49601e-15	659.366	0.2777	2	>XP_002289814_1,
File28003_19201	NMGEVGTWLLDPR		3.12853e-11	744.368	-1.31193	2	>XP_002296461_1,
File27981_5082	ADVLLPPTR		7.30003e-10	491.29	0.496938	2	>XP_002288014_1,
File28067_10047	HMQANLPADKK		1.78536e-12	418.22	-0.875641	3	>XP_002293832_1,>XP_002294007_1,
File28075_4104	LQQIADLQR		5.04268e-10	542.809	-0.337329	2	>XP_002287871_1,
File27997_14354	LVSNGAEVVALVR	4,N(+0.984)	3.51207e-14	443.258	1.85891	3	>XP_002289458_1,
File28075_19439	LLIQTQDANPK		6.71372e-13	620.847	-2.94928	2	>XP_002286255_1,
File28073_7460	ASICDVPPAGLK	4,C(+57.021)	6.02303e-14	614.324	-0.198707	2	>XP_002286362_1,
File28065_3421	LQDGIGFGGNK		9.03662e-15	553.285	-0.661884	2	>XP_002288741_1,
File28053_2946	GTLSSNNSILR		1.11948e-12	581.311	-6.50969	2	>XP_002288314_1,
File27991_16569	FMSQPFHVAEVFTGTAGK		8.20058e-23	977.479	-1.37371	2	>XP_002296041_1,
File28033_10704	EAYPGDVFYLHSR		7.99474e-17	777.373	0.471088	2	>XP_002291694_1,>XP_002297546_1,
File27985_12304	AVVGLSLEDIK		1.13052e-12	572.335	0.746497	2	>XP_002288348_1,
File28033_5418	ELHDYAVNLTSQAK		2.01908e-18	794.901	-0.844616	2	>XP_002294371_1,
File28061_14560	ESEALASLKEQFPK		1.50522e-17	788.915	0.232098	2	>XP_002286343_1,
File28003_15616	LWGGDDGSLDLGNVGQVK		3.87547e-22	915.455	-0.600047	2	>XP_002289040_1,
File27963_9495	KSTEFPVWLDKPETK		9.66144e-18	451.992	-0.742697	4	>XP_002292714_1,
File28041_17226	AGLQFPVGR		7.43201e-11	472.769	0.451855	2	>XP_002295818_1,>XP_002286413_1,>XP_002288693_1,>XP_002290419_1,
File28051_8834	DMAGLLTPAATK		2.05684e-15	594.818	-0.307834	2	>XP_002294371_1,
File28001_10022	NDAKPMSTIFAFER	6,M(+15.995)	2.3605e-16	548.269	2.56044	3	>XP_002289484_1,
File28001_6241	NLPGTMMSPDVVPHAR	7,M(+15.995)	5.15201e-16	579.952	0	3	>XP_002287323_1,
File27961_1647	ASISSIPK		6.98984e-10	401.737	-0.303856	2	>XP_002286126_1,
File28031_7111	NGQVSLTSFQR	1,N(+0.984)	9.1733e-13	619.308	-7.39148	2	>XP_002292570_1,
File27997_981	MAQGAKPGEGGQLPGPK	1,M(+15.995)	2.44637e-16	819.916	-1.11661	2	>XP_002294462_1,
File27961_9225	AGLQFPVGR	4,Q(+0.984)	1.06131e-08	473.259	-5.15869	2	>XP_002295818_1,>XP_002286413_1,>XP_002288693_1,>XP_002290419_1,
File27995_7449	IATSEATAVFK		1.46785e-14	569.312	1.92976	2	>XP_002288576_1,
File28033_12248	ATSNGSSMSMATGMGVNGFGR	17,N(+0.984)	6.68903e-21	1011.42	-7.99868	2	>XP_002286205_1,
File27995_5868	IAIIGPNGAGK	7,N(+0.984)	3.87863e-14	506.296	0.96442	2	>XP_002290029_1,
File28029_8201	NEGMGALWK		1.22298e-08	503.245	0.424491	2	>XP_002292901_1,
File28039_8068	FLNCLEGINR	4,C(+57.021)	4.55897e-10	618.311	-4.14592	2	>YP_874498_1,
File28007_14454	IVDLLAGEKDVFK		4.71579e-15	482.945	0.379144	3	>XP_002288139_1,
File27995_19791	VILESIVNSLR		2.09273e-09	621.875	0.981471	2	>XP_002292733_1,
File28073_1073	SPTTSAAPVGYSGK		2.37707e-17	661.833	-0.184443	2	>XP_002293108_1,>XP_002293104_1,
File28059_3585	MLQMIGFK	1,M(+15.995);4,M(+15.995)	1.59068e-09	500.254	0.122008	2	>XP_002292812_1,
File27991_16398	SYWLDEIQVR		2.00872e-12	654.835	2.6098	2	>XP_002292629_1,
File28027_4061	ILGPNYVPGK		5.52019e-14	529.306	0	2	>XP_002291169_1,
File28027_7021	SVGLMATLK		1.75824e-11	460.271	7.75757	2	>XP_002291698_1,
File28057_1430	LEIIKPSK		3.30242e-10	464.297	0.0657285	2	>XP_002287672_1,
File27969_13576	APGDFGLDGGFLK		1.75256e-15	647.328	0.754303	2	>XP_002289997_1,
File28009_17403	VLPGVAALNDK		2.77669e-10	548.822	0.444845	2	>XP_002296228_1,
File28031_4668	ATLSQTQGDMPSIQSSSR		2.59957e-21	947.452	-0.579783	2	>XP_002286049_1,
File28051_4364	LFMENTLAR	3,M(+15.995)	6.22184e-12	555.785	0.54909	2	>XP_002291633_1,
File27967_14197	HTDHIFVPIQTELLK		1.62743e-12	597.666	2.2467	3	>XP_002296305_1,
File27979_4886	VVASPLAK		5.9773e-11	392.75	-0.543916	2	>XP_002291572_1,
File28019_6584	VTASQAALLQK		4.22349e-14	565.332	-0.539817	2	>XP_002295206_1,
File27961_12129	GILGYTDHAVVSTDFVHDNR		6.01564e-19	554.774	0.990163	4	>XP_002290288_1,
File27985_12597	MPSLEDLLK	1,M(+15.995)	8.27984e-09	531.281	-0.689298	2	>XP_002290091_1,
File28043_7019	YVLDVVTK		2.34304e-11	468.773	-0.651009	2	>XP_002290006_1,
File28017_12814	TVILGTLQDGVTGATSVAGSGK		5.50295e-22	678.036	0.270053	3	>XP_002295426_1,
File27971_2583	SVYQPPPIR		4.55209e-11	528.796	0.230846	2	>XP_002289330_1,
File28071_11267	KVPVVDGEVTIK		3.36871e-14	642.382	0.0950138	2	>XP_002286286_1,
File28075_1652	KGMTAAQVQEGAASVGANVR	3,M(+15.995)	2.55012e-18	654.333	-0.652948	3	>XP_002288699_1,
File28009_3349	GNSLVNASQLQK		1.05875e-13	629.84	-2.03502	2	>XP_002293454_1,
File28049_3567	LLVVGPK		1.26077e-09	363.25	0.168025	2	>XP_002286731_1,
File27993_20064	MGLGDEEIVALSGAHTFGR		3.78621e-11	653.992	1.21325	3	>XP_002291359_1,
File27961_20456	MSGVDHIHAGTVVGK		1.82135e-17	503.261	0.424478	3	>YP_874498_1,
File28017_10641	LVPFMLETK	5,M(+15.995)	1.69658e-12	547.302	0.669121	2	>XP_002296186_1,
File28027_6375	DQISMGQIYR		4.43629e-13	605.797	-2.01503	2	>YP_874624_1,
File27965_9247	VQQEMIIAAGMR		2.50206e-14	673.849	-0.815191	2	>XP_002295194_1,
File27981_4391	VPDAPALYR		1.5809e-11	501.273	-2.7396	2	>XP_002295368_1,
File28005_12705	QQLCLEFVR	4,C(+57.021)	1.61749e-11	596.812	1.6363	2	>XP_002293721_1,
File28069_9410	SIKPVGEGASSDLSLK		8.7039e-15	529.958	0.460679	3	>XP_002292203_1,
File28061_3742	ASSEHTPLNLPR		1.53212e-14	441.233	-0.829971	3	>XP_002294181_1,
File28001_2709	TTLVANTSNMPVAAR	6,N(+0.984);10,M(+15.995)	2.47573e-13	781.896	0.624484	2	>XP_002293455_1,
File28045_6286	IVAVEPAESAVLSGGKPGPHK		4.1348e-22	1022.57	-1.70092	2	>XP_002287864_1,
File27997_14834	SHDMDSPIVFWK		6.80665e-14	731.345	-0.250368	2	>XP_002292930_1,
File27965_17862	ASALLSGWQNEGLDNSLVK		1.32031e-20	1001.52	2.133	2	>XP_002293371_1,
File28007_10642	MSVCAISFTENAR	4,C(+57.021)	3.39903e-13	743.345	0.410544	2	>XP_002296155_1,
File27991_18410	NQDLAMSQIENMPGGFNALR	17,N(+0.984)	7.49091e-18	1104.02	1.21626	2	>XP_002288828_1,
File27961_10509	LGLPVGQHITLK		2.59279e-14	425.931	-0.501544	3	>XP_002289870_1,
File28025_7421	ASTPMYLMSR		1.18175e-12	578.778	-0.632731	2	>XP_002289396_1,
File28037_9840	FASWMGGDRDGNPNVTPDVTR		8.67374e-11	1146.53	-0.319409	2	>XP_002289012_1,
File27989_14932	WWELPHGLKASDHK		9.79493e-09	852.439	2.86403	2	>XP_002288444_1,
File28001_11371	IPETPGLMPGHNEGLGLR		2.69651e-19	944.491	0.323111	2	>XP_002290994_1,
File27963_8482	GHSLESIMASIEAR	8,M(+15.995)	2.68728e-15	758.875	0.402142	2	>XP_002289281_1,
File27989_6665	GVIGEVLK		1.28071e-08	407.755	-1.34717	2	>XP_002290086_1,
File27979_8755	ISQLNVVK		1.49853e-09	450.78	1.62479	2	>XP_002293359_1,
File27997_17273	SFDTDLNVMLPR		4.70743e-15	704.352	1.55978	2	>XP_002287477_1,
File27991_10159	EAGLTAYNHNLDTSPEHYPNVITTR		6.53568e-22	938.456	1.43083	3	>XP_002291078_1,
File28003_9898	FPPTSNLYDVK		8.05054e-09	640.83	0.285732	2	>XP_002292937_1,
File28073_2260	GPNTVAIR		7.14707e-11	414.24	-0.736712	2	>XP_002292183_1,>XP_002292395_1,
File28053_2251	QVIFCGAGSSK	5,C(+57.021)	2.52138e-13	577.288	2.11455	2	>XP_002290087_1,
File27995_1347	IIGSHTDSPNLK		4.14914e-15	427.898	-0.570558	3	>XP_002290694_1,
File28039_3522	AAYETADKPIPPLK		3.29084e-18	505.281	0.543576	3	>XP_002291420_1,
File27987_6448	GTSPLSGMVDNSPPK		1.08946e-17	743.864	0.0820515	2	>XP_002297246_1,
File28073_17408	SILTHPLLDDPSIDAAVR		1.01531e-08	967.021	-2.14596	2	>XP_002290855_1,
File27999_11937	ACPGDSVGLSIK	2,C(+57.021)	9.61758e-10	602.307	1.62137	2	>XP_002292812_1,
File27993_13783	KSMEEVERVFR		5.1838e-09	705.357	-9.69136	2	>XP_002290038_1,
File27979_11088	TTIEIYNYFAK		1.17782e-14	681.85	-1.43222	2	>XP_002296715_1,
File28067_5176	IDGMNVLAVK	4,M(+15.995)	2.73626e-13	538.295	0.453545	2	>XP_002287523_1,
File28009_10891	DLKPENLLLR		2.82054e-09	605.861	-0.100741	2	>XP_002292545_1,>XP_002292529_1,
File27981_5056	LNQWSNVVR		5.11565e-13	558.302	0.874584	2	>XP_002296703_1,
File27997_18710	FLSLDGADPSPSPMELNIK		4.56917e-18	1016.01	-1.08132	2	>XP_002292877_1,
File28029_823	KLINNSYK	4,N(+0.984)	7.30312e-11	490.774	0.684008	2	>YP_316601_1,
File28039_3461	IAMQTLDGGR		4.47717e-12	531.274	0.459538	2	>XP_002296341_1,
File28043_7797	GITYDQLMGAVK	8,M(+15.995)	1.78094e-11	656.334	-0.92994	2	>XP_002287796_1,
File27995_4671	TNVDMCNMMQHR	6,C(+57.021)	8.85791e-17	512.876	-2.49911	3	>XP_002295250_1,
File28029_1957	PQYVDHIPR		6.39676e-13	562.795	-1.3014	2	>XP_002297332_1,
File27995_4139	ILYMNDNK		7.05341e-12	505.753	0.301705	2	>XP_002295722_1,
File27967_3416	NQSLTSFSR		7.57837e-11	520.262	0.93853	2	>XP_002292738_1,
File28071_7097	EGGAGGSLSNAIAASTSSGK		1.74722e-21	861.42	1.48794	2	>XP_002296366_1,
File27979_5858	VSAFVPK		2.59704e-10	374.223	-2.44647	2	>XP_002290494_1,
File28025_2339	INPNLNVNADSK		2.62342e-15	649.838	-0.657465	2	>XP_002290680_1,
File27985_2957	VAASLLR		4.49635e-09	365.236	3.00802	2	>XP_002291719_1,>XP_002292835_1,>XP_002294258_1,
File27961_7798	FMHDAEAIGMLSHSTK		5.12123e-20	887.914	-2.47463	2	>XP_002296186_1,
File28035_11404	AGPVPFFQR		3.19893e-11	509.777	0.0598646	2	>XP_002296332_1,
File28069_5164	QATLDQYNALPSSK		4.01769e-18	768.39	1.58865	2	>XP_002296457_1,
File27963_10985	SNDPQVLILSPTR		1.125e-12	480.6	0.190497	3	>XP_002288555_1,
File28005_16681	LYVGNLSWGTEEGALR		2.55963e-18	882.949	-0.207379	2	>XP_002289429_1,
File27963_4431	VGNYNMEPPGAFR	6,M(+15.995)	1.74201e-16	734.337	-0.748043	2	>XP_002293717_1,
File28075_4374	TVVTDSSGNTTVLTPEQVKR		1.23101e-17	711.378	-0.600589	3	>XP_002297520_1,
File27989_9652	VSDPVVSFR		6.20716e-12	503.272	-0.181915	2	>XP_002291169_1,
File28003_6459	HYALEIIK		2.53404e-09	493.787	-0.247212	2	>XP_002290146_1,
File27965_15036	YAEIVNLTLGDGTTR		1.03588e-13	811.925	2.63108	2	>XP_002289999_1,
File28069_14478	LAVEPLNPAELPK		5.1682e-15	695.901	-0.175413	2	>XP_002286996_1,
File27995_16156	TMEINPTNSIIIALR	2,M(+15.995);8,N(+0.984)	1.23246e-16	851.955	-1.50447	2	>XP_002291118_1,
File28031_12315	SVTNFELMPQPPPER		6.98435e-14	871.433	0.21012	2	>XP_002291583_1,
File28029_6902	GMLVSLR		2.07149e-08	388.228	0.0786073	2	>XP_002289466_1,
File27993_5851	LYANLVK	4,N(+0.984)	8.14552e-09	411.243	2.15204	2	>XP_002293397_1,
File27991_5430	APVLVTSDGQTIGQSK		1.40115e-15	800.931	0.381026	2	>XP_002293693_1,
File28037_17464	MGLGDEEIVALSGAHTFGR		1.32025e-19	653.991	0.373309	3	>XP_002291359_1,
File28005_77	GPNTVAIR		7.14707e-11	414.24	-0.0736712	2	>XP_002292183_1,>XP_002292395_1,
File28069_7935	KAVVPFTR		1.32707e-09	459.282	-0.664463	2	>XP_002288367_1,
File27977_11488	MLQPWLEAR		1.25822e-12	572.303	0.426594	2	>XP_002292930_1,
File28033_7316	TSLSIVEQGVR		5.51879e-12	594.833	0.307827	2	>XP_002288141_1,
File28041_5849	AVIEAANNFPR		3.58866e-14	601.32	-0.304506	2	>XP_002289250_1,
File27977_3480	QSPPQQQHQAIVNPVLQNK		1.75844e-12	718.718	-0.7643	3	>XP_002294748_1,
File27985_9542	FTVVNPSPDVDQTLR		5.94918e-16	844.433	-4.26447	2	>XP_002288021_1,
File27965_9552	MMPLDIR		3.61963e-10	438.228	1.94988	2	>XP_002294450_1,
File28061_17937	GHSLESIMASIEAR		5.46673e-11	501.26	9.18046	3	>XP_002289281_1,
File27961_14670	HNEALPMLTQALDTR		1.37352e-10	570.623	-5.13416	3	>XP_002285994_1,
File28017_17008	SFANVTQLK		7.44653e-12	504.28	-0.181552	2	>XP_002288593_1,
File27997_18857	WSQSLEADALAFAK		6.60535e-18	768.889	1.50824	2	>XP_002297355_1,
File27991_15578	VMELHNELSDLYATTNDPAFKPDSK		1.35423e-25	709.594	1.03217	4	>XP_002296589_1,
File27961_11496	ILEDNVSMYETPRPVLR		6.47027e-17	678.023	0.360077	3	>XP_002291349_1,
File28007_1021	ASTAVTPALHR		2.12895e-11	375.212	0	3	>XP_002291816_1,
File27965_11151	LAGPLVSTHLLDPNHR	14,N(+0.984)	7.31462e-17	435.991	1.7499	4	>XP_002289986_1,>XP_002287554_1,>XP_002287556_1,>XP_002286581_1,>XP_002290873_1,
File28005_10246	MGYWDAAYTVK	1,M(+15.995)	2.45189e-16	660.801	0.646559	2	>YP_874498_1,
File27969_2607	INIKPQVDR		3.5033e-12	361.548	-1.94138	3	>XP_002290951_1,
File27985_2631	EAAAMATLMK	9,M(+15.995)	6.48906e-12	526.759	0.115869	2	>XP_002290365_1,
File28073_17460	ANQNMVNDFEAINALR		6.40656e-20	910.441	-0.536313	2	>XP_002293763_1,
File27979_10201	LAASVLK		2.59189e-09	351.231	-2.43285	2	>XP_002287520_1,
File27961_1889	SAATNLISK		3.57654e-11	452.759	0.0674036	2	>XP_002290089_1,
File27961_844	LGVGATASSSTK		2.43556e-15	539.791	0	2	>XP_002292428_1,
File28009_11461	GILMADVMGK		1.21744e-13	517.773	1.7682	2	>XP_002290951_1,
File28023_2918	LITGSPATSQATASR		9.67646e-18	730.888	-0.751573	2	>XP_002292988_1,
File28029_4388	YETSFFSSENKR		1.11587e-13	747.846	-1.1426	2	>XP_002287018_1,
File27997_19210	HESITFFDATPIFATSESGGK		1.1343e-25	1121.53	-4.46252	2	>XP_002293776_1,
File27991_19624	TYPFNPTVDSVAIILK		1.40094e-14	889.493	2.60749	2	>XP_002292183_1,>XP_002292395_1,
File28049_8279	AYMTFQFVSSDGSK	3,M(+15.995)	1.97079e-17	792.355	-1.23248	2	>XP_002295739_1,
File27961_5257	VWDTTGLR		2.1574e-11	474.25	-0.965235	2	>XP_002291094_1,
File28077_6189	IPVISNVDAK		5.01684e-13	528.309	0.577647	2	>XP_002290601_1,
File28075_14338	LGGEAADLPLLTQR		2.46054e-16	727.404	-0.587357	2	>XP_002289138_1,
File28065_903	PTPIQTR		3.792e-08	406.734	-1.7257	2	>XP_002294056_1,
File27981_4539	GMIATDNVYPNTAK		6.65877e-15	747.868	1.46902	2	>XP_002286611_1,>XP_002286026_1,
File28009_3673	SSNLVFK		1.25771e-09	397.724	1.07423	2	>XP_002290738_1,
File28061_3309	AALVYGQMNEPPGAR	8,M(+15.995)	2.29783e-17	795.39	-0.230208	2	>XP_002296041_1,
File28003_4574	VTDSGLQWGMK	10,M(+15.995)	5.88627e-14	619.297	-1.87255	2	>XP_002287554_1,
File28037_11624	EVDFIVGSTHPFNK		8.96608e-19	795.402	0	2	>XP_002288160_1,
File28035_1286	YGASMMK		1.65671e-11	394.178	0.929051	2	>XP_002288247_1,
File28009_13664	NNIPPQTPVSMLSDPTMAK		4.25093e-19	1021.01	-0.0597793	2	>XP_002291791_1,
File27967_11901	TGFPEAVFGQGK		1.46398e-16	619.316	2.56237	2	>XP_002290570_1,
File27959_9684	EKYGTDFFMLDK		1.45932e-11	498.571	-0.12242	3	>XP_002295841_1,
File28045_600	LGGTVVR		1.53525e-09	351.219	-0.695124	2	>XP_002296721_1,
File28061_13292	NFPGAVSNIDLEAR	1,N(+0.984)	3.17127e-13	752.374	-2.67707	2	>XP_002297283_1,
File28019_3213	DAIPATAADGEGEAEPTDK		7.51005e-18	929.42	-0.853711	2	>XP_002293108_1,
File27977_9465	LPFVMGTTGGDR		3.20042e-13	625.814	0.195059	2	>XP_002291387_1,
File27967_15161	VVLADEATALLHGR		5.71861e-17	732.912	-0.666221	2	>XP_002296620_1,
File27979_745	LISAGQVK		1.88357e-10	408.253	-0.44851	2	>XP_002292930_1,
File27967_3719	SIYPPNSTTYR		8.23714e-11	649.821	-2.62993	2	>XP_002289762_1,
File28045_4276	LGGLLQMR	7,M(+15.995)	2.67208e-09	452.257	-2.4967	2	>XP_002288378_1,
File28003_8184	KTPGDMGFDWMGMTK	11,M(+15.995);13,M(+15.995)	1.03319e-17	867.369	-1.89994	2	>XP_002290280_1,
File28023_9009	TTVTLPHGIGK		6.40914e-14	562.329	2.93059	2	>XP_002297540_1,
File28045_12298	NKDDIIPLLR		1.01001e-10	598.854	0.20384	2	>XP_002288873_1,
File27999_6477	ACPGDSVGLSIK	2,C(+57.021)	5.38643e-12	602.306	1.31737	2	>XP_002292812_1,
File28035_1231	IQYGGSMK		4.2893e-12	442.22	-2.00129	2	>XP_002295570_1,
File28043_442	AIPGGVSR		2.05422e-10	378.722	-0.161161	2	>XP_002291881_1,
File28073_11699	ELVDNYSPQYIAGGATQNSIR		5.51484e-26	1148.56	0.425123	2	>XP_002292461_1,
File27991_6124	ALTTEIIR		1.21759e-09	458.777	0.133039	2	>XP_002292519_1,>XP_002293494_1,
File28037_11136	SLSTILHLK		3.35465e-10	506.313	-0.542467	2	>XP_002294447_1,
File28021_6390	GSTFPNMISQR		3.1915e-11	619.304	0.985545	2	>XP_002289513_1,
File27995_20241	NLGEFDLVGIPSAPR	1,N(+0.984)	6.93254e-17	793.415	0.692345	2	>XP_002295809_1,
File28021_2492	VFVAPSGVQK		1.37147e-11	516.298	0.591085	2	>XP_002291727_1,
File28009_11615	TLAQPVSVEGQLLR		4.9129e-14	756.431	-4.31828	2	>XP_002292508_1,
File28035_8527	QQVETLLLNK		1.52262e-12	593.345	-0.102866	2	>XP_002295042_1,
File28077_6495	LGLPEVK		1.67786e-09	378.237	1.21026	2	>XP_002292674_1,
File28003_11863	AVIFDKDNTLTAPYENTLHPK		9.24345e-14	597.562	0.306421	4	>XP_002295588_1,
File27977_1501	FQAALGSR		5.98045e-11	425.232	-0.789435	2	>XP_002286772_1,
File28007_6483	LITTYDGPIR		1.52255e-12	574.82	0.849452	2	>XP_002296684_1,
File28035_3770	AALVYGQMNEPPGAR	8,M(+15.995)	7.31591e-13	795.389	-1.61146	2	>XP_002296041_1,
File27997_19301	SVVVNNVGELEMLMMHNR	5,N(+0.984)	2.9734e-22	1037.01	5.17945	2	>XP_002292943_1,
File27987_1554	LVVNHLGR		5.68903e-11	454.278	0.873318	2	>XP_002291129_1,
File28003_12567	VLDVVYNASNNELVR		5.36178e-17	852.95	1.07337	2	>XP_002293544_1,
File28003_9226	EGPTALILSR		1.1785e-10	528.807	2.19299	2	>XP_002287200_1,
File27963_12741	LLRDLPEDIKLNDIK		3.41475e-09	599.016	0.203785	3	>XP_002290334_1,
File28007_8850	LPESLLPR		7.60327e-10	462.78	0.659441	2	>XP_002292080_1,
File28077_2344	VGYVGEPHPGVVQR		2.74724e-11	747.397	1.06163	2	>XP_002294247_1,>XP_002294268_1,
File28057_1327	FYSVTSK		3.22442e-10	416.215	-1.75972	2	>XP_002295748_1,
File28025_8017	AAFPSLPGTGK		4.34655e-13	523.287	-0.349914	2	>XP_002292390_1,
File27999_10925	FSDMIDDIGVQQPR		6.75427e-11	810.886	-2.55916	2	>XP_002289336_1,
File27995_1695	QAMGTTNAATVTAQPAK		3.3242e-23	830.916	-4.18693	2	>XP_002296180_1,
File27999_4446	VSASPILVR		9.39724e-11	471.293	1.68358	2	>XP_002291156_1,
File27961_6817	EMMGTLGFGMK	2,M(+15.995);3,M(+15.995)	2.23868e-13	617.268	-1.77983	2	>XP_002292905_1,
File28035_11580	STGLTHQADSYLTGFTTDSK		9.8054e-21	1065.5	1.26022	2	>XP_002296955_1,
File27997_10146	GLVGQIIEGK		1.90503e-09	507.302	-2.10548	2	>XP_002297442_1,
File28069_10158	LLPIGIQK		2.83545e-10	441.295	0.207464	2	>YP_874614_1,
File27999_3464	ALNLMSK		1.14975e-09	388.72	-0.549554	2	>XP_002289278_1,
File27997_17077	QFTPDLVSFYEK		1.42145e-14	737.37	3.8904	2	>XP_002291248_1,
File28037_8078	TSGIKLDGVDIR		3.37154e-14	425.242	-0.717652	3	>XP_002290494_1,
File27991_9878	ISQTAFGVLTK		1.57112e-14	582.833	-2.19915	2	>XP_002293705_1,
File27961_17590	SGSENTPFSSEFNPFATNR		3.52811e-18	1044.97	0.700905	2	>XP_002292407_1,
File28067_4808	AVEFGLSK		2.37551e-10	425.737	0.645136	2	>XP_002295547_1,
File28005_4732	LVSAESWGTGR		9.93561e-12	581.797	0.629449	2	>XP_002290123_1,
File28007_10490	NKPLGEDVSLVQLANR		2.60623e-14	584.992	0.313005	3	>XP_002297509_1,
File28057_9419	VQELLGVPIR		9.94175e-12	562.346	0.542684	2	>XP_002292359_1,
File27969_11945	MGYWDAAYTVK		2.35264e-12	652.802	-0.934971	2	>YP_874498_1,
File27967_5013	MAILVAFHLQSRYRGWK	1,M(+15.995)	1.98122e-08	698.05	3.41004	3	>XP_002290218_1,
File27993_4595	DTEILTHPIFHQHHSETQMLR	19,M(+15.995)	6.74586e-18	647.318	-0.565735	4	>XP_002288699_1,
File27967_18778	TLTTVFAEHLSEEFKR		1.02083e-12	477.753	1.66081	4	>XP_002296141_1,
File28025_1021	DTLGAPPMKK		3.95692e-13	353.195	-1.20966	3	>XP_002289920_1,
File27997_891	VMVDSSRPNPVR	2,M(+15.995)	1.21851e-09	458.238	-1.06556	3	>XP_002292493_1,
File28043_11880	QSAEMSFLYGNNVIK	5,M(+15.995)	5.47262e-20	858.916	-0.994849	2	>XP_002286628_1,
File27993_9971	TGLFLDPK		6.52829e-11	445.753	0.136926	2	>XP_002291225_1,
File28017_10143	VVGSSYYVAPEVLK		2.16218e-17	755.911	0.242231	2	>XP_002294068_1,
File28035_10505	HGMAALLQEKPFNDVNGSGK	16,N(+0.984)	3.68944e-20	529.264	-0.576604	4	>XP_002295274_1,
File27993_2359	KLQELQHGR		1.05214e-11	555.313	-6.65371	2	>XP_002294610_1,
File28001_16661	APGDFGLDGGFLK		8.76888e-15	647.329	3.1115	2	>XP_002289997_1,
File28077_19328	NDMQNIVTETQTLLK		1.67323e-17	874.449	1.18657	2	>XP_002295652_1,
File27965_4113	YHYTIVDAPGHKDYIK		4.84486e-21	480.748	1.90439	4	>XP_002292812_1,
File28075_14479	LSLGSSSIPDDGQLLK		1.47914e-16	815.438	-0.523946	2	>XP_002297067_1,
File27997_3806	VYVEDGALR		2.61827e-12	511.27	2.3279	2	>XP_002292183_1,>XP_002292395_1,
File28003_8914	NYVELISGR		1.1006e-11	525.783	0.696506	2	>XP_002295196_1,
File28021_4060	AVTCAILSPNSAQR	4,C(+57.021)	2.15608e-12	744.386	0.40997	2	>XP_002288708_1,
File28003_7714	SIPEDFVPVKR		6.67894e-14	429.575	0.0710413	3	>XP_002291371_1,
File28037_4047	EATFHGVIYR		5.43991e-13	398.208	-1.45611	3	>XP_002288779_1,
File27965_9338	LSAINAGSATPDYMAYQYK	14,M(+15.995)	1.87123e-15	693.995	0.527686	3	>XP_002286205_1,
File28003_14847	VKELEELPQFLK		7.4859e-12	491.617	0.248304	3	>XP_002286313_1,
File28033_6960	FIATNPEWEAAQGHQQYK		8.5058e-23	1059.51	0.230429	2	>XP_002296138_1,
File27993_19056	NDNTTSDANALATVAASGVNFMESK		2.93684e-20	632.794	-1.4468	4	>XP_002287621_1,
File28071_4725	SPTTSAAPVGYSGK		5.79683e-18	661.833	0.184443	2	>XP_002293108_1,>XP_002293104_1,
File27989_7109	AGETTLPEVMTAPMR	10,M(+15.995)	8.78643e-15	810.393	0.828472	2	>XP_002290123_1,
File28045_2759	GALSGAVVTEKPNVK		4.66587e-13	490.616	0.870837	3	>XP_002293134_1,>XP_002297087_1,
File28027_7872	AGLQFPVGR	4,Q(+0.984)	4.13622e-10	473.26	-1.61209	2	>XP_002295818_1,>XP_002286413_1,>XP_002288693_1,>XP_002290419_1,
File27991_5553	TGNEQLLVLHK		8.85004e-13	626.357	1.46167	2	>XP_002294218_1,
File27959_6207	YLQAEHDVALLR		3.0043e-15	476.593	0.256131	3	>XP_002287466_1,
File28059_1210	VVASPLAK		5.9773e-11	392.75	0.310809	2	>XP_002291572_1,
File28073_15955	YASQPAHIELILTEK		2.60349e-15	571.645	0.106771	3	>XP_002288367_1,
File27991_580	YLASTTK		4.62164e-10	392.216	-0.38904	2	>XP_002296111_1,
File28073_1632	TMSSYFSGAK	2,M(+15.995)	1.35426e-13	547.744	-0.668579	2	>XP_002290440_1,
File27969_7119	LSSALSISPVGGSNNGR	15,N(+0.984)	3.22985e-18	808.915	-1.05634	2	>XP_002292683_1,
File28061_9669	ALVPSDVLTASNGK	12,N(+0.984)	7.58212e-17	686.87	0.710879	2	>XP_002292458_1,
File28035_11598	KMEVPFLIVK	2,M(+15.995)	1.38559e-09	610.359	-1.19998	2	>XP_002295468_1,
File27999_7017	SVGSDQIWDDATK		8.95128e-15	711.329	-2.31671	2	>XP_002288503_1,
File28037_6108	LLPELHFDDHGKK		1.62588e-16	387.96	0.865279	4	>XP_002289784_1,
File28075_3661	LVAFDAK		1.44333e-09	382.221	0.0798427	2	>XP_002296864_1,
File28035_8544	KNTFNDFVDVAK		4.30612e-13	466.574	0.654079	3	>XP_002292719_1,
File27997_9796	NTFLNLDGTQR		6.33126e-14	639.826	1.4309	2	>XP_002292293_1,
File28009_5027	EIHVIPGGVGMGSTVK	11,M(+15.995)	8.14751e-10	532.953	1.94689	3	>XP_002296019_1,
File28047_7004	LLGPTSVTNLK		7.20682e-11	571.843	1.38754	2	>XP_002290427_1,
File27963_2123	AANMGVAMGK		1.16333e-13	475.234	0.577944	2	>XP_002290480_1,>XP_002290907_1,
File27961_19510	GLAPPIYFGSTYLLDDADHGAR		6.43721e-24	783.722	0.467272	3	>XP_002295128_1,
File27965_11851	VVDSMPDHLPTVLR		3.77763e-16	789.918	-1.39082	2	>XP_002296206_1,
File28075_4488	ALAVLPK		6.27725e-09	356.242	-0.256996	2	>XP_002289961_1,
File28065_9965	FLNCLEGINR	3,N(+0.984);4,C(+57.021)	5.46078e-12	618.806	-0.295901	2	>YP_874498_1,
File27993_14561	TLLNDQGASFGPFDR		4.30325e-15	819.397	-3.05399	2	>XP_002287142_1,
File27979_4233	LTGAIANTAAR		2.15681e-14	529.801	0.230408	2	>XP_002297575_1,
File28075_16363	GLLVPNTTTDAELAHLR		2.97746e-20	607.668	1.10486	3	>XP_002293303_1,
File27989_6952	DGIVLVANPAK		5.21858e-13	548.821	-1.0009	2	>XP_002286123_1,
File27993_9340	LTPEQAENIINAAHRPNR	11,N(+0.984)	6.47822e-16	682.355	-0.268343	3	>XP_002289965_1,
File28029_5127	TKDLPDNVLPNQVK		3.83477e-09	527.627	1.27247	3	>XP_002290561_1,
File28031_9473	ALVPSDVLTASNGK	12,N(+0.984)	7.58212e-17	686.872	2.93238	2	>XP_002292458_1,
File28051_9035	TPLANLIR		3.45771e-09	449.28	0.203777	2	>YP_874491_1,
File27995_19623	GNIVDFVTDLK		2.46855e-11	407.555	-1.27295	3	>XP_002289947_1,
File27965_8937	LDLAMVTK		4.55968e-11	445.755	0.342314	2	>XP_002294956_1,
File28073_10461	FAVQGEAADAIYASMGSSPK	15,M(+15.995)	8.66509e-22	1008.47	-2.23933	2	>XP_002287546_1,
File28027_3332	VEAGIFK		1.62607e-08	382.221	-0.718585	2	>XP_002287586_1,
File28019_4935	VVASPLAK		5.9773e-11	392.75	-0.0777023	2	>XP_002291572_1,
File28051_1224	VGVIGCGR	6,C(+57.021)	2.28932e-11	409.22	-2.23724	2	>XP_002286611_1,>XP_002286026_1,
File27997_16810	ASGQSELDDTTYIPPLIAVGAVHHR		1.26714e-19	662.592	0.276347	4	>XP_002294462_1,
File27961_9963	WSSTLASNAASYAK	8,N(+0.984)	3.87257e-18	729.349	0.334738	2	>XP_002295877_1,
File27997_17691	TNPNVGLDPEALSLATPR		3.08127e-18	932.993	0.915862	2	>XP_002297520_1,
File28037_10660	FMVDEALSPSLHK		6.03033e-16	737.374	-0.0827737	2	>XP_002288049_1,
File28043_11168	GGGMLPFMDPNVYGR	4,M(+15.995);8,M(+15.995)	4.79316e-14	821.871	0	2	>XP_002290006_1,
File28043_13764	LGTVFGTSVSDLPEPK		2.95989e-17	823.937	2.07417	2	>XP_002292533_1,
File28057_10113	VTIDQLIGGAR		8.99813e-11	571.83	-0.853892	2	>XP_002294538_1,
File27961_18642	SLGPNPTEESLALIAATR		3.53298e-10	613.998	-0.397624	3	>XP_002296494_1,
File27995_15354	LNGAYDVLFAGK	2,N(+0.984)	5.85e-15	634.829	-0.769153	2	>XP_002288699_1,
File28033_11698	ELVDNYSPQYIAGGATQNSIR		3.37356e-19	766.045	0.159351	3	>XP_002292461_1,
File28021_7692	FVSLSGDEMYR		6.78877e-09	652.304	1.96494	2	>XP_002291784_1,
File28045_14872	VNSHGEGPISAEWLLPK		3.9422e-09	917.481	3.1932	2	>XP_002292315_1,
File28061_7959	VTELAMGENYITGK	6,M(+15.995)	3.9527e-16	771.379	-0.395623	2	>XP_002293983_1,
File27997_6486	LPLESAIR		1.40023e-09	449.772	1.08562	2	>XP_002291347_1,
File28037_5470	ALEAMALGK		4.2689e-12	452.252	0.134958	2	>XP_002296553_1,
File28057_8705	RVTDLPDDLK		2.6817e-08	586.321	2.81067	2	>XP_002294098_1,
File28027_8700	IPVLCPAIDTNNGR	5,C(+57.021);12,N(+0.984)	3.3548e-16	770.897	5.46305	2	>XP_002296429_1,
File27959_3392	AAYETADKPIPPLK		1.64542e-18	757.417	0.402917	2	>XP_002291420_1,
File28029_7365	GYEFMLR	5,M(+15.995)	4.74697e-10	466.22	-0.98186	2	>XP_002286215_1,
File28065_678	TLATQMSYR	6,M(+15.995)	2.05553e-12	543.767	0.897962	2	>XP_002289191_1,
File27983_9306	TSNMPILVQTK		1.10543e-11	616.338	-2.7728	2	>XP_002291614_1,
File27965_4951	FAIIHAENPTSTK		2.17966e-16	714.879	1.28068	2	>XP_002293335_1,
File27985_8522	TYLTQLYR		3.60658e-11	529.288	0.691894	2	>XP_002292288_1,>XP_002292475_1,
File28017_7027	LVCGGCLDFK	3,C(+57.021);6,C(+57.021)	5.73341e-14	584.777	-1.87872	2	>XP_002286779_1,
File27981_6226	YSFLPSK		4.1404e-10	421.226	0.289797	2	>XP_002286154_1,
File28017_15356	VAEYLTPTLMDQLK		1.25223e-17	811.429	0.451316	2	>XP_002292532_1,>XP_002292533_1,
File28019_7207	RLKWSKQWNPK		4.6167e-08	735.919	-1.90756	2	>XP_002289120_1,
File27969_9360	ILGPFPNVR		6.16035e-12	506.801	0.903242	2	>XP_002292387_1,
File27965_15389	VISWYDNEWGYSNR		2.09043e-19	894.899	-4.09219	2	>XP_002290288_1,
File28007_9593	AVAFEYGGPLQR		4.05328e-15	654.342	1.39916	2	>XP_002291784_1,
File27995_10381	QELVVYLK		8.01539e-11	496.294	-0.799381	2	>XP_002296042_1,
File27995_16531	AEILADALALK		2.15692e-12	564.338	1.51415	2	>XP_002288710_1,
File28041_1672	KSQSILISGESGAGK		1.42112e-15	487.936	1.1258	3	>XP_002296378_1,
File28025_6632	APMFSFTR	3,M(+15.995)	1.89601e-11	486.734	-0.438891	2	>XP_002289336_1,>XP_002292735_1,
File28077_14807	LNVPVVDNGAYGFGK	8,N(+0.984)	1.45966e-17	775.901	6.84378	2	>XP_002286285_1,
File28061_12321	LLLSPTGIMVK	9,M(+15.995)	9.06055e-11	594.356	-1.02691	2	>XP_002293827_1,
File28059_6902	ILGPFPNVR		5.3043e-10	506.801	1.44519	2	>XP_002292387_1,
File27989_14917	YQEYFVK		6.37759e-10	488.743	0.499528	2	>XP_002288802_1,
File28027_2345	FLSNNIK	4,N(+0.984)	2.4548e-08	418.731	3.9356	2	>XP_002291866_1,
File28051_3205	LSGAGGGQGGQQQGQQSNIVTNMR		2.92884e-18	791.717	1.61894	3	>XP_002293303_1,
File28037_2166	FAAHPEIYR		7.58467e-12	552.285	-0.884111	2	>XP_002288316_1,
File28055_174	YVGTGSITGTTR		5.1051e-09	606.815	0.100583	2	>XP_002291955_1,
File28017_12893	YIVILPVSR		1.95023e-09	530.332	0	2	>XP_002294103_1,
File28069_2027	KVEDLPPAVMAK	10,M(+15.995)	4.03288e-11	657.361	1.11419	2	>XP_002292507_1,
File28017_4503	AAVSGGSFLR		3.56544e-13	482.764	-0.4425	2	>XP_002288083_1,
File27977_2826	DVPGTGNEHVGDFR		5.31418e-16	750.344	-3.98578	2	>XP_002286436_1,>XP_002290137_1,
File28073_16441	SHTPEWLENFAK		5.80648e-14	486.906	0.689443	3	>XP_002294538_1,
File27997_9907	LEALSGHFPIEAQK		8.58263e-17	770.413	1.42603	2	>XP_002296847_1,
File28055_901	VTASLTGGNASSSMNVK	14,M(+15.995)	2.31986e-18	820.401	0	2	>XP_002290658_1,
File27999_1793	LFDTASGR		8.79137e-11	433.722	0.140724	2	>XP_002293937_1,
File27961_16847	MSGVDHIHAGTVVGK		4.89116e-15	503.261	-0.788316	3	>YP_874498_1,
File27987_3979	KVEDLPPAVMAK		1.02346e-13	433.244	-1.47923	3	>XP_002292507_1,
File28007_8208	YPWLDGASMK	9,M(+15.995)	6.30837e-14	592.276	0	2	>XP_002294422_1,
File28029_4248	KVEDLPPAVMAK		4.54222e-14	433.244	-0.422638	3	>XP_002292507_1,
File27981_6069	TALGFAGVR		6.30207e-12	446.255	-1.09417	2	>XP_002287904_1,
File28005_10524	GIQWTSFSNAK	9,N(+0.984)	3.53421e-14	620.303	-0.688769	2	>XP_002290950_1,
File28035_9073	AAHEVVMDSVPSQDVTAYTAMR	7,M(+15.995)	2.23422e-18	798.705	-3.0567	3	>XP_002289543_1,
File28035_10247	DPAPALLLK		8.81737e-11	469.289	-0.910411	2	>XP_002296258_1,
File27987_4099	YHWTGPGQNIDTR		1.46945e-13	772.865	-0.236918	2	>XP_002290908_1,
File27993_4378	KFEAENRDYLQGQIGNPK		2.343e-15	703.023	-1.12863	3	>XP_002291506_1,
File28067_9010	GPVFEQLR		7.65723e-11	473.262	2.06347	2	>XP_002290234_1,
File27987_8483	INIAVPSTGLQK		9.68843e-14	620.867	0.884757	2	>XP_002293792_1,
File28033_3256	YLEQALR		1.94458e-09	446.748	-0.204932	2	>XP_002291870_1,
File28005_16203	MKELPYALYDSQDILVR	1,M(+15.995)	3.63495e-17	690.69	-0.972051	3	>XP_002297284_1,
File28065_8641	LQAASKPVVPTPPK		4.25185e-15	716.929	-0.42567	2	>XP_002289777_1,
File27967_12868	GLSVILISR		6.4438e-10	479.309	2.16478	2	>XP_002290176_1,
File27963_20702	FLGPLASSGANK		4.23212e-09	581.316	-1.36493	2	>XP_002296141_1,
File28023_5457	FMTGVAK		7.78731e-11	377.202	0	2	>XP_002288394_1,
File28035_2479	FDTMLHAR		1.73544e-11	495.745	-0.123118	2	>XP_002286835_1,
File28061_5784	AVGVAEIVK		5.88497e-12	443.274	0.0688459	2	>XP_002286405_1,
File28061_8215	LVASSMEGEWLK	6,M(+15.995)	4.17726e-12	683.34	0	2	>XP_002296083_1,
File28067_394	TLNQAVGR		2.62098e-11	429.743	0.355068	2	>XP_002286238_1,
File28021_1710	ILASCTIAK	5,C(+57.021)	1.22699e-11	488.779	0.437055	2	>XP_002296220_1,
File27989_9315	FVSLEDTIK		2.0086e-11	526.287	0.463892	2	>XP_002296041_1,
File28035_4854	IGLDPTGNYR		2.95802e-13	553.286	0.772198	2	>XP_002295028_1,
File28055_4300	KCDGVVVPGGFGSR	2,C(+57.021)	8.74933e-12	717.859	-3.91108	2	>XP_002291069_1,
File28025_3465	VTSGLLAPAR		8.4024e-12	492.796	0.49542	2	>XP_002289514_1,
File28067_5697	ACPGDSVGLSIK	2,C(+57.021)	3.1809e-14	602.306	0.506679	2	>XP_002292812_1,
File28025_11310	MSASLPQELLEK		1.71297e-14	673.356	1.17836	2	>XP_002288953_1,
File28045_3608	ILTISSDAGMR	10,M(+15.995)	5.06e-11	590.306	0.310188	2	>XP_002294185_1,
File27997_19496	EVSLGDEWLPGLLKEPAK		1.87982e-21	991.039	3.01777	2	>XP_002290261_1,
File28001_14487	LVNFLVEPK	3,N(+0.984)	6.45985e-12	530.312	7.02072	2	>XP_002290091_1,
File28033_10931	FTVVNPSPDVDQTLR		9.24842e-18	844.436	0.144558	2	>XP_002288021_1,
File28017_8982	LPDMPSFSMPK	4,M(+15.995)	3.73776e-15	633.299	0.385506	2	>XP_002289156_1,
File28009_2748	KVSGLTALNTAEQK		1.88267e-12	487.275	-0.375774	3	>XP_002289281_1,
File28005_16393	GPLEVELLNHLK		3.74511e-12	454.598	-0.201393	3	>XP_002287250_1,
File28041_18164	AGLQFPVGR		1.19422e-10	472.77	0.710058	2	>XP_002295818_1,>XP_002286413_1,>XP_002288693_1,>XP_002290419_1,
File27995_1277	WASSGYK		9.80723e-11	399.692	-0.534468	2	>XP_002290975_1,
File27991_7479	MEFGMYQNSTK		6.00183e-16	668.289	0.273991	2	>XP_002296250_1,
File27971_2094	SVVAGVGAYSR		3.35441e-11	533.288	0.801154	2	>XP_002296360_1,
File27995_4937	LVGTPNQDNPLMK	12,M(+15.995)	2.90463e-15	721.869	0.0845516	2	>XP_002288307_1,
File27999_7586	TTPSYVAFTETER		1.28096e-16	751.362	-0.406163	2	>XP_002291508_1,
File28077_8213	GANAVGYTNYPDNVVYK		3.24865e-19	922.944	-0.330655	2	>XP_002294371_1,
File28041_13807	IADIQEAVANFK		6.33727e-16	659.855	1.66496	2	>XP_002295475_1,
File27961_2775	NQIGSSAMAYK		1.32037e-13	585.284	-1.56424	2	>XP_002297353_1,
File28041_13330	MYTQGVIIPSNETYIGTEAPK		2.10559e-17	1156.58	0.9499	2	>YP_316619_1,
File28001_18186	GTGAVSWYDALDDLRK		6.96452e-11	883.938	-1.38098	2	>XP_002286419_1,
File27979_1985	LIQTGQVGK		2.03256e-12	472.282	-1.29235	2	>XP_002288726_1,
File28061_17576	FPENIWGIGIDDSK		5.47658e-18	795.892	-2.53069	2	>XP_002287358_1,
File28003_7021	FANELNPSVASSTVK		2.50452e-14	522.274	0.858899	3	>XP_002287267_1,
File28071_9246	VIELSPVGQPDVR		9.39461e-15	704.893	-0.432939	2	>XP_002296427_1,
File28075_2104	FVPKPEGLDK		1.39339e-11	565.316	0.431866	2	>XP_002286190_1,
File27985_6800	GVLLYGPPGSGK		4.43047e-11	572.822	0.639311	2	>XP_002290761_1,>XP_002286617_1,
File28069_11000	KVEDLPPAVMAK		6.65357e-12	649.363	-0.37597	2	>XP_002292507_1,
File28009_1094	VVPVKEGQATLK		1.01669e-14	423.591	1.22476	3	>XP_002294706_1,
File28047_10007	GSCLGPGVFLGSNR	3,C(+57.021)	2.60358e-13	710.851	-4.37895	2	>XP_002291094_1,
File27991_6285	MQAADLIGR		2.40228e-12	487.759	1.81444	2	>XP_002288450_1,
File28029_9029	VENILDKDKEFFK		5.85647e-13	542.292	1.68826	3	>XP_002287458_1,
File28035_4876	LAANINMMATYDQMK	7,M(+15.995);8,M(+15.995)	1.72791e-17	873.898	1.11748	2	>XP_002287422_1,
File28053_4749	MYGISFPDKK	1,M(+15.995)	2.62985e-13	601.3	0.609032	2	>XP_002290729_1,
File28053_11101	LMIPILDK	2,M(+15.995)	2.18542e-09	479.786	0.699674	2	>XP_002294335_1,
File28027_1606	MIHTGIAQVR		1.50479e-12	563.313	-1.0835	2	>XP_002291587_1,
File28067_13405	VPFLFTVK		3.1528e-11	475.789	0.192423	2	>XP_002291225_1,
File27987_15142	IWPGTGK		1.05289e-10	379.713	-1.28592	2	>XP_002288348_1,
File28073_17940	IVPPEWMDVETLK		4.28672e-16	778.905	0.470161	2	>XP_002292593_1,
File28075_9586	YGGPIMVTFSK	6,M(+15.995)	9.61486e-16	608.308	0.200672	2	>XP_002290003_1,
File27995_6037	QHVSLGDYTSNIK		4.9911e-14	487.916	0.938202	3	>XP_002287962_1,
File28073_11174	FLEDVLAR		2.93823e-10	481.769	0.316724	2	>XP_002288367_1,
File28041_16415	ELSMPMEVLSSALLR	4,M(+15.995);6,M(+15.995)	1.61647e-10	854.434	-2.7859	2	>XP_002288395_1,
File28049_10400	MISAEAPVLFAK	1,M(+15.995)	5.27493e-15	646.848	-2.73637	2	>XP_002288821_1,
File28025_6873	QAILGTFR		2.44751e-10	453.264	0.875271	2	>XP_002289609_1,
File27987_505	TMKPPQLTR	2,M(+15.995)	2.84238e-12	363.203	1.26035	3	>XP_002292745_1,
File27995_16011	AFEPVLVLGQDK		6.31113e-14	658.366	-1.2979	2	>XP_002289796_1,
File28025_11553	QLLYMASK		6.07487e-11	477.26	0	2	>XP_002296508_1,
File27985_11391	NYWNGVELTSVGSAK	4,N(+0.984)	1.96415e-10	813.395	0.750376	2	>XP_002291235_1,
File27965_8819	QLQQLCSISDTVR	6,C(+57.021)	4.40521e-16	774.398	2.52213	2	>XP_002291094_1,
File28027_1800	GPTNMQVCVEVAK	5,M(+15.995);8,C(+57.021)	2.30259e-16	724.847	-0.757838	2	>XP_002292930_1,
File28065_8597	TAKSHHLNAR	8,N(+0.984)	3.23522e-08	568.803	-1.23324	2	>XP_002290150_1,
File28009_12081	YAEGSFPPYLGR		4.69351e-14	678.834	2.42762	2	>XP_002292541_1,
File27969_9835	TEMQGVGFSQAPALTSSYK		5.26645e-18	1001.48	-1.58456	2	>XP_002290139_1,
File28023_5370	VTQGIPPASLR		2.75851e-09	569.832	-0.535553	2	>XP_002292143_1,
File27967_17630	YQVVTPIPLPVYGEGDSAK		1.11088e-13	1017.04	2.04044	2	>XP_002297067_1,
File28009_8916	KFDTPIHWSESSLK		9.05281e-15	558.954	-1.31034	3	>XP_002291759_1,
File28047_2012	GTSGAIVLAK		2.74245e-12	458.777	-0.332597	2	>XP_002297181_1,
File28017_4579	GGGIQPWPNANK		1.52446e-08	620.319	0.543297	2	>XP_002294142_1,
File27997_7370	VNFTVDQMR		4.30044e-13	555.274	0.769433	2	>XP_002291169_1,
File28059_680	PLPPAQMNFK		9.26813e-09	571.801	-6.51121	2	>XP_002288720_1,
File28039_3233	GPSSNPMDYGFNR	7,M(+15.995)	1.92693e-10	729.308	-2.51067	2	>XP_002297354_1,
File28009_5402	YLTHWETLNK		7.43152e-14	652.835	-0.280477	2	>XP_002292464_1,
File27967_6652	LVNANWVR	3,N(+0.984)	6.45547e-10	486.767	0.501556	2	>XP_002291547_1,
File28027_1487	ALHTVDYAVK		1.91521e-10	558.806	-0.218448	2	>XP_002288727_1,
File28043_2168	NAANPAPATGTWR		1.88675e-12	663.829	-3.67775	2	>XP_002291649_1,
File28035_8158	ITDGSGVVYAGVGPDYR		6.07255e-21	863.423	-3.32241	2	>XP_002294877_1,
File28073_14583	VASLAELNR		1.5406e-11	486.778	1.25386	2	>XP_002287200_1,
File28005_6662	ANPLELHLQR		2.4605e-12	595.836	0.81949	2	>XP_002288867_1,
File28019_6653	GAQGTMFQIK	6,M(+15.995)	4.78883e-11	548.777	0.333661	2	>XP_002291194_1,
File28005_1573	KEMTVTLTR		2.95002e-10	360.202	-1.27085	3	>XP_002294442_1,
File28019_2829	VIYSAPAK		2.22803e-11	424.747	-0.502941	2	>XP_002286205_1,
File28073_16535	NAPSFMSVLNTEADQR		3.68067e-20	890.42	-0.274186	2	>XP_002293606_1,>XP_002290908_1,
File28077_7087	ITLEQLR		6.22937e-09	436.763	-0.628849	2	>XP_002290501_1,
File28005_13671	YGIQKPPYPGVSQVMEL	15,M(+15.995)	1.01659e-08	961.491	1.14264	2	>XP_002296768_1,
File28029_15212	VIPSLQGK		1.70287e-10	421.261	-0.362217	2	>XP_002286205_1,
File27967_16931	ASMIWIIGEYAER	3,M(+15.995)	6.51698e-11	777.882	-3.84469	2	>XP_002292207_1,
File28065_10031	FVSLSGDEMYR		1.82016e-14	652.303	-0.654981	2	>XP_002291784_1,
File28033_7122	VMTNAHSVEYGSVVQVQGR	4,N(+0.984)	5.79456e-21	1031.51	2.48518	2	>XP_002286231_1,
File27991_2963	GNILLHSHLTR		4.03491e-12	420.911	0	3	>XP_002287676_1,
File27979_12839	QIGPALIK		4.53018e-10	420.271	-0.871368	2	>XP_002294585_1,
File27965_16871	MALVGDAAGYVTK		4.63171e-18	648.338	1.31798	2	>XP_002294275_1,
File28003_15978	HIPLNALFDAPSK	5,N(+0.984)	1.12604e-15	712.382	-0.68542	2	>XP_002288279_1,
File27977_16473	ELEYLDGAIENGK	11,N(+0.984)	9.09431e-15	726.35	2.01672	2	>XP_002296228_1,
File28029_5642	DVLGLQSGTRPT		1.12708e-10	622.336	1.17689	2	>XP_002289371_1,
File27981_5412	QNVDTVIIVSNNK		8.53089e-17	722.394	-0.337961	2	>XP_002296337_1,
File28009_6794	ILLANTSMDTDKIK		2.21141e-17	781.926	-0.780574	2	>XP_002289964_1,
File27987_7760	SFPFVSK		1.64557e-09	406.222	1.50251	2	>XP_002289336_1,
File27999_970	TTFVPSGHSGGADAGMR	16,M(+15.995)	1.66824e-19	832.379	0.58661	2	>XP_002287135_1,
File28059_1365	QMCLLSAK	2,M(+15.995);3,C(+57.021)	1.01171e-10	483.741	0.37852	2	>XP_002295979_1,
File27991_7861	TSPVIPDLK		1.35835e-11	485.286	2.7041	2	>XP_002291125_1,
File27997_7905	VVETLMGGLKEESQR		5.84787e-18	559.295	1.85519	3	>XP_002292415_1,
File28045_7774	LAEYDVLLKK		1.7537e-09	397.904	-1.22713	3	>XP_002290979_1,
File28023_6560	ATVAAALVNR		1.65968e-13	493.293	-0.24746	2	>XP_002291085_1,
File27977_10292	PVMEVNQVFFR	3,M(+15.995)	3.44894e-15	691.349	-1.32426	2	>XP_002292580_1,
File27991_18378	LNNNEIVYYPIPSFGGR	2,N(+0.984);4,N(+0.984)	2.0551e-15	977.981	-0.187228	2	>XP_002295271_1,
File28007_2993	AHSIGEALGGHALR		4.48289e-14	463.919	-0.283749	3	>XP_002290902_1,
File28031_4507	IGSDAVVSLK		1.30748e-12	494.787	0.0616782	2	>XP_002296310_1,
File27961_1954	GVLQHWSHQAPAYK	4,Q(+0.984);9,Q(+0.984)	4.34852e-08	812.396	-3.53109	2	>XP_002296698_1,
File28003_13166	NLFSMVNSGVYK	5,M(+15.995);7,N(+0.984)	2.84318e-13	688.332	-0.443356	2	>XP_002289509_1,
File28007_15494	SSIPTIEYLK		8.47731e-12	575.822	1.27196	2	>XP_002296228_1,
File28055_7517	LLLLGAGESGK		2.22893e-12	529.317	1.72964	2	>XP_002292485_1,
File28007_17915	YGTLPQLMEQLEAAK		8.06382e-11	846.438	0.648975	2	>XP_002295000_1,
File28029_6295	YATIFGR		2.37016e-10	414.223	-2.65227	2	>XP_002292680_1,
File28067_13140	AAFGFLPGR		2.06373e-12	468.258	-0.78207	2	>XP_002288660_1,
File27967_16350	EECVPTGLAVLAASVHGR	3,C(+57.021)	6.00324e-18	622.656	-0.0980239	3	>XP_002294844_1,
File28033_19026	ILLLPSLQEISR		2.92214e-13	691.425	0.529647	2	>XP_002295005_1,
File28007_11951	QTPALFFTDK		1.00874e-13	584.307	1.56686	2	>XP_002292916_1,
File28041_8247	ALATSPQILVEK		4.37468e-11	423.918	-1.00785	3	>XP_002289336_1,
File27995_10342	GVVGLFPANR		1.75659e-12	515.296	0	2	>XP_002293120_1,
File28019_3356	EDLSFNVLPNTK		3.2226e-08	689.354	-5.97922	2	>XP_002288308_1,
File28037_15051	GDLGVEIPFR		2.28148e-11	551.798	-0.331834	2	>XP_002296920_1,
File28033_8204	HNNWSIATDDGIMMLHPQK	13,M(+15.995);14,M(+15.995)	1.58307e-11	747.345	-0.163339	3	>XP_002295274_1,
File27961_7264	TTLVANTSNMPVAAR	6,N(+0.984)	6.88459e-19	773.899	0.709804	2	>XP_002293455_1,
File28001_7835	GMTAAQVQEGAASVGANVR		1.20829e-22	908.952	0	2	>XP_002288699_1,
File27985_5584	YQLSSSESLASSAVK		6.15356e-18	778.894	0.705252	2	>XP_002289405_1,
File28035_5110	IGLDPTGNYR		1.00757e-10	553.286	0.330942	2	>XP_002295028_1,
File27959_11577	QQQQQQQQQRRRR	4,Q(+0.984);7,Q(+0.984)	2.24504e-08	899.465	3.39287	2	>XP_002292203_1,
File28035_10894	TDFLLQQTLKPSEGTDSK		4.27648e-18	670.014	1.82191	3	>XP_002295514_1,
File28069_1496	SPTTSAAPVGYSGK		1.15937e-17	661.833	-0.368886	2	>XP_002293108_1,>XP_002293104_1,
File28001_430	MAPTDMKPTR		2.86939e-14	574.282	-2.55073	2	>XP_002289488_1,
File28033_2717	GMGFEVHAIGKPDPNK	2,M(+15.995)	1.61202e-14	428.966	-0.213427	4	>XP_002293725_1,
File28005_16964	SIHGDGCTIWPLWSER	7,C(+57.021)	3.86292e-14	638.637	0.668997	3	>XP_002292541_1,
File28077_17474	RSTIAQLVGQLDDKK		3.93448e-09	557.985	1.31262	3	>XP_002291694_1,
File28033_8844	AGYAINLDPAAK		4.06957e-13	602.321	-2.22933	2	>XP_002297578_1,
File27965_10968	RGEPLTFAPNQVIR	10,N(+0.984)	1.21658e-12	799.937	1.3734	2	>XP_002294387_1,
File28005_11935	QTNAIFAAIR	3,N(+0.984)	6.69066e-13	553.304	0.220621	2	>XP_002293679_1,
File28055_9994	ALSITQGR		1.2714e-08	423.246	1.80259	2	>YP_874490_1,
File28007_8968	ALAEVPASALSAPPSAAR		5.40571e-18	560.309	0.87145	3	>XP_002291497_1,
File28025_8835	VENILDKDKEFFK		9.47085e-12	812.931	-2.02717	2	>XP_002287458_1,
File27963_9631	MALEMQITR		4.10358e-12	546.78	-1.22789	2	>XP_002297125_1,
File28033_7606	VESYSTYIYK		3.90715e-14	626.808	-1.55799	2	>XP_002288195_1,>XP_002296171_1,
File27977_8852	APNAEITEEELTGPGSEISR		1.51116e-20	1050.51	2.20782	2	>XP_002287046_1,
File27965_5662	TAGSMHALHLDTAWR	5,M(+15.995)	2.65373e-16	561.607	-0.326038	3	>XP_002293741_1,
File28005_5462	HLTMEQISYAAR		1.16708e-10	710.358	2.40581	2	>XP_002285981_1,
File28035_13345	MYYLSADLTGQSYDMGR	15,M(+15.995)	2.93854e-19	993.932	-0.55267	2	>XP_002290006_1,
File28057_11390	TGAIVDVPVGPELLGR		6.47596e-11	796.954	0	2	>XP_002291694_1,
File28035_7770	TVEQGNITAIGTIK		9.43337e-17	722.904	0.337722	2	>XP_002291165_1,
File28069_8995	IIDGAMLGAIER	6,M(+15.995)	6.84636e-13	637.842	0.38276	2	>XP_002293325_1,
File27965_17002	DMGVTWVILGHSER		1.12988e-14	533.937	0.914493	3	>XP_002295570_1,
File28077_16342	HGMAALLQEKPFNDVNGSGK	16,N(+0.984)	2.82809e-08	705.35	0.95185	3	>XP_002295274_1,
File27965_2227	YGQQILK		2.27456e-10	425.245	-0.358823	2	>XP_002296928_1,
File27995_16754	EGPSLTWETPFAK		5.10845e-15	731.865	0.500381	2	>XP_002295916_1,
File28037_16906	FGFVDDYPQTWR		8.91262e-17	765.856	1.67361	2	>XP_002287224_1,
File28029_7413	DVLLSMR		8.47195e-09	417.231	-0.219429	2	>XP_002285950_1,
File28039_2247	SSYTAGEDFTGAK		4.98825e-12	667.3	1.55492	2	>XP_002296050_1,
File27995_389	MGQLSAR	1,M(+15.995)	1.00314e-09	389.697	-0.313244	2	>XP_002292025_1,
File27967_11838	GLTIGDIVK		4.62511e-11	458.28	1.79798	2	>XP_002290076_1,
File28005_6935	ALMELYGTDSKPPCSR	14,C(+57.021)	9.72076e-17	912.934	-0.267424	2	>XP_002292001_1,
File28007_16300	FYVMQGDDFFK		7.43155e-16	698.816	-0.349363	2	>XP_002287152_1,
File28049_5059	WCGSNFNDMLATCPKRCR	2,C(+57.021);13,C(+57.021);17,C(+57.021)	4.91792e-09	758.339	8.53152	3	>XP_002288351_1,
File27997_8349	MALMSEATASVK		2.69294e-16	619.81	0.393896	2	>XP_002293763_1,
File27997_11852	EQIFEMPTGGAAIMR	6,M(+15.995)	1.46756e-16	833.901	0.951501	2	>XP_002297531_1,
File27965_7034	IQPLVEGMAR		2.30311e-09	557.309	2.19036	2	>XP_002292321_1,
File27971_5230	FIIGGPQGDAGLTGR		8.95569e-13	729.889	0.919848	2	>XP_002288883_1,
File28031_6037	MAQSMLSPLINR	1,M(+15.995);5,M(+15.995)	2.10474e-14	696.85	-3.24072	2	>XP_002297287_1,
File28007_8267	INEVPTILSK		1.3567e-12	557.332	4.38054	2	>XP_002287033_1,
File28001_13499	IINEPTAAAIAYGMDK		3.18785e-18	839.429	-0.145421	2	>XP_002288567_1,
File28005_17377	FLYDNFLK	5,N(+0.984)	6.27637e-10	530.771	-0.459973	2	>XP_002290709_1,
File28041_1202	INQTYPNVK		2.49148e-13	538.79	-0.453127	2	>XP_002295178_1,
File28019_4001	VVAVVCGSK	6,C(+57.021)	8.02584e-13	459.757	0	2	>XP_002287929_1,
File28005_9037	LLILPQGTCGK	9,C(+57.021)	3.0217e-14	600.345	0	2	>XP_002287952_1,
File27965_6240	VNHLSFGEPITK		2.34396e-12	671.361	-0.36365	2	>XP_002295231_1,
File27993_6400	LLIQTQDANPK		1.82372e-14	620.848	-0.983093	2	>XP_002286255_1,
File28075_1559	LLPNAATTR		7.47759e-12	478.78	0.764884	2	>XP_002291739_1,
File28069_8612	DMGLPILK	2,M(+15.995)	8.03716e-11	451.756	2.97235	2	>XP_002286442_1,
File27985_5649	YPGVEFTR		9.52339e-11	484.746	1.82572	2	>XP_002288149_1,
File28009_17226	LIPELIPFEGR		5.08811e-11	642.372	0.475077	2	>XP_002287928_1,
File28033_8212	GDTTPLPFNPK		4.28722e-12	593.809	0.102786	2	>XP_002290124_1,
File27991_17989	VAFNPEMAGEVFDPMGFGK	7,M(+15.995);15,M(+15.995)	8.34823e-11	692.314	0.793451	3	>XP_002290280_1,
File27997_9535	TLSYWNGLQK	6,N(+0.984)	1.5334e-13	605.808	-0.503749	2	>XP_002292561_1,
File28035_7483	ILGNPDNLIPTDRDHK		3.67091e-14	909.479	0.33555	2	>XP_002292442_1,
File28025_10106	VKDGTSINDMSLSELAAR		5.20863e-10	636.319	-5.85103	3	>XP_002286931_1,
File28001_1774	TITSSYYR		6.89146e-11	495.748	-0.369352	2	>XP_002290315_1,
File27991_412	KDSAIPYQQR	9,Q(+0.984)	1.60074e-08	604.308	-4.69864	2	>XP_002293703_1,
File27995_6393	VTSADIFR		1.05276e-10	454.746	0.872419	2	>XP_002293020_1,
File28055_11007	LVDPFALK		7.09515e-11	451.771	-0.067551	2	>XP_002297561_1,>XP_002297240_1,
File27963_9677	GLTDVFGR		1.62308e-10	432.732	-0.846276	2	>XP_002295967_1,
File28045_13090	DSSSGAMALSSLVK		1.02647e-16	676.839	-1.1723	2	>XP_002289280_1,
File27967_14812	DGSPLPMLVR		1.31565e-08	542.795	1.12446	2	>XP_002288496_1,
File28049_11379	GILMADVMGK		1.21744e-13	517.773	1.1788	2	>XP_002290951_1,
File27963_2437	VINSHVSNLDPTK		2.47535e-16	712.38	-0.599744	2	>XP_002288777_1,
File27969_13799	KVPFIPYSGFNGDNLVEK	11,N(+0.984)	1.25346e-18	675.683	1.26464	3	>XP_002292812_1,
File27995_21226	FPQPGPIEGVK		3.54186e-08	584.821	-0.730558	2	>XP_002289207_1,
File28025_2510	FTSIVQR		1.53361e-09	425.743	0.358404	2	>XP_002295889_1,
File28021_10337	LINVSGK		1.56786e-09	365.726	-0.166887	2	>XP_002297534_1,>YP_874543_2,
File28033_2145	HSMSSAGASWGNTDIANK	3,M(+15.995)	7.32594e-17	617.276	0.494391	3	>XP_002290767_1,
File27959_10350	FFEQSFFTGK		3.88475e-14	619.298	0.394222	2	>XP_002288066_1,
File27991_1391	HLMAAVPSDGPR	3,M(+15.995)	7.94292e-16	633.816	-0.674085	2	>XP_002292438_1,
File28043_9663	VNYFPLK	2,N(+0.984)	1.87253e-10	441.242	0.414977	2	>XP_002286014_1,
File27967_3342	IVPAVELHK		4.22255e-12	503.309	0.90951	2	>XP_002287483_1,
File28035_16460	AAQPDLAFGQVAQEISK		2.19008e-15	591.645	1.03162	3	>XP_002296592_1,
File28077_14825	LAFYDYIGNNPAK	9,N(+0.984)	2.18722e-17	743.864	0.164103	2	>YP_874507_1,
File27965_19467	GINPDEAVAYGATVQAAILSGADKSEK		8.92192e-30	892.456	0.957462	3	>XP_002291508_1,
File28021_4497	VMPLAEMLAR	2,M(+15.995);7,M(+15.995)	1.102e-11	581.802	0	2	>XP_002292369_1,
File28051_9659	IELLQGIK		4.41096e-10	457.29	0.266943	2	>XP_002293753_1,
File27969_12773	FQQEMHHRIK		3.60051e-08	677.854	9.59819	2	>XP_002295585_1,
File27979_10968	ISAYVYR		2.82488e-10	436.237	-0.209869	2	>XP_002292930_1,
File27999_14146	TNQFTEEAETLLK		3.70159e-10	762.384	1.04076	2	>XP_002297546_1,
File28071_7395	TTFLSPEMK		3.09228e-12	527.268	0.578787	2	>XP_002295840_1,
File27959_8983	ITAENAEAGFKPTSGGIQELNFR	21,N(+0.984)	7.51043e-13	1226.11	-0.199118	2	>XP_002287470_1,
File28007_1172	LVEGYGTTKPK		5.22884e-11	596.833	1.22718	2	>XP_002294869_1,
File28049_4527	ILLPPSAAGASK		2.04874e-13	562.839	2.60261	2	>XP_002294371_1,
File28067_6973	DGQYAYGVFK		1.59886e-13	574.275	0.637693	2	>XP_002288980_1,
File27969_10516	DLATNTNIPLGLK		9.30374e-16	685.39	2.84966	2	>XP_002294447_1,
File28073_16204	DGGITVNDLLLK		1.53543e-11	629.358	2.71545	2	>XP_002287343_1,
File27995_4109	IKNDIQPWQER		7.83339e-12	476.253	0.44855	3	>XP_002297534_1,>YP_874543_2,
File28025_2945	LYSQDTWK		1.157e-11	520.756	0	2	>XP_002287567_1,
File27989_8662	QDPNYLATFK		3.76043e-14	598.802	2.03858	2	>XP_002293429_1,
File28001_16814	MTELGIPVFNTPGANANAVK	1,M(+15.995);15,N(+0.984)	2.80228e-20	1031.02	-0.591988	2	>XP_002290445_1,>XP_002296787_1,
File27961_7141	LFSHPWTDVDKDGNMQSK		1.50561e-19	527	0.810715	4	>XP_002287957_1,
File27993_11227	EKANGATVDVGIPASSMVITK	4,N(+0.984)	1.50483e-21	1045.05	0.584043	2	>XP_002290279_1,
File27993_6735	FLHTDGGVLYDAGK		3.9157e-11	498.253	0.183748	3	>XP_002295704_1,
File28019_9129	NYYMGFAK	4,M(+15.995)	1.58951e-10	505.727	-1.3268	2	>XP_002293419_1,>XP_002293609_1,
File28019_11545	KLTLPLDK		3.83907e-10	464.299	2.62914	2	>XP_002289428_1,
File27983_6237	LVGPGGSIR		1.0484e-11	428.256	0.0712601	2	>XP_002289144_1,
File28069_6553	QTYIIDPQQNVR		7.5401e-12	738.388	0.1255	2	>XP_002287054_1,
File28037_14184	LEYTQSYSNLSQALR	9,N(+0.984)	2.16467e-18	887.436	-0.0687769	2	>XP_002294496_1,
File28001_12691	TMQVTVVQPNEDGSYWR		7.51852e-18	1005.47	0.971247	2	>XP_002297365_1,
File27969_11638	SGISYTFFQPGDK		3.214e-14	723.848	-0.252961	2	>XP_002288442_1,
File28071_4485	NSMPKPDVSSVGGGAAGASVMEAR	3,M(+15.995)	2.81379e-21	764.363	-0.718659	3	>XP_002290516_1,
File28067_9910	KQTLEQVNLSFCK	6,Q(+0.984);8,N(+0.984);12,C(+57.021)	2.01166e-08	799.402	-0.95367	2	>XP_002292348_1,
File28041_17757	MELPFFSNAR		5.27508e-13	606.298	1.20802	2	>XP_002289188_1,
File27987_6573	TIYVSESLPK		5.53231e-12	568.813	-0.214605	2	>XP_002289428_1,
File28075_13976	ANGATVDVGIPASSMVITK	2,N(+0.984)	1.51892e-16	916.479	1.93133	2	>XP_002290279_1,
File28069_13784	ALTDLLDAAK		4.96769e-12	515.794	2.72165	2	>XP_002290003_1,
File28059_2534	IGLSVSSPK		2.46151e-11	444.264	0.206078	2	>XP_002289501_1,
File27961_14833	VINTWADIINR	10,N(+0.984)	8.13762e-14	658.354	-0.463544	2	>YP_874620_1,>XP_002297555_1,
File28071_10932	MSLQELTSAVEK	1,M(+15.995)	5.35062e-15	676.342	0	2	>XP_002293826_1,
File28021_10138	AFLLGEQQPLEPK		1.66412e-08	735.404	-0.0829955	2	>XP_002291025_1,
File28045_2015	NNQGGVWVQQR		3.54932e-15	643.323	-0.569249	2	>XP_002290177_1,
File27977_14317	VSGNTEYVLSPLSFQAK		8.59453e-13	613.987	-0.795262	3	>XP_002294520_1,
File28057_10446	ALSITQGR		1.59792e-08	423.247	3.74939	2	>YP_874490_1,
File27963_18480	GSYLNITAATMEEVYKR	5,N(+0.984)	2.11694e-17	973.976	-4.07327	2	>YP_874498_1,
File27987_9423	GYSYADIITVHPEK		1.05248e-16	796.902	0.842497	2	>XP_002293917_1,
File28027_14218	NLKKEMIDFVSYYRR		8.84772e-09	981.517	0.0621845	2	>XP_002288234_1,
File28053_5329	AASGNIIPSSTGAAK		2.2724e-12	672.861	1.63278	2	>XP_002286205_1,
File27993_11783	DPSYYSFPQCNGFKEDPLRR	10,C(+57.021);11,N(+0.984)	1.18642e-13	620.035	-0.590629	4	>XP_002296083_1,
File27989_2600	GLFVPHTK		3.48562e-11	449.761	0.203559	2	>XP_002289633_1,
File28029_7557	NGLIWER		4.94717e-10	444.24	0	2	>XP_002292601_1,
File28061_15511	FIPTGGMFVTGGLTAK		7.35388e-21	798.927	0.381982	2	>XP_002287250_1,
File27985_7630	ISELLAYMER	8,M(+15.995)	3.88793e-09	620.816	0.589887	2	>XP_002290059_1,
File28061_16640	LNMFPGFMAR		4.32876e-11	592.292	1.33964	2	>XP_002291908_1,
File28035_8171	GPPFVCDIR	6,C(+57.021)	9.41185e-10	530.768	4.48479	2	>XP_002296919_1,
File27995_14722	FENYTEFYLK		1.79147e-14	677.322	-0.0901125	2	>XP_002289642_1,
File28001_12575	LFPTEIANDDKWPATK		1.33808e-20	923.473	0.793117	2	>XP_002297607_1,>XP_002291632_1,
File28033_722	MGNACALR	5,C(+57.021)	3.63078e-11	446.71	0.0683163	2	>XP_002292508_1,
File28071_7233	MDLVGVPGVR	1,M(+15.995)	1.2382e-09	529.787	0.576035	2	>XP_002287147_1,
File28073_17069	SFLGGADPAVDYLK		1.17721e-17	726.873	0.839696	2	>XP_002292077_1,
File28049_1629	ALAQTYYGR		1.54422e-12	521.769	-0.233954	2	>XP_002286314_1,
File28041_16727	APGDFGLDGGFLK		1.75256e-15	647.328	0.660015	2	>XP_002289997_1,
File28041_8483	AQAMGQIYYPDYK		4.56562e-18	774.361	-3.23161	2	>XP_002295890_1,
File27977_12551	VLVTAPSNVAVDNVLGR		1.68856e-18	575.329	1.16696	3	>XP_002286704_1,
File28003_949	VSCLGVNK	3,C(+57.021)	4.92167e-10	438.734	-0.0695583	2	>XP_002293634_1,
File28021_6020	TAYPFMAR		2.00417e-12	478.737	0.701207	2	>XP_002289827_1,
File28025_4984	FSISPVGK		9.09026e-11	417.741	2.62995	2	>XP_002291471_1,
File28029_4894	FSLGPCAER	6,C(+57.021)	3.53618e-12	518.748	0.470635	2	>XP_002296228_1,
File28033_11176	FMKPLDEDLIR		8.42544e-14	688.868	3.89851	2	>XP_002295769_1,
File27979_2612	VVLAASNTAR		2.99635e-13	501.291	0.243512	2	>XP_002290563_1,
File27963_11488	AVIFDKDNTLTAPYENTLHPK		1.14599e-17	796.412	-0.536463	3	>XP_002295588_1,
File27961_16352	KSQTFSTHQDNQPAVLIQVFEGER		5.3364e-15	920.465	2.1882	3	>XP_002288567_1,
File28007_9268	FGANGMMGPPMSPGR	4,N(+0.984)	3.38493e-20	754.328	0	2	>XP_002293446_1,
File28061_1277	VNTAPIK		8.27009e-10	371.726	-0.328387	2	>XP_002287664_1,
File28059_2733	YTTIPIAK		3.5494e-11	453.769	0.672536	2	>XP_002287901_1,
File27987_8536	QMSLLLR		5.10015e-09	430.755	0	2	>XP_002291694_1,>XP_002297546_1,
File27985_4252	IYATAWK		5.73285e-11	426.734	-1.64483	2	>XP_002288503_1,
File27971_5706	VIDFTIK		1.4309e-09	418.25	-0.14593	2	>XP_002297547_1,
File28035_4455	NFQSPDPSQPPKPLAR	1,N(+0.984)	9.84007e-15	593.974	2.05515	3	>XP_002286071_1,
File28035_13483	FDLMFEHVK		5.43405e-13	583.289	0.313919	2	>XP_002289281_1,
File27963_14039	DLTDYLMK		7.60632e-11	499.747	-0.427463	2	>XP_002294917_1,
File27963_11940	LINRFDYDGDYGTVLNR		4.49895e-16	677.669	0.360265	3	>XP_002292145_1,
File27997_18854	NAFILFNSGAIADK	1,N(+0.984);7,N(+0.984)	1.52538e-12	741.879	1.89224	2	>XP_002293679_1,
File28003_4854	FGSATHTYCLVEGR	9,C(+57.021)	1.31637e-17	799.374	-1.29801	2	>XP_002293724_1,
File28041_4592	HDGSFSIVTIKDK		2.61218e-12	482.925	0.252773	3	>XP_002288080_1,
File28031_3473	LLNISAK		4.15216e-09	379.742	-0.321456	2	>XP_002287821_1,
File28051_8292	TLADIIMAK	7,M(+15.995)	2.83233e-11	496.277	-2.76718	2	>XP_002286537_1,
File28007_9932	GLVGDIIAR		8.00285e-11	457.277	-0.734114	2	>XP_002286733_1,
File27995_18390	AATLFFETITEK		3.5365e-13	685.864	0.17798	2	>XP_002289842_1,
File28005_1894	NLVGYAR		2.3704e-10	396.722	1.76926	2	>XP_002294245_1,
[truncated: 280,739+ more rows]

## Sheet: Supplementary  Data Set 1B
Supplementary Data Set 1B. List of PSMs identified by X!Tandem search engine.
Scan_Num	Seq	Modified	ionscore	exp_mr	Delta_mr	Charge	Accession_Num
File28037_8443	MSLGNLMGR	1,M(15.99490);	31.2	994.484	0.00274228	2	>XP_002296366_1,
File28075_7451	ALIGLDSGEVGKK		51.1	1286.73	0.00169228	2	>XP_002293926_1,
File28069_13120	SQEILVTGIK		27.5	1087.64	0.00144328	2	>XP_002296041_1,
File28003_22781	LVASPNSFFMDIK	10,M(15.99490);6,N(0.98402);	39.7	1485.73	0.000472279	2	>XP_002293775_1,
File27959_17036	INGVEDLQSVATIASGSVDMGR	20,M(15.99490);2,N(0.98402);	30	2236.08	0.00543128	3	>XP_002291674_1,
File27991_9454	SKPWSESISEGQIATR		33.6	1775.89	-0.00232372	3	>XP_002293600_1,
File28065_13000	EMGYMFGQFK	2,M(15.99490);5,M(15.99490);	21.9	1269.53	0.000105279	2	>XP_002289225_1,
File28073_5822	LLIQTQDANPK		31.5	1240.69	-0.000623721	2	>XP_002286255_1,
File28053_14125	FVIQDVIK		22.6	961.572	-0.000239721	2	>XP_002288929_1,
File27967_5738	LLSSHDWAR		43.3	1084.55	0.000157279	2	>XP_002295259_1,
File27981_17481	QAVLEQAMTPDALAR	1,Q(-17.02655);	44.9	1596.81	0.00123528	2	>XP_002287832_1,
File27965_2784	AVPVPPSR		34.1	822.482	-0.00147872	2	>XP_002290924_1,
File28041_8623	NCDAVVSCLGHNVTVK	2,C(57.02200);8,C(57.02200);	43.1	1772.84	0.000361279	3	>XP_002296390_1,
File27995_12392	QIAASDFTNLK		31.6	1207.63	-0.000393721	2	>XP_002291094_1,
File28073_14440	DVAQPFSLGMTVEK	10,M(15.99490);	34.5	1537.76	-0.00178272	2	>XP_002288151_1,
File28043_20787	NIESLEPFLPCPK	11,C(57.02200);	35.6	1543.78	-0.00239272	2	>XP_002288446_1,
File27963_21096	AVGSSQNVSMVNTVLNTIVAEK	12,N(0.98402);	46.8	2262.16	-0.00184372	3	>XP_002295274_1,
File28007_19371	LITIDELSQYTGK		39.7	1480.79	-0.00151772	2	>XP_002294300_1,
File28009_20465	FSLPFVSEEAR		35.3	1281.65	0.00129728	2	>XP_002293067_1,
File27967_11516	AVNGGLPTFNPSSR	3,N(0.98402);	49.1	1417.71	0.000732279	2	>XP_002289037_1,
File27991_14202	KEVSEVAWHDLNSLPK		50.9	1851.96	-0.00122872	3	>XP_002289811_1,
File28007_9568	ESTLHLVLR	1,E(-18.01056);	30.1	1049.61	-0.000330721	3	>XP_002290143_1,
File28029_16188	LALSIIEAAEK		37.2	1157.68	-0.000260721	2	>XP_002286707_1,
File28033_20535	DGGITVNDLLLK		38.3	1257.71	-7.87213e-05	2	>XP_002287343_1,
File28027_8707	IALSASGGVLAK		26.7	1086.65	0.00145928	2	>XP_002290773_1,
File27965_23925	MGYWDAAYTVK		26.2	1304.6	2.72787e-05	2	>YP_874498_1,
File28025_12947	EAYPGDVFYLHSR		51.9	1553.74	-0.00152472	2	>XP_002291694_1,>XP_002297546_1,
File27977_16005	VLLSDMPTLR		29.1	1144.64	0.000178279	2	>XP_002290769_1,
File28001_12521	AEAMYLGLR		29.1	1023.53	-0.00136372	2	>XP_002287977_1,
File27965_4012	NKPDLVVGTPGR		43.6	1252.7	-0.00501672	2	>XP_002296727_1,
File28005_8148	YHLVESQVLGGR		37.2	1357.72	-0.000720721	2	>XP_002288946_1,
File28077_19429	LNNIVGITDDYIK		42.2	1477.79	0.000949279	2	>XP_002292528_1,
File28001_12863	YSLFDPCK	7,C(57.02200);	25.1	1029.47	2.42787e-05	2	>XP_002292665_1,>XP_002296839_1,
File27969_5711	NLSAPSQFR		27.9	1019.53	0.00168628	2	>XP_002292968_1,
File27977_18356	DIQGLVPYNIVK		29.6	1358.77	0.000706279	2	>XP_002295809_1,
File27997_19970	TLSVPELTQQAFDAK		51.4	1647.86	-0.000434721	2	>XP_002286362_1,
File28027_9658	FNHDGDLLFTGSK		25.9	1450.69	-0.00316072	3	>XP_002286220_1,
File28069_15863	VALAAMAIGLAR	6,M(15.99490);	43.9	1172.68	-0.000961721	2	>XP_002292671_1,
File28033_23607	IPLDDVVTILEPK		33.1	1451.84	-0.000754721	3	>XP_002289506_1,
File28043_8053	NALLVANAAK	1,N(0.98402);	28	985.569	0.000479279	2	>XP_002287135_1,
File27965_12799	RAPFDMFEGGAK		42.6	1325.63	0.00297128	2	>XP_002291118_1,
File28051_5504	TGAGNFLR		27.5	835.443	0.000117279	2	>YP_874513_1,
File27981_12351	EIVDSGYVLSPEVEK		24.7	1663.84	-0.000733721	2	>XP_002291694_1,
File27969_8964	QAALAGTIR	1,Q(-17.02655);	29.1	883.499	-0.00125772	2	>XP_002294850_1,
File27967_20426	KVPFIPYSGFNGDNLVEK	11,N(0.98402);	38.2	2025.03	0.000885279	3	>XP_002292812_1,
File28073_9537	SVMQDAGTALMGIGTGSGK	3,M(15.99490);11,M(15.99490);	47	1812.85	0.000240279	3	>XP_002296337_1,
File28019_7162	VIGVAGATSK		34.9	902.532	0.00103628	2	>XP_002292860_1,
File27979_7851	LGANVSSAQGPTGLGK		53.8	1456.78	-0.000538721	2	>XP_002297534_1,>YP_874543_2,
File27991_12579	TFPFVSK		19.3	825.451	-0.000401721	2	>XP_002292735_1,
File27963_10934	VGTNMEVVGGALR		35.8	1302.68	-0.000472721	2	>XP_002295117_1,
File28031_15348	QGQLPMFLSK		28.5	1148.61	-0.000347721	2	>XP_002289713_1,
File28075_10771	YSPIGYIGEK		34.9	1126.58	-0.00112772	2	>XP_002290387_1,
File28025_7534	ASSELVNSWK		27.2	1120.56	-0.00351772	2	>XP_002297310_1,
File28035_5787	LFHPTTSFSK		33.4	1164.6	-0.00177072	2	>XP_002288063_1,
File28073_18984	DINDPTVSTVANLVK		55.8	1585.84	-0.00114272	2	>XP_002291391_1,
File27977_15584	FACAQSSAIAAGYASYPMDTVR	3,C(57.02200);	26.4	2337.06	-0.000172721	2	>XP_002286255_1,
File27967_2661	LLNAKPENVKR	3,N(0.98402);	47.1	1282.75	-0.000709721	2	>YP_874624_1,
File27985_11893	NLNLQMIQGQNAR		45	1499.78	0.00225328	2	>XP_002289037_1,
File28043_17478	AGEIGNPTELSILR		40.3	1469.8	0.00286128	2	>XP_002290480_1,>XP_002290907_1,
File27961_4924	SHEDTHIAVSFRPR		32.7	1651.83	0.00274128	3	>XP_002293419_1,>XP_002293609_1,
File28069_15786	DLHNPVIVSPDAGGVYR		54.3	1808.93	0.000941279	2	>XP_002287710_1,
File28069_18197	LSLFTSVPK		27.8	991.582	-0.000603721	2	>XP_002291069_1,
File28051_8454	MSITDFAPK	1,M(15.99490);	27.5	1025.5	0.000480279	2	>XP_002296623_1,
File28075_8254	NAIVQASSPELGNRPQTIR	13,N(0.98402);	31.9	2052.08	-0.00434772	3	>XP_002297509_1,
File27991_19415	SEQTLILDQIAHHSLVEGK		44.8	2118.12	0.00295928	3	>XP_002296500_1,
File28017_12927	FLNCLEGINR	4,C(57.02200);	36.2	1235.63	0.00434128	2	>YP_874498_1,
File28033_22214	FQQVYIGEPTPEDTVSILR		43.5	2192.12	8.12787e-05	3	>XP_002292380_1,
File27985_3661	LISMNQNSGK	7,N(0.98402);	30.7	1092.54	-0.000373721	2	>XP_002291582_1,
File28019_11382	GVFQTSMSR	7,M(15.99490);	31.1	1028.48	0.000313279	2	>XP_002287294_1,
File27963_17407	DGEEPYYMTANSMAYLFSSR	8,M(15.99490);13,M(15.99490);	53.2	2363.98	-0.00388672	2	>XP_002297316_1,>XP_002295655_1,
File27961_7360	ARPHVTMDDIIK		40.3	1395.75	0.00327228	3	>XP_002297303_1,>XP_002291920_1,
File27983_11502	MVSGQPALIGK		22.8	1100.61	-0.00400772	2	>XP_002287640_1,
File28039_6056	VSQATLVGTESGAYR		50.2	1538.78	-0.00235872	2	>XP_002292895_1,
File28037_13652	LMMAGDYGTAMDIAK	3,M(15.99490);	43.9	1603.72	0.00118428	2	>XP_002293120_1,
File28017_17121	LNNIVGITDDYIK		42.1	1477.79	0.00144928	2	>XP_002292528_1,
File28037_23405	QNVIEESPYYNLSFK	1,Q(-17.02655);	44.3	1813.87	0.00152928	2	>XP_002293724_1,
File28057_8247	QSSNTLLQLMK	10,M(15.99490);	30.2	1278.67	-0.000583721	2	>XP_002290850_1,
File28071_10643	LTDFYVSPDMAK	10,M(15.99490);	28.5	1402.66	-0.000365721	2	>XP_002287314_1,
File27999_3308	RSGALQSTPLGR		30.5	1242.69	0.00118528	2	>XP_002295908_1,
File27961_19125	PSAVGYQPTLATEMGALQER		46.3	2119.05	0.00438128	2	>XP_002297536_1,
File27959_9141	SYQSQDAIFVAR		38.8	1384.69	0.000339279	2	>XP_002290049_1,
File27999_5679	AIPSFNGSK	6,N(0.98402);	30	921.467	-0.00157172	2	>XP_002294122_1,
File28005_15547	MGYWDAAYTVK		30.8	1304.6	0.00258728	2	>YP_874498_1,
File28033_21327	QLNAQVELLNGPNNFK	10,N(0.98402);	37.5	1799.94	0.00725228	2	>XP_002293045_1,
File28005_2635	AHLIEHAFK		37.9	1065.58	-0.00283572	2	>XP_002296426_1,
File28061_6790	AFVSGIEAANK		32.5	1106.58	0.000285279	2	>XP_002295360_1,
File28033_11076	EPLASTYMQYR		33.7	1358.64	0.000420279	2	>XP_002293390_1,
File28027_8945	SPEVYSVLK		29.6	1021.56	0.000137279	2	>XP_002296424_1,
File28055_8701	VADTILAVR		36.4	957.575	0.00169728	2	>XP_002291169_1,
File27979_18644	LTNGSIPIIGVGGVGSGR	3,N(0.98402);	50.8	1654.91	0.00116928	2	>XP_002294243_1,
File27967_3578	YAESISSLKK		34.3	1125.62	-0.000399721	2	>XP_002293334_1,
File28007_10165	VADTILAVR		38.4	957.569	-0.00440272	2	>XP_002291169_1,
File28067_8163	AVAAGMNPLDVR	6,M(15.99490);	40.7	1229.63	-0.000193721	2	>XP_002295556_1,
File28007_19861	ILILASDGVWER		32.6	1371.76	-0.00136172	2	>XP_002294260_1,
File27993_19511	SGSLWGHEQLGVEPDVFTSAK		56.8	2244.1	0.00187028	3	>XP_002295193_1,
File27989_15546	GVAFMVDNCSFTAK	9,C(57.02200);8,N(0.98402);	28.6	1547.7	0.0142363	2	>XP_002291571_1,
File28031_10006	TSSSSSPNKEEGTIVWINR		39.4	2092.03	0.00197328	3	>XP_002295016_1,
File27981_8905	STIGVEFATK		26.4	1052.56	0.000362279	2	>XP_002296252_1,>XP_002290941_1,
File28005_23427	DGILEMLQVPK		33.1	1242.68	0.000138279	2	>XP_002291100_1,
File27959_3110	VLIVHDGQK		40	1008.58	0.000318279	2	>XP_002289641_1,
File28003_14047	RNPVQALELVER		44.3	1423.8	2.72787e-05	2	>YP_874572_1,
File28051_2503	TLGVKPPR		40.2	867.541	-0.000728721	2	>XP_002286617_1,
File27991_15882	SIAFSPDYDPSSLR		54.4	1554.74	-0.00128772	2	>XP_002287470_1,
File28043_15438	SLGCAVYTSSWVAPK	4,C(57.02200);	42.1	1625.8	0.00359328	2	>XP_002293718_1,
File27997_22466	NMDEVQTILAVAR		38	1459.76	-0.000645721	2	>XP_002295885_1,
File27977_16439	IINSDEIQSVLNPAK		46.8	1640.89	0.00841928	2	>XP_002290123_1,
File27989_5379	HSPFWEQK		27.7	1058.5	-0.00151072	2	>XP_002296888_1,
File27985_9594	VAAPSHDEIATVLK		52.6	1450.79	-0.00292572	2	>XP_002288929_1,
File28005_11877	SNILRPIDLMDR	10,M(15.99490);	30	1458.77	0.000570279	3	>XP_002290804_1,
File28051_5861	MITTTSLEAKPLK	1,M(15.99490);	26.4	1448.8	-0.00430472	2	>XP_002290183_1,
File27987_14180	EYDVDVGDQVFDDAR		26.7	1742.75	-0.00456572	2	>XP_002289546_1,
File27993_15236	ITDLEQVLQPGQK		32.4	1468.8	0.000582279	3	>XP_002292331_1,
File28041_21022	GDLAPLNPFPDIK		38.8	1396.75	0.000702279	2	>XP_002296270_1,
File28025_11414	SLLSQAISR		28	974.563	-0.000804721	2	>XP_002289425_1,
File27989_2125	MKPAQLK		29.2	815.481	-0.000316721	2	>XP_002292457_1,
File28075_3292	GSNTSVASGTIVTK		35.1	1321.7	-0.000850721	2	>XP_002294550_1,
File27961_2506	THLGTLR		24.6	797.462	-0.00121872	2	>XP_002290161_1,
File28049_14544	TLLPVDYYR		33.3	1139.61	0.000557279	2	>XP_002293459_1,
File28067_8621	VPSFDVR		29.3	819.436	-0.000813721	2	>XP_002296083_1,
File27961_25080	MPSAVGYQPTLATEMGALQER		31.6	2250.09	-0.00126972	3	>XP_002297536_1,
File27995_18058	VAVVGDGINDAVALAR		57.7	1539.85	-0.000677721	2	>XP_002296688_1,
File27967_13355	LKPLIEEFR		29.3	1144.67	-0.000735721	2	>XP_002293364_1,
File28047_13263	SSIPTIEYLK		28.5	1150.64	0.00433828	2	>XP_002296228_1,
File28061_8178	TLDNPIYATR		35.9	1163.6	-0.00297972	2	>XP_002291094_1,
File28035_19085	FVAMELLK		23.5	950.538	-0.000236721	2	>XP_002289528_1,
File27963_25367	IVVTSVNETGIFADGSLK		30.8	1850	0.00600428	2	>XP_002288145_1,
File28037_7871	VALVYGQMNEPPGAR	8,M(15.99490);	58	1617.81	-0.000304721	2	>XP_002297536_1,
File28069_18536	AGEVFDPMGFGK		33.5	1254.58	-0.00154172	2	>XP_002290280_1,
File27965_13394	EVIGVLGYR		25.1	1005.57	0.000597279	2	>XP_002293435_1,
File28055_12074	ATELGNWVVTQR		35.5	1373.71	-0.00309572	2	>XP_002296684_1,
File28037_4707	AVDHLCFSR	6,C(57.02200);	40.8	1104.52	-0.00259072	2	>XP_002297607_1,>XP_002291632_1,
File27961_9041	VYGITAVGPDGR		27.4	1204.63	0.00183028	2	>XP_002290912_1,
File27985_17125	ASLEEALFTVQSK		35.7	1422.75	-0.000431721	2	>XP_002290530_1,
File28077_18504	ISLAGLNDGNIEYVAK		53.1	1676.89	0.00169828	2	>XP_002286190_1,
File28047_11787	ATGGSSGVDVPIASLR		40.8	1486.79	0.000237279	2	>XP_002291094_1,
File27981_7758	LSGGLPTSIR		34.7	1000.58	8.42787e-05	2	>XP_002289397_1,
File27993_3463	NQAQLNQNVVSSR		44.7	1457.75	0.000806279	2	>XP_002297509_1,
File27999_6867	SFQEGNPTFVAK		22.6	1324.66	0.00194228	2	>XP_002293724_1,
File28033_20456	DVVAAGLLPSLSTHGDGASCLNGPK	20,C(57.02200);22,N(0.98402);	33	2437.21	0.00131228	3	>XP_002297124_1,
File27993_7923	INEFGQLNAR		37.8	1161.6	-0.000881721	2	>XP_002295894_1,
File28043_12084	SLFDGASGGLATR		42.7	1251.63	0.000743279	2	>XP_002296525_1,
File28039_2572	SEINAYTTK		28.7	1026.51	-0.000461721	2	>XP_002286051_1,
File28001_21676	QQLLLNTVVEK	1,Q(-17.02655);	33.8	1267.73	0.00104628	2	>XP_002294319_1,
File27967_13122	VASIAIPNDYVK		40.8	1289.71	0.000216279	2	>XP_002297458_1,
File27967_23544	VALVYGQMNEPPGAR		19.2	1601.81	-0.00136472	2	>XP_002297536_1,
File27993_6277	KQWFVASSDDMR	11,M(15.99490);	37.3	1485.68	-0.00159972	2	>XP_002289157_1,
File27995_6164	VLAAVESGMK		31.5	1004.55	0.00126128	2	>XP_002289056_1,
File28069_12584	FLGQIVTR		27.1	933.552	-0.000253721	2	>XP_002294743_1,>XP_002295087_1,
File28061_18355	TSVASLVPVDYA		23.3	1221.64	0.000429279	2	>XP_002292068_1,
File28043_8801	IRPTGVDIDTLR		41.7	1355.76	-0.00512572	2	>XP_002293467_1,
File28077_17210	LVNFLVEPK		26.4	1058.63	0.000157279	2	>XP_002290091_1,
File28035_12499	LSAINAGSATPDYMAYQYK	14,M(15.99490);5,N(0.98402);	42.8	2080.95	-0.00129572	2	>XP_002286205_1,
File28009_15365	WMNATFLK		25.4	1010.51	0.000255279	2	>XP_002294006_1,>XP_002293832_1,>XP_002294007_1,
File28003_22420	FSNEVGFPVLVR	3,N(0.98402);	41.2	1364.72	5.32787e-05	2	>XP_002292735_1,
File28065_11742	KVEDLPPAVMAK	10,M(15.99490);	39.3	1313.72	0.00271928	2	>XP_002292507_1,
File27967_12303	STPLTIPNVVHEGR		41.9	1519.82	0.000351279	3	>XP_002290875_1,
File28075_20286	SGEGLPPLPFSDSVK		31.4	1529.78	-0.000304721	2	>XP_002286314_1,
File28017_19897	QGMFVMPF	6,M(15.99490);	22.1	972.432	-0.000503721	2	>YP_874507_1,
File28077_14649	QTFSTAVDNQPQVQIK	1,Q(-17.02655);	34.3	1786.9	-0.00151072	2	>XP_002295809_1,
File27997_10834	ISSPELNVAYR		47.8	1248.66	0.00405828	2	>XP_002286066_1,
File28077_11167	SGGFLSISR		28.3	923.496	0.000669279	2	>XP_002289660_1,
File27997_21193	VVEAAPSILRPFEDGMKEEAIR		39.6	2457.29	0.00536728	3	>XP_002296485_1,
File27993_11116	DGGSAVAGWMQR		41.7	1234.56	-0.00267772	2	>XP_002287487_1,
File27989_14087	LTQFGDLYYEGK		31.9	1433.69	-0.00174972	2	>XP_002293961_1,
File28003_19438	IINEPTAAAIAYGLDQK		38.7	1787.95	-0.000503721	3	>XP_002291508_1,
File27985_8048	FQFYSSR		26.8	934.442	0.000192279	2	>XP_002294158_1,
File27967_5793	LLTGHLNPPDR		54.1	1232.68	7.82787e-05	2	>XP_002285950_1,
File28073_19401	AMIMDEPITPLLYR	2,M(15.99490);4,M(15.99490);	25.7	1694.85	-0.00224872	2	>XP_002294527_1,
File28001_10791	GHSLESIMASIEAR	8,M(15.99490);	38.3	1516.74	-0.00117372	3	>XP_002289281_1,
File27979_7655	YIQAMQR		23.3	909.463	0.00177528	2	>XP_002293700_1,
File27985_6800	AIPTSETVLK		32.4	1058.61	-0.00240772	2	>XP_002294859_1,
File27967_12744	FLSPIIAK		22.5	888.555	-0.00100072	2	>XP_002292302_1,
File27989_14603	EDSTALPSLNAPTLTGK		38.5	1714.88	-0.00321672	2	>XP_002294874_1,
File28031_11998	AYALGLGMR		28.2	951.51	0.00152528	2	>XP_002292650_1,
File28065_3558	LADDVASMQEEVR	8,M(15.99490);	37.8	1478.68	-0.00275972	2	>XP_002290680_1,
File27989_23022	SGVHADKPLVR		34.1	1178.66	-0.00171272	3	>XP_002286605_1,
File28021_11628	IASIQNGYSLVDR	6,N(0.98402);	48.7	1436.74	-0.000693721	2	>XP_002291908_1,
File28005_17016	NLALQNEITSTSSQISSMTK	18,M(15.99490);	30.8	2169.07	-0.00102372	2	>XP_002286479_1,
File28007_19612	TIFSLEDIAK		25.2	1136.62	0.000468279	2	>XP_002291179_1,
File28033_5977	YIFQSER		30.6	942.469	0.000417279	2	>XP_002291498_1,
File27965_6293	AVEMIVEATKK		48.8	1218.68	0.000258279	2	>XP_002289574_1,
File28005_4155	YNSANGGINFKPNQK	5,N(0.98402);	29.3	1652.81	0.00306128	2	>XP_002289382_1,
File27959_19291	FAVQGEAADAIYASMGSSPK	15,M(15.99490);	23.1	2015.94	2.92787e-05	3	>XP_002287546_1,
File28041_2052	VGQIASSAAGR		34.9	1016.55	0.000121279	2	>XP_002290005_1,
File27983_15497	GLLTPPPSR		34.3	937.547	-4.77213e-05	2	>XP_002287939_1,
File28009_21008	LPVIESLLEK		29.8	1140.69	4.32787e-05	2	>XP_002288341_1,
File28025_10509	VLNSYWVNQDATMK	13,M(15.99490);3,N(0.98402);	38.3	1685.79	0.000596279	2	>XP_002286429_1,
File27999_10029	ATSNGSSMSMATGMGVNGFGR	8,M(15.99490);4,N(0.98402);17,N(0.98402);	37.5	2037.83	-0.00196772	3	>XP_002286205_1,
File27997_8994	LTYTPAPTDAAIMNAPNK	13,M(15.99490);	42.6	1904.94	-0.00255272	2	>XP_002294498_1,
File28037_17037	FINDIFER		28.1	1053.54	-1.57213e-05	2	>XP_002288195_1,>XP_002296171_1,
File28067_7299	FGLEYNTGSK		33.8	1115.54	8.92787e-05	2	>XP_002290729_1,
File28025_18496	VPSFDVR		28.1	819.436	-0.000453721	2	>XP_002296083_1,
File28025_18151	STIAQLVGQLDDK		36.4	1387.74	-8.17213e-05	2	>XP_002291694_1,
File28067_12211	IGQNGPHTSCGAGIGAYK	10,C(57.02200);4,N(0.98402);	38.6	1788.83	0.000307279	3	>XP_002286051_1,
File28007_5887	MSPHETLFR		26.3	1117.55	0.000698279	3	>XP_002291372_1,
File28033_10523	QGMFVMPFMTR	3,M(15.99490);6,M(15.99490);9,M(15.99490);	26.7	1392.61	0.000361279	2	>YP_874507_1,
File27991_22088	VMPLAEMLAR		35.5	1130.61	0.000266279	2	>XP_002292369_1,
File28029_6484	KVEDLPPAVMAK		36.7	1297.72	-0.00357672	3	>XP_002292507_1,
File28023_13708	VVSTHLNMGSSSK	8,M(15.99490);	30.6	1362.67	-0.00289972	2	>XP_002295231_1,
File28001_20734	ALAAADNAVMLLDAAK	10,M(15.99490);	41.7	1573.83	0.00294928	2	>XP_002295647_1,
File27989_6636	VFAPGNLR		31.9	873.494	-0.000237721	2	>XP_002288369_1,
File28043_17542	LANGGALPPDLSLMVK	14,M(15.99490);3,N(0.98402);	26.8	1612.86	0.00193428	2	>XP_002297186_1,
File27999_5545	LALAISETKR		34.5	1101.66	0.00165428	3	>XP_002287586_1,
File27997_8383	IDDKWIVQSSSSSASGK		52.4	1794.89	-0.000272721	3	>XP_002291004_1,
File27977_5773	IGVGSGSTSTSSSTASAGGWGK		70.1	1941.92	-0.000184721	2	>XP_002295408_1,
File28071_11036	YYPADDIPRPK		36.2	1334.68	0.00184628	2	>XP_002293441_1,
File28017_21689	SFNVGGAVRPQGR		22.8	1344.71	-0.00181272	2	>XP_002295468_1,
File27965_12165	FGISVAIDR		37.8	977.543	0.000698279	2	>XP_002289186_1,
File28017_14507	LQTTDIAGAALYGGSISK		64.7	1765.93	-0.00362272	2	>XP_002293592_1,
File27991_23009	LANYEFVPPNIEAELK		37.4	1846.96	-0.00227272	3	>XP_002294597_1,
File28001_6550	FASGVLVTNSDQK		48.6	1365.7	0.000664279	2	>XP_002290686_1,
File28041_14421	QQVPLVNDRFSAK	7,N(0.98402);1,Q(-17.02655);	38.2	1485.77	-0.00180772	2	>YP_874554_1,
File27989_13508	SVILLLDHTEASSK		35.4	1512.83	-0.000479721	3	>XP_002296499_1,>XP_002294798_1,
File28003_23194	ELPEILSSFGSK		37.1	1306.69	0.00186728	2	>XP_002296083_1,
File28033_11113	HELMEYFK		35.8	1096.51	0.000461279	2	>XP_002294122_1,
File28001_3978	AMMSTSSDSPYANLHQSR	2,M(15.99490);	56.8	1998.87	0.000573279	3	>XP_002293226_1,>XP_002293222_1,
File28003_14476	SAPSSSSNNQLTALSLPK	8,N(0.98402);	60.2	1802.91	2.42787e-05	2	>XP_002297498_1,
File28033_15621	LMGNLFGGDK	4,N(0.98402);	32.3	1052.51	0.000302279	2	>XP_002290713_1,
File28067_13432	EYFLPR		24.4	824.429	-0.00130072	2	>XP_002296360_1,
File28071_8975	APASTVQILGAEK		47.8	1284.71	-0.00193872	2	>XP_002287003_1,
File27995_21249	ALEQLYALGALNDRGELTK	12,N(0.98402);	54.4	2076.11	0.0109683	2	>XP_002294551_1,
File27961_11572	VQFYEGTVIAK		28.1	1254.67	0.00118828	2	>XP_002297521_1,
File28061_17549	ALKVPESVLKK		27.5	1211.77	-0.00117572	3	>XP_002287953_1,
File28045_21832	FDPSTLPVQF		22.5	1150.58	0.00265228	2	>XP_002287075_1,
File28005_21972	IFGMDEPLGLR		31.6	1247.65	0.00352428	2	>XP_002296083_1,
File27965_18244	VGDYVDIFANPSIHK		39.9	1674.85	0.000611279	3	>XP_002296296_1,
File27997_21251	MGIDFTEFSNVK		35.9	1387.66	0.00464628	2	>XP_002290686_1,
File28023_7888	LLQTNAPATTPR		22.2	1282.71	-0.000822721	2	>XP_002296806_1,
File27987_18941	VIPSLQGK		25.7	841.514	-0.00106472	2	>XP_002286205_1,
File28071_15707	DLHNPVIVSPDAGGVYR		22.5	1808.94	0.00692128	2	>XP_002287710_1,
File28071_16867	ALESDMAPVLVIATNR	6,M(15.99490);	26.6	1715.9	0.00184228	2	>XP_002288338_1,
File28061_3762	TQMTSSFPPQK	3,M(15.99490);	28.1	1267.6	-0.00228572	2	>XP_002294144_1,
File27991_10814	ATVQHILHDGDALSIK		51.8	1717.92	0.000348279	3	>XP_002293699_1,
File28035_14053	TPLANLIR		32.5	897.552	-0.000432721	2	>YP_874491_1,
File27997_21440	DINPGEQIFISYTR		50.7	1652.82	-0.00964772	2	>XP_002295028_1,
File28017_21041	TAYATASAPIAQLK		30.9	1405.77	0.00473628	2	>XP_002294848_1,
File28037_10738	MATAWYGHDNQIIDPAK	1,M(15.99490);	23.2	1946.9	-0.00743172	3	>XP_002289509_1,
File27965_13987	VVNPLGAPIDGK		41.2	1179.67	-0.000964721	2	>XP_002297546_1,
File28047_18525	QEVAALLLCK	9,C(57.02200);1,Q(-17.02655);	26.6	1127.61	0.000431279	2	>XP_002292123_1,
File28001_21248	QGPNLYGFFGR		35.6	1255.62	0.000341279	2	>XP_002292008_1,
File28047_7609	LLTQSSDMNPSLR		44.8	1461.74	-0.000168721	2	>XP_002290908_1,
File27961_7084	INVYFHEGASGR		28	1349.66	-0.00173572	3	>XP_002286362_1,
File28073_11872	LLQQSGSASGGGSWDEYTPR		52.1	2095.96	-0.0119037	2	>XP_002294304_1,
File28031_5015	SGTHLLTCGADGYAR	8,C(57.02200);	38.8	1578.73	-0.000885721	3	>XP_002291765_1,
File28001_15953	QPAWSVLSSMEEAVK	10,M(15.99490);	31	1677.81	-0.00163872	2	>XP_002292735_1,
File28003_8976	VIPPSGSNQFQEYGR		61.8	1678.81	-0.00830572	2	>XP_002293031_1,
File27991_5933	LKDLDGAAPAPMTR		52	1455.76	-0.000351721	2	>XP_002292457_1,
File28035_5130	VFADAASQHMK		48.8	1204.58	0.00215528	2	>XP_002289336_1,
File28049_15629	QSVLDVFSK		23.5	1022.55	-1.17213e-05	2	>XP_002293390_1,
File28033_7752	ISNPNNALDSIK		47	1285.67	-0.000218721	2	>XP_002293123_1,
File28031_15304	IYINPSYVPGEGEIK		39.6	1678.87	-0.000509721	2	>XP_002286186_1,
File28075_21614	DFPMLEFMTANK	8,M(15.99490);	41	1459.66	0.00116928	2	>XP_002290006_1,
File28007_4367	ATNQATGLLAK		30.7	1087.61	-0.00294572	2	>XP_002288458_1,
File27985_9332	GGSGWIGNSVVGK	8,N(0.98402);	31.9	1218.61	0.000103279	2	>XP_002295191_1,
File27979_10988	TTLVANTSNMPVAAR		37.5	1545.8	-0.00115872	2	>XP_002293455_1,
File28075_20364	AHYTGWLDGFESGK		32.9	1567.72	0.00393428	3	>XP_002289399_1,
File28065_16525	KGEDGVTVGLSLK		31.2	1302.73	-0.000928721	3	>XP_002286164_1,>XP_002286199_1,
File28045_6504	LEHLGITVTK		22.4	1110.65	-0.00127772	3	>XP_002287870_1,
File27977_21516	VIEMAPAWSLPDSLR		48.3	1684.87	0.000331279	2	>XP_002294371_1,
File27989_10534	NVGIAPSSAPNEVDQMPQFK	16,M(15.99490);	45.1	2145.03	0.00193428	2	>XP_002289775_1,
File27993_20266	NILLNEGIR		28.1	1041.61	0.000696279	2	>YP_874542_1,
File27963_23642	VLEQDVTEVVSAWTGVPVTK		39.6	2157.15	0.00121028	3	>YP_874614_1,
File28001_4315	VHYWAADSVTHGTK		47.4	1571.76	-0.00280372	2	>XP_002286536_1,
File28001_16019	KGGDVLFGYIEK		23.5	1325.71	-0.000590721	3	>XP_002295058_1,
File28033_20730	QEFEIFSSLK		27.3	1227.63	1.52787e-05	2	>XP_002289904_1,
File27977_4861	LPATVKPGVVTGK		43.4	1266.78	-0.000905721	2	>XP_002290003_1,
File28055_14382	VQELLGVPIR		29.7	1123.68	0.000464279	2	>XP_002292359_1,
File28051_10548	LITDMPNVFR	5,M(15.99490);	23.3	1221.63	-0.000830721	2	>XP_002293462_1,
File28001_20043	ALNDLVSLDPVTQTR		49.9	1641.88	0.00204828	2	>XP_002289265_1,
File28009_19141	MVTYPSTFGVFEEK		36.1	1634.78	0.00258128	2	>XP_002288699_1,
File28003_12886	EAAWAISNATSGGSPAQIK		62.9	1858.93	-0.00139272	2	>XP_002295213_1,
File28039_11874	LYDQFYSEMR		21.3	1351.59	-0.00473972	2	>XP_002290006_1,
File28033_7634	AVDIAPQSAITR		40.4	1241.68	-0.000512721	2	>XP_002287361_1,
File28065_7908	ASMAFTATSETMK		42.9	1375.62	-0.00238072	2	>XP_002293440_1,
File27987_7326	FQIDSAMSK		26.8	1026.49	0.000697279	2	>XP_002296366_1,
File28007_5295	IIGGHTDSPYLK		25.9	1300.69	-0.00246372	2	>XP_002289000_1,
File28005_9723	LMEPFSPANSK		36.3	1220.6	0.000150279	2	>XP_002290006_1,
File28071_15115	LTDFYVSPDMAK		40.6	1386.66	-0.000465721	2	>XP_002287314_1,
File27979_15981	TVVNLSMSK		23.3	978.525	-0.00486772	2	>XP_002289269_1,
File28001_18278	AGEIGNPTELSILR		46.2	1469.8	0.000181279	2	>XP_002290480_1,>XP_002290907_1,
File27991_15160	AAHEVVMDSVPSQDVTAYTAMR		63	2378.12	0.0102993	3	>XP_002289543_1,
File27963_18520	LVPGFDDQILR		37	1272.69	-0.00106872	2	>XP_002295899_1,
File28033_19382	SLGLTSIPNKGDNGVHASASPFEGLAEK	13,N(0.98402);	51.2	2797.4	0.00155628	3	>XP_002287270_1,
File28053_12600	VYGGTDAPYVFVK		36.2	1415.72	-0.000950721	2	>XP_002285992_1,
File27979_10406	AMQAVTSTLK		27.9	1049.57	0.000196279	2	>XP_002297116_1,
File28017_2716	TLGVKPPR		40.1	867.541	-0.000188721	2	>XP_002286617_1,
File28009_18729	STFISYFER		23.6	1149.56	-2.57213e-05	2	>XP_002290312_1,
File28003_19493	YGFLSVIK		19.9	926.535	-0.000525721	2	>XP_002296083_1,
File28033_9604	SVMQDAGTALMGIGTGSGK	3,M(15.99490);11,M(15.99490);	66.1	1812.85	-0.00212372	2	>XP_002296337_1,
File28037_8127	ALEAQGNILAAQR		48.9	1354.74	0.000635279	2	>XP_002286647_1,
File28043_7848	MQVSGAGIGETVAGVMK	1,M(15.99490);16,M(15.99490);	50.7	1666.81	-6.7213e-06	2	>XP_002287069_1,
File28055_12561	MEVPLTGFSK		31.3	1108.57	-0.00345372	2	>XP_002288140_1,
File28033_10339	TFSYGQLGEPAATK		28.8	1469.73	0.000807279	2	>XP_002295933_1,
File27991_5446	VNWSTPNGHTGMVAGNR	12,M(15.99490);7,N(0.98402);	41.2	1814.82	-0.00222772	3	>XP_002289049_1,
File27991_22702	TPLYIGWGNDGSVYVGSEMK	9,N(0.98402);	72.8	2174.01	-0.00471872	2	>XP_002289396_1,
File28037_16424	FCFLKPCGVCGEE	2,C(57.02200);7,C(57.02200);10,C(57.02200);	25.7	1602.67	-0.00382772	2	>XP_002295736_1,
File27967_16644	SGVTGLNFIR	7,N(0.98402);	29.5	1064.57	-1.47213e-05	2	>XP_002297103_1,
File28065_17071	AFVEAASGPESILK		46.4	1418.75	-0.000396721	2	>XP_002296722_1,
File27961_8377	KREEFLSAMGVSDK		31.8	1596.8	-0.00248872	3	>XP_002289789_1,
File28033_22464	MSLFREEDILGKFE	1,M(15.99490);	31.7	1729.85	0.00148128	2	>XP_002292723_1,
File27981_5529	ALSLVQMEK	7,M(15.99490);	27.2	1034.55	-0.000608721	2	>XP_002292117_1,
File28033_13077	IINLGGPDEPLTMK	13,M(15.99490);	40.7	1513.79	-0.00288772	2	>XP_002288833_1,
File27967_22442	DNVEPLVTTAMTTLSSK		64	1806.92	-0.000582721	2	>XP_002291060_1,
File28049_19165	EGPTALILSR		29.9	1056.61	-0.000310721	2	>XP_002287200_1,
File28005_12447	ALNVTGPDGSFVQGAPR		48.7	1685.86	0.000154279	2	>XP_002289680_1,
File28075_3760	QNPGKDIPQIK		26.7	1237.69	-0.00169372	3	>XP_002286939_1,
File28037_17381	LFVDSVSSEFSR		30.2	1372.67	-0.000744721	2	>XP_002286499_1,
File28003_18881	VPELMGGSADLTGSNLCQIK	17,C(57.02200);	79.7	2090.03	0.00114528	2	>XP_002286206_1,
File28047_11845	AASGNIIPSSTGAAK		38.3	1344.71	-0.000594721	2	>XP_002286205_1,
File27993_13903	GYSIAKPDAEFSNPVESMK		63.3	2069.98	-0.00217772	2	>XP_002294275_1,
File27981_5148	LYSIASTR		22.4	910.499	-0.000802721	2	>XP_002291633_1,
File28003_17391	LLPTFSEAMGEK		37	1322.67	0.00114928	2	>XP_002290744_1,
File28071_19943	MVDYFLQDFK	1,M(15.99490);	27.8	1321.62	0.00218728	2	>XP_002291508_1,
File28037_21887	ANQNMVNDFEAINALR		57	1819.88	0.000538279	2	>XP_002293763_1,
File28029_7832	GGFGGGGVVGAAAVNSGTGR	15,N(0.98402);	63.6	1648.8	-0.00202472	2	>XP_002292387_1,
File27963_20402	KESYWFNQIGTVATVDQSGIR	7,N(0.98402);	65.1	2400.18	0.000967279	3	>XP_002297543_1,>YP_874511_1,
File27977_13092	ILDVLPPQPR		31.5	1147.68	-0.000395721	2	>XP_002295491_1,
File28007_5527	RPDLQLAGR		38.1	1025.59	2.12787e-05	2	>XP_002295274_1,
File28003_15662	TPGDMGFDWMGMTK	5,M(15.99490);12,M(15.99490);	44	1605.64	-0.00123072	2	>XP_002290280_1,
File28019_8729	FVSQAVR		26.9	806.452	-0.000698721	2	>XP_002294971_1,
File27963_23302	EILLTYPLNNIR	9,N(0.98402);	42.4	1459.82	-0.000835721	2	>XP_002297506_1,
File27991_21154	NNAIVGNIGHFDNEIDMAGLMK	17,M(15.99490);	42	2389.13	7.22787e-05	3	>XP_002290951_1,
File28029_2878	GPSVAAGSSSSPQPGTAAAPK		58.1	1824.91	-0.00227772	2	>XP_002286997_1,
File28017_8497	DVQDSVEDDLK		30.7	1262.57	-0.00167172	2	>XP_002290234_1,
File28067_7355	ALVEANPSALR		31.5	1140.64	-0.000692721	2	>XP_002292932_1,
File28061_16357	VFNPFLAR		36.4	963.542	0.000432279	2	>XP_002286912_1,
File28031_12715	VIVMVPCYNEGDK	7,C(57.02200);	39	1523.72	-0.00726472	2	>XP_002291658_1,
File27993_13979	LPLCIMTSGDTNDK	4,C(57.02200);	45.1	1564.73	-0.00169772	2	>XP_002291538_1,
File28051_9006	CYSGPLSSR	1,C(57.02200);1,C(-17.02655);	38	1009.44	-0.000456721	2	>XP_002286996_1,
File28067_16861	YLQAEHDVALLR		25.9	1427.76	0.000268279	3	>XP_002287466_1,
File28025_5232	GLPLNMHR		26.2	937.504	8.32787e-05	2	>XP_002289167_1,
File27961_6952	VVTKPLSWEER		31.4	1343.73	0.000142279	3	>XP_002296684_1,
File28075_19183	DFFTEPSYASVTAVK		46.6	1661.81	-0.000575721	2	>XP_002292199_1,
File27959_14661	APIAMGYVETELAK		27.3	1492.77	-0.000859721	2	>XP_002292225_1,
File27999_4865	TTFVPSGHSGGADAGMR		41	1647.76	0.00182728	3	>XP_002287135_1,
File28021_13703	CAGLAVLQK	1,C(57.02200);1,C(-17.02655);	25.7	942.508	-0.00117572	2	>XP_002286314_1,
File28005_11773	LVDLAVHMSTVDK		34.3	1427.76	-0.000802721	2	>XP_002290288_1,
File28005_19505	TAVTLTPF		22.3	849.471	-0.000772721	2	>XP_002290282_1,
File27967_22394	NEGLDYFNQQVGPQILR		44.1	1991	0.000158279	2	>YP_874498_1,
File28017_3065	GLPSNLHPK		26	962.544	0.00152428	2	>XP_002286060_1,
File28037_21026	KLQAETVSAETLDFLK		74.6	1792.97	-0.000252721	2	>XP_002293532_1,
File28017_9059	SAIGNTNTGIFK		33.7	1222.64	-0.00103272	2	>XP_002295737_1,
File28075_17886	YSNNAVLLPTVSDVPR	3,N(0.98402);	36.2	1745.91	-0.000805721	3	>XP_002293761_1,
File27967_11963	LPESLLPR		30.1	924.551	-0.000517721	2	>XP_002292080_1,
File28005_5653	NYYMGFAK	4,M(15.99490);	18.4	1009.45	-1.07213e-05	2	>XP_002293419_1,>XP_002293609_1,
File27967_14305	NLNLQMIQGQNAR	3,N(0.98402);	42.2	1500.76	-0.00154672	2	>XP_002289037_1,
File28005_18221	AVITVPAYFNDSQR	10,N(0.98402);	46.7	1581.79	0.000621279	2	>YP_874583_1,
File27967_19162	NLAMIGLIQR		30.9	1128.66	0.000819279	2	>XP_002286069_1,
File28035_13838	LIESMLVSEAK		29.7	1219.66	-0.000355721	2	>XP_002292747_1,
File27991_18623	DVLQAYAAQELYTR		53.1	1640.83	-0.00206972	2	>XP_002295562_1,
File27977_15319	ILVPPNVYGTVTK	6,N(0.98402);	45.7	1401.8	0.000995279	2	>XP_002293455_1,
File28023_14058	GYTIGIGGPVGSGK		39.7	1262.67	-0.00329472	2	>XP_002291971_1,
File27997_24897	TSDWDVPVDLFFHR		44.4	1733.83	0.000772279	3	>XP_002288449_1,
File27997_21302	ASASAALDAYQSATEVASSDLPPTHPIR		60.2	2826.4	0.0114353	3	>XP_002288685_1,
File28007_3609	RVGSGIGSYGVDR		41.7	1322.68	-0.00146372	2	>XP_002288247_1,
File27971_3770	LTQQTYGQIR		22.9	1207.64	-0.00148972	2	>XP_002291436_1,
File27959_17135	NEGLDYFNQQVGPQILR	14,Q(0.98402);	35.1	1991.99	0.00244228	3	>YP_874498_1,
File28077_10831	AFQFSDVPAK		25.6	1109.56	-0.000471721	2	>XP_002296083_1,
File28073_19237	VASLAELNR		28.2	972.547	-0.00101472	2	>XP_002287200_1,
File28077_4353	MSEVVTSITK	1,M(15.99490);	34.2	1110.57	0.000807279	2	>XP_002288513_1,
File28009_7125	IFDGRPDFSR		29	1209.6	-0.000617721	3	>XP_002294237_1,
File28051_12759	VFPSINTIR	6,N(0.98402);	31.8	1047.58	-0.000330721	2	>XP_002290550_1,
File28021_5836	LCNIPLQGR	2,C(57.02200);	36.2	1070.58	-0.000806721	2	>XP_002290461_1,
File27967_19379	FLGMGNDPFASTVDVHK		43.2	1834.88	0.00196228	3	>XP_002289873_1,
File28073_8248	AYPATNAIQTDSICR	14,C(57.02200);	58.2	1680.8	-0.000518721	2	>XP_002288737_1,
File27965_19481	KVAFNPEMAGEVFDPMGFGK	8,M(15.99490);16,M(15.99490);	58.8	2203.02	0.000204279	2	>XP_002290280_1,
File28051_5688	TANTVSLIK		27.3	946.558	0.00108228	2	>XP_002295322_1,
File27977_18606	APTGANTVLLR		42.7	1112.64	8.02787e-05	2	>XP_002296155_1,
File28035_19529	EKIDQLVELIK		34.6	1327.78	0.000171279	2	>XP_002289702_1,
File28003_5946	FTNSGTEACMGMIR	9,C(57.02200);12,M(15.99490);	45.9	1590.67	-0.00299772	2	>XP_002296128_1,
File28073_11146	QGMFVMPFMTR	3,M(15.99490);6,M(15.99490);9,M(15.99490);	25.3	1392.61	-0.000618721	2	>YP_874507_1,
File28049_10724	VPAANELNVTGLK		47.6	1325.74	-0.00224672	2	>XP_002292100_1,
File28001_19652	YGLPLTASPFK		32.2	1193.66	-1.27213e-05	2	>XP_002289012_1,
File27989_14596	AAVDAGFVPNDLQVGQTGK		44.4	1886.96	0.00287928	3	>XP_002291234_1,
File27989_21272	SPTTSAAPVGYSGK		27.1	1322.66	-0.000237721	2	>XP_002293108_1,>XP_002293104_1,
File28047_13376	NAVVTVPAYFNDSQR		33.5	1680.83	-0.00235572	2	>XP_002291508_1,
File28073_14006	TASAPQSLLTGMNMFLK		23.8	1809.94	0.0137403	2	>XP_002297332_1,
File27961_21175	NNAIVGNIGHFDNEIDMAGLMK	17,M(15.99490);	62.3	2389.13	-0.000541721	2	>XP_002290951_1,
File27985_8432	LPSGFAVGTAK		40.3	1047.58	0.000152279	2	>XP_002287991_1,
File28009_21003	IQSMLAEFFNGKEPNK	10,N(0.98402);	45.4	1853.91	-0.000156721	3	>XP_002291508_1,
File28031_7300	TASEQSTESKPSGIMPSYVGGR		48.6	2269.08	-4.37213e-05	3	>XP_002295116_1,
File28035_18785	ESFFPYPNDTPGGLSAGSR		64.4	1998.92	0.000838279	2	>XP_002289686_1,
File28001_17150	AVWIERQSFDSLTLNK		28.8	1907	-0.00142272	2	>XP_002286060_1,
File27995_24402	EGDLTNALDMIR	1,E(-18.01056);	39.2	1329.65	0.000723279	2	>XP_002289336_1,
File28041_9300	LPTTSSSLYSNNISK	12,N(0.98402);	44.1	1612.8	-0.00666572	2	>XP_002292708_1,
File28061_18454	FFETDLDPEDCVPDDEYCVVDK	11,C(57.02200);18,C(57.02200);	21.9	2707.11	0.000468279	3	>XP_002289386_1,
File27997_8001	NGFATHALYPTSSGGASSK	1,N(0.98402);	55.3	1853.87	0.00135728	2	>XP_002289885_1,
File28051_13097	ALEGQLSILK		21.6	1071.64	-0.000961721	2	>XP_002296299_1,
File27995_23931	QDLMSEVIHFNK	1,Q(-17.02655);	49.9	1443.69	0.000639279	2	>XP_002290835_1,
File28075_22806	FLQPSVSGFLLAK		20.7	1406.81	0.00108128	2	>XP_002296228_1,
File28017_8775	GYVPPPLPK		29.7	967.562	4.2787e-06	2	>XP_002293042_1,
File28021_7523	TAVLAFQR		31.4	905.52	-0.00129372	2	>XP_002291545_1,
File28055_3590	PAAGGAIGSIR		35.5	969.547	-0.000870721	2	>XP_002291359_1,
File28037_4861	ELLQTLHQR		40.3	1137.64	-4.87213e-05	2	>XP_002293630_1,
File28067_9553	SSDKAIKEAR		26.1	1104.6	-0.00458672	2	>XP_002286250_1,
File28043_20487	GTIDAVGLPALGEGLAK		38.6	1581.88	-0.000635721	2	>XP_002294504_1,
File27967_7094	AASGNIIPSSTGAAK		42.3	1344.71	-0.000834721	2	>XP_002286205_1,
File28003_7005	FGSATHTYCLVEGR	9,C(57.02200);	45	1597.74	-0.00197172	3	>XP_002293724_1,
File28075_20953	LLIQTQDANPK		23.7	1240.69	-0.000623721	2	>XP_002286255_1,
File27989_12878	QLDQLQMK	1,Q(-17.02655);	28.9	986.498	-0.000368721	2	>XP_002295872_1,
File27963_19367	TDGKPWWM		25.3	1020.46	0.000230279	2	>XP_002287488_1,
File27985_9434	NEGQIYIPPGPR		40.2	1340.69	-0.00165172	2	>XP_002288927_1,
File27965_23512	GGVSYEEFLQTLR		39.7	1498.75	0.000739279	2	>XP_002293165_1,
File27991_11606	IGIVPSNLR		29.3	968.588	-0.00146572	2	>XP_002292812_1,
File27989_6694	LQNDQIASSLGR		40.5	1301.68	0.000331279	2	>XP_002293904_1,
File28071_7991	SPTAISPNNLVMATK	12,M(15.99490);8,N(0.98402);	35.9	1560.8	0.00174028	2	>XP_002288201_1,
File27995_17685	TGKEFDNPITVGNAYMLK	13,N(0.98402);	34.9	1998.99	0.000428279	3	>XP_002297513_1,>YP_874523_1,
File28021_6844	GQQVTLDSLSSSGK		41.2	1406.71	-0.00330872	2	>XP_002287054_1,
File28051_12892	VAIMPGSGTFGMEAVAR	12,M(15.99490);	52.6	1709.84	0.000869279	2	>XP_002289278_1,
File27991_10284	NATTPGLANPTTLK	1,N(0.98402);	41.6	1399.74	5.32787e-05	2	>XP_002288628_1,
File27983_13513	NAMPAFGGR		27.8	920.439	-0.00236272	2	>XP_002291974_1,
File27979_16426	GIAAGQGATCGFGMR	10,C(57.02200);14,M(15.99490);	52.9	1469.66	-0.00472372	2	>XP_002286876_1,
File28027_3810	YLESISQR		23.6	995.517	0.000339279	2	>XP_002297344_1,
File27967_11744	LVDLAVHMSTVDK		25.1	1427.76	-0.000478721	3	>XP_002290288_1,
File28043_5959	TLLGDAISTHHGR		44.9	1377.72	-0.00585972	3	>XP_002289012_1,
File27995_19295	FLQDLGYQYIEETHNPSYSK		52	2432.14	0.000555279	3	>XP_002293156_1,
File28003_5023	ANLNQLYVHHTGR	4,N(0.98402);	39.6	1523.78	0.00695928	2	>XP_002287999_1,
File27991_20511	ANPLFEAFGNAK	10,N(0.98402);	41	1279.63	-0.00185772	2	>XP_002287576_1,
File28045_6644	ELQHVATGSILR		31.7	1323.74	0.000253279	3	>XP_002290235_1,
File28077_5641	QSAIKPSAPPANPGDVK	1,Q(-17.02655);	28	1659.87	0.00199428	2	>XP_002293730_1,
File28075_10440	SYLAQIDPSGTPK		35.3	1376.71	-0.000307721	2	>XP_002295907_1,
File28019_5115	VMTISAATTK	2,M(15.99490);	21.5	1038.55	-4.47213e-05	2	>XP_002288675_1,
File28075_21062	ITLLQDLEMPVSSSK	9,M(15.99490);	28.2	1676.88	0.00431528	2	>XP_002291373_1,
File27961_20135	LPDVAIIIDQK		40.6	1224.72	-0.000100721	2	>YP_874520_1,
File27991_3014	GKAEVLMGK		29.9	932.525	0.000670279	2	>XP_002295206_1,
File28017_2976	LVGSSIQNAR		35.6	1044.58	-0.000797721	2	>XP_002296691_1,
File28039_347	TGNLAQNNVTVSR		21.2	1373.71	-0.000411721	2	>XP_002291009_1,
File28031_7501	IEGLGWRPK		31	1055.6	-0.00149172	3	>XP_002295578_1,
File28003_8614	YEAKPIVDTLANR		38.7	1489.8	-2.07213e-05	3	>XP_002292037_1,
File28003_20964	LALGIPLNEVQNAVTK	8,N(0.98402);	40.8	1680.95	-0.000932721	2	>XP_002289336_1,
File27961_13570	ASDVLFIR		30.3	920.517	-0.00365772	2	>XP_002289405_1,
File27985_19391	FPENIWGIGIDDSK		22.2	1590.78	-0.00263372	2	>XP_002287358_1,
File28001_21009	VMMPEIPVETFIK	2,M(15.99490);3,M(15.99490);	43.1	1565.79	-0.00152172	2	>XP_002288882_1,
File28007_6194	IGGVMIMGDR	7,M(15.99490);	33.9	1064.52	-0.00122372	2	>YP_874532_1,
File27959_9715	SGQAPPVLGEIR		36.1	1223.67	3.22787e-05	2	>XP_002287875_1,
File28029_15627	EYSFASGGGIFDSSPK		47.8	1648.75	0.00105228	2	>XP_002287848_1,
File28009_18238	STIAQLVGQLDDKK		34	1515.84	0.000169279	3	>XP_002291694_1,
File27985_15962	IGLMQVDPDFK		35.6	1262.65	-0.000301721	2	>XP_002286215_1,
File28033_11351	GDTTPLPFNPK		28.2	1186.61	-0.00103072	2	>XP_002290124_1,
File27967_12992	TSIAVDTIINQK		33.1	1302.73	0.000437279	2	>XP_002297546_1,
File27993_12566	AFLTAQVEDSGKPADIVAK		42.8	1960.04	0.000950279	2	>XP_002287519_1,
File28021_18181	ELPYALYDSQDILVR		58.6	1794.93	0.000352279	2	>XP_002297284_1,
File28077_13833	DGPILPSLK		29.4	939.551	-0.000123721	2	>XP_002288149_1,
File27967_18210	DGFLTMMR		23.4	970.449	-7.07213e-05	2	>XP_002293123_1,
File27979_4149	FTPVQVK		22.2	818.478	-9.17213e-05	2	>XP_002290040_1,
File28033_14592	MAMLGYGTALK		23.9	1155.59	-0.000470721	2	>XP_002290968_1,
File28043_14028	FGANCPNLLQNVR	5,C(57.02200);	42.4	1502.75	-0.00391872	2	>XP_002290197_1,
File27993_7433	LPPMDAFGQAEMR	4,M(15.99490);12,M(15.99490);	32.2	1494.67	0.00106128	2	>XP_002287753_1,
File28009_13408	YVYVPPPDFR		33.7	1252.64	0.000868279	2	>XP_002296183_1,
File27987_11226	ALLNTPVLNK		25.8	1082.66	-0.00106572	2	>XP_002290430_1,
File28037_5953	ASLEHPQLVAPR		54.8	1317.73	-0.00118572	2	>XP_002293648_1,
File28033_7923	EIINNQNAQIQAMR		49.2	1642.83	-0.000209721	2	>XP_002297275_1,
File28043_11553	GQTYDALSSQANITGYR		47.9	1844.88	0.00486128	2	>XP_002292708_1,
File28043_2231	VGTGSITGTTR		36.9	1049.56	-0.000710721	2	>XP_002291955_1,
File28075_17202	SLATPVGTGMYYADPSEGHCLK	20,C(57.02200);	44.9	2354.08	-0.00236472	3	>XP_002293108_1,
File28051_10947	ITGQLLPDQAIK		34.7	1296.75	0.000495279	2	>XP_002290888_1,
File28051_7672	RQAVTNPENTFYAVK		49	1737.89	-0.00186572	2	>XP_002295809_1,
File28041_9996	KDPTSLSELVAR		38.3	1315.73	0.00303328	3	>XP_002291014_1,
File28041_20458	VIPSLQGK		25.6	841.514	-0.000524721	2	>XP_002286205_1,
File27979_9267	FSSISGTVTR		30.7	1054.55	-0.000874721	2	>XP_002286607_1,
File28059_3702	AFTSSPIAK		22.7	921.505	0.000126279	2	>XP_002290006_1,
File27995_4503	AAVASGSFTNK		31.2	1052.54	-0.000244721	2	>XP_002295566_1,
File28071_13778	SLATPVGTGMYYADPSEGHCLK	20,C(57.02200);10,M(15.99490);	45	2370.08	8.52787e-05	3	>XP_002293108_1,
File28071_4409	LPSNAPVTSIDHR		31.4	1406.74	0.000496279	3	>XP_002291004_1,
File27963_10269	LATTTNVMTSPIER		43.2	1533.8	0.00151428	2	>XP_002292475_1,
File28029_18099	LTGMAFR		25.9	795.418	-0.00107672	2	>XP_002290574_1,>XP_002286205_1,>XP_002290129_1,
File28037_7254	LADAYLTAR		25.3	993.537	0.000182279	2	>XP_002286825_1,
File28065_18091	NQTFEQLFR	1,N(0.98402);	28.7	1183.57	-0.00160372	2	>XP_002290145_1,
File27977_9699	MLVLAPTR		28.4	900.534	-0.000580721	2	>XP_002286266_1,>XP_002288442_1,
File28073_21491	SILTHPLLDDPSIDAAVR		46.7	1933.04	-0.000378721	3	>XP_002290855_1,
File27995_6763	WVATAVDPNR		35.6	1128.58	-0.000798721	2	>XP_002293324_1,
File28037_8361	IAIGNSSIVADR		39.3	1215.66	-0.00904072	2	>XP_002288410_1,
File27989_11779	LPLILGEPGHEK		35.5	1302.74	0.000321279	2	>XP_002292718_1,
File28031_2718	ATGATIVSR		33.2	875.494	-0.00105272	2	>XP_002286877_1,
File27993_9131	LAQNILIR		27	940.594	-0.000811721	2	>XP_002291906_1,
File28009_13327	IEVPAGWSVK		36.8	1085.6	0.000383279	2	>XP_002290932_1,
File28019_11385	LTGMAFR	4,M(15.99490);	28.8	811.412	-0.00115672	2	>XP_002290574_1,>XP_002286205_1,>XP_002290129_1,
File27963_16406	LLRDLPEDIKLNDIK		31.3	1795.03	-0.000225721	3	>XP_002290334_1,
File28015_11365	TNAPPIGLNR		29.5	1052.59	0.00351628	2	>XP_002296155_1,
File28043_10840	APVIDLVSK		29.3	941.569	0.00180628	2	>XP_002287575_1,
File28045_18265	LLALFTDSER		29.5	1164.63	-7.97213e-05	2	>XP_002288937_1,
File27993_9039	LLIQTQDANPK		33.2	1240.69	-0.00172372	2	>XP_002286255_1,
File28061_17335	YLFSVLSQR		30.8	1112.61	-0.000995721	2	>XP_002297113_1,
File27989_11149	GGFFNSIAK	5,N(0.98402);	25.7	941.472	-0.00109772	2	>XP_002293129_1,
File28075_5106	NDYKPLAHVVSK	1,N(0.98402);	26.2	1371.73	0.000113279	3	>XP_002288291_1,
File28049_19210	DNIQGITKPAIR		28	1325.75	3.32787e-05	3	>XP_002295724_1,
File27995_15387	HDVDYIAASFVR		55.6	1392.69	0.000514279	2	>XP_002289405_1,
File27963_259	QAYAVNVHAGK		29	1157.61	-0.000804721	3	>XP_002290123_1,
File27963_10509	FGADAVFR		30	882.446	-0.00153372	2	>XP_002288315_1,
File28069_3443	LSGTAGSGATVR		30.9	1076.57	-0.00282872	2	>XP_002289636_1,
File27995_15692	TPGDMGFDWMGMTK	5,M(15.99490);10,M(15.99490);	23.7	1605.64	-0.000630721	2	>XP_002290280_1,
File28009_14400	AVSFNFAVAR	5,N(0.98402);	32.6	1082.56	0.000290279	2	>XP_002286742_1,
File27965_13193	VVNPLGAPIDGK		41	1179.68	0.00245528	2	>XP_002297546_1,
File27995_6461	IFQSIAPNK		33.6	1017.57	-0.000381721	2	>XP_002290214_1,
File28001_17315	APLGEAEGVVYPMVK		50.6	1559.82	0.00126128	2	>XP_002288713_1,
File28001_12574	GMLGLPLEAK	2,M(15.99490);	30.9	1044.58	0.000495279	2	>XP_002293536_1,
File28077_22321	GLSYADLATEVIAK		44.4	1450.78	0.000747279	2	>XP_002293628_1,
File27963_17050	MPAFTMIGASTK		46.4	1254.62	-0.00137872	2	>XP_002288587_1,
File28053_13923	LQPVELFGR		29.4	1058.6	-0.000451721	2	>XP_002290457_1,
File27997_22650	SFIANDVVLLVK	5,N(0.98402);	34.2	1318.76	0.000391279	2	>XP_002293398_1,
File27997_19381	KGGVSFLMEPFSPANSK		39.4	1795.9	-0.00285272	3	>XP_002290006_1,
File27965_11557	TAILGAMGVDK		31.5	1075.58	-0.000813721	2	>XP_002287929_1,
File28003_11415	SVLTFTTNATAGER		50.8	1467.74	-0.00150472	2	>XP_002290136_1,
File28037_15905	GVHEYGEIIMFK		32.8	1422.71	-0.00111072	3	>XP_002295102_1,
File28007_17413	NAVVTVPAYFNDAQR	1,N(0.98402);	42.3	1665.82	-0.00196172	2	>XP_002288567_1,
File28033_22810	IYDILESADLPVK		42.8	1475.8	0.000367279	2	>XP_002289826_1,
File27977_21640	DLPVAIGGTGFGTVPTHAR		65.7	1865.98	-0.00242672	3	>XP_002288815_1,
File28049_7875	KKGDAFLSEASSTLSK		33	1668.88	-0.00177172	3	>XP_002292200_1,
File28037_5634	VNSITPTHISVTK	2,N(0.98402);	39.5	1397.76	-0.000180721	2	>XP_002289088_1,
File27977_5419	VRPTNGAFTLQNK	5,N(0.98402);	31.7	1446.77	-0.00195972	3	>XP_002286599_1,
File28069_12822	TDGKPWWM	8,M(15.99490);	21.9	1036.46	1.02787e-05	2	>XP_002287488_1,
File28007_21787	TMEINPTNSIIIALR	2,M(15.99490);8,N(0.98402);	24.2	1702.9	-0.00255272	2	>XP_002291118_1,
File28007_8468	LTYTPAPTDAAIMNAPNK	13,M(15.99490);	51.1	1904.94	-0.00119272	2	>XP_002294498_1,
File27965_24584	FQPVVAQLVADAVEK		33.9	1613.89	-0.00364072	2	>XP_002292108_1,
File28043_10810	SVPSAGSTIVFNQTPESK		54	1848.93	-0.00594872	2	>XP_002297110_1,
File28019_4211	LGANVSSAQGPTGLGK		42.2	1456.77	-0.00225872	2	>XP_002297534_1,>YP_874543_2,
File27995_17595	TQVTIAYDQLADGSVVPTK		46.5	2006.05	0.00157328	3	>XP_002288883_1,
File28017_20345	YGGPIMVTF		20	984.486	-0.000462721	2	>XP_002290003_1,
File28043_9089	YFESMPYR		24.1	1092.48	2.12787e-05	2	>XP_002295557_1,
File27961_16623	GSYLNITAATMEEVYK	11,M(15.99490);	52	1805.86	0.000815279	2	>YP_874498_1,
File28041_14320	SPSLPFMNK		33.4	1020.52	7.72787e-05	2	>XP_002288517_1,
File27999_13217	GFTLEELK		22.5	936.504	-0.000339721	2	>XP_002289543_1,
File28035_18627	QTSFGDMSHSMMLEAK	1,Q(-17.02655);	49	1782.75	-0.000418721	2	>XP_002289336_1,
File28037_12233	LNFAPTIQPR		32.1	1156.65	0.00147528	2	>YP_874490_1,
File28061_8542	GIGSMLER		25.2	862.445	-0.000418721	2	>XP_002289848_1,
File27997_14360	LHSFTVGLEGSPDLK		39.4	1599.84	-0.00111972	3	>XP_002289396_1,
File28027_9215	TEPIPYGLSQGR		36.1	1317.68	-0.000687721	2	>XP_002291634_1,
File28031_10027	SQEILVTGIK		28.7	1087.64	0.000223279	2	>XP_002296041_1,
File28059_7586	STTSGVPFMTK		24.4	1155.57	7.72787e-05	2	>XP_002289225_1,
File27965_19404	KTGLSTNHWSENNEYAFDFLK		42.1	2501.18	0.00209628	2	>XP_002297261_1,
File27997_15894	TVLMIADQMLER	9,M(15.99490);	33	1435.73	0.00143428	3	>XP_002289179_1,
File27969_9387	IVSAGVGAGDGSVSPVIR		52.7	1640.9	-0.00147572	2	>XP_002294949_1,
File28025_14018	IPSLDAAGVELK		41.6	1212.68	0.000885279	2	>XP_002295095_1,
File27959_12511	EASTLADAVVGQTIK		34.6	1502.81	0.000309279	2	>XP_002293757_1,
File27991_21476	HPVGEFVGGVDEDTTIYPLAPQFK		42.9	2616.3	0.00516028	3	>XP_002295161_1,
File27987_7826	SISSAFGVSEK		23.1	1111.57	0.00243628	2	>XP_002288581_1,
File28027_5934	LPTWQDSGR		32.7	1059.52	-0.00128972	2	>XP_002286771_1,
File27995_16732	DGSDGAMAIYPPHFYTR		42.3	1897.85	-0.00392672	2	>XP_002291000_1,
File28033_18890	FGQEEETYNIVAAHGYFGR		52	2188.01	-0.000901721	3	>YP_874620_1,>XP_002297555_1,
File28047_13178	AASGNIIPSSTGAAK		27.5	1344.71	-0.00157472	2	>XP_002286205_1,
File27965_15385	GNEATIAWLR		32.4	1130.59	-0.00154872	2	>XP_002294116_1,
File28031_10008	LHDMNVQFIEK		45.7	1373.69	0.00123728	2	>XP_002290710_1,
File28017_15936	AMLAPGESITVTSFYGK	2,M(15.99490);	50.5	1787.89	0.000134279	2	>XP_002290006_1,
File28069_7289	LPDMPSFSMPK	4,M(15.99490);9,M(15.99490);	42.8	1281.59	-0.000267721	2	>XP_002289156_1,
File28059_7523	SFANVTQLK	7,Q(0.98402);	21.3	1008.54	-0.000646721	2	>XP_002288593_1,
File28033_12356	NTEVSFFGR		24.6	1056.51	-0.00162972	2	>XP_002291778_1,
File27993_16266	SMALPILK		22	872.529	0.000668279	2	>XP_002293297_1,
File27967_23093	FMLQDLLEMK	2,M(15.99490);	25.3	1283.64	0.000781279	2	>XP_002288816_1,
File27961_14779	IASVGDAVEYVAAHPMAK	16,M(15.99490);	42	1844.92	-0.00278272	2	>XP_002289159_1,
File27991_5396	HAMANLLGK		28.6	954.514	-0.00553272	2	>XP_002288404_1,
File27961_4182	MSGVDHIHAGTVVGK		32	1507.77	0.000104279	3	>YP_874498_1,
File27987_4412	HLEFVGSR		27.1	944.495	-0.000165721	2	>XP_002291646_1,
File28037_23064	AQFENMVSELVQK	5,N(0.98402);	34.7	1523.74	-0.00313072	2	>XP_002295809_1,
File28035_12893	LSAINAGSATPDYMAYQYK	14,M(15.99490);5,N(0.98402);	49.7	2080.95	0.000904279	2	>XP_002286205_1,
File27969_18252	GTIDAVGLPALGEGLAK		31.5	1581.88	-0.00367572	2	>XP_002294504_1,
File28001_16858	IINEPTAAAIAYGLDQKGEEK		63.6	2231.16	0.00132928	2	>XP_002291508_1,
File27977_12907	VVYINLVENK		27.7	1190.68	2.52787e-05	2	>XP_002295227_1,
File27963_11606	GLGMGAAGQGLGVAAMMPEK	16,M(15.99490);17,M(15.99490);	26	1877.89	-0.00446072	2	>XP_002296208_1,
File28071_20404	ELPYALYDSQDILVR		34.5	1794.93	0.000146279	3	>XP_002297284_1,
File28067_16215	MIAPIFK		22.6	819.479	-0.00115372	2	>XP_002290297_1,>XP_002289195_1,
File28043_7425	LMDIGAAPAATK		28.3	1158.62	-0.000927721	2	>XP_002293532_1,
File28031_6447	LMDVNVGIPESGGSHSK	2,M(15.99490);	33.6	1742.84	-0.000750721	3	>XP_002290686_1,
File28031_12872	VITPDNMTDFTR		49.4	1409.67	-0.00192772	2	>XP_002291445_1,
File27993_5358	MPDTPLGVGSAR	1,M(15.99490);	39.9	1216.6	0.00130028	2	>XP_002291158_1,
File28003_23422	NFWDAITSSK	1,N(0.98402);	22.9	1169.55	0.000381279	2	>XP_002289664_1,
File28067_3563	LIPQDSTYGSR		36.7	1236.62	-7.77213e-05	2	>XP_002294209_1,
File28069_13336	VAPWVLCR	7,C(57.02200);	27.2	1000.54	-0.00128472	2	>XP_002286345_1,
File27997_9756	GDEPSPQPSQQPSFSKPQFTPSTPPK		33.2	2796.36	0.00861228	3	>XP_002286203_1,
File28009_6656	YSPPTLPK		30.1	902.499	0.000319279	2	>XP_002287956_1,
File28005_13774	DMAGLLTPAATK		31.4	1188.63	-0.00223272	2	>XP_002294371_1,
File28047_13355	STLVEPTSGNTGIGLAMVAASK	17,M(15.99490);	67	2120.09	-0.000752721	2	>XP_002287864_1,
File28077_5014	VIPSLQGK		25.5	841.517	0.00229528	2	>XP_002286205_1,
File27995_3538	HHFTPIYEQSK		28.1	1386.68	-0.00177772	3	>XP_002290088_1,
File27997_16091	SVVVNNVGELEMLMMHNR	12,M(15.99490);14,M(15.99490);	29.3	2104	0.00264728	3	>XP_002292943_1,
File28077_17732	NAAIAAGVPVVPGSDALK	1,N(0.98402);	44.6	1650.91	0.00189128	3	>XP_002294371_1,
File27991_10604	EQTNAVSLALQR		38.3	1329.72	0.00273028	2	>XP_002286251_1,
File28005_20152	FQGVATEIGSAMK		28.5	1338.67	-0.000839721	2	>XP_002289336_1,
File28061_4235	YIDTIGR		28.3	837.446	-0.00137972	2	>XP_002293387_1,
File27995_18013	EAFLDVLSHSAAR		49.5	1415.72	-0.00480472	3	>XP_002286697_1,
File28073_19136	TEGGFLGAEHILKPDGK		49.7	1768.93	0.00306828	2	>XP_002292225_1,
File28001_11635	MYPADNILK		23.3	1064.54	-7.87213e-05	2	>XP_002296230_1,
File28077_13115	ANLGIYGLGK		27	1005.57	-0.000562721	2	>XP_002288523_1,
File27987_3545	VIEAMQNPR		28.3	1057.55	-0.000615721	2	>XP_002290195_1,
File28027_9985	GVVPVVVSNPTVSK		45.4	1381.8	-0.000506721	2	>XP_002286026_1,
File27997_4239	LHPVAAMTPER		36.1	1221.64	0.000544279	3	>XP_002286597_1,
File27981_19569	MQTGDINFIIQEK		27.1	1536.77	-0.000581721	2	>XP_002290936_1,
File28047_6592	ILDMTVIR	4,M(15.99490);	23.3	976.55	0.000350279	2	>XP_002288032_1,
File27967_19895	VVEAAPSILRPFEDGMK		65.8	1858.98	0.00156828	2	>XP_002296485_1,
File28043_14516	APGVVPIVVSNPTVSK		41.5	1563.91	-0.000194721	2	>XP_002286611_1,
File28035_17239	SEVEYLAMLAK	8,M(15.99490);	24.9	1269.64	0.000373279	2	>XP_002292096_1,
File28037_12407	VGQLLNMNYR		33.7	1207.63	-0.000468721	2	>XP_002291855_1,
File28007_16206	GMDGYLWLGR	2,M(15.99490);	31.6	1183.56	0.00103328	2	>XP_002289121_1,
File28073_5955	TKEDIASALKGEGD		29.6	1433.71	-0.00689472	2	>XP_002287212_1,
File28037_20502	QQAASLALEDMLK		37.9	1417.73	-0.00166772	2	>XP_002295625_1,
File27999_14052	SQSGWQLVYDNGSVVHQGR	11,N(0.98402);	43.7	2118	0.000987279	3	>XP_002297485_1,
File27989_5848	AVTDQAGSMYSSGGGPAVSR		92.4	1897.87	-0.00613272	2	>XP_002290012_1,
File28007_13388	SNEMCSQYAPITWQVDRK	5,C(57.02200);	43	2213.01	0.000912279	3	>XP_002290131_1,>XP_002287620_1,
File27961_19839	KLQAETVSAETLDFLK		46.1	1792.97	0.00144128	3	>XP_002293532_1,
File27959_18009	SFELPDGNIIVIGNER	14,N(0.98402);	31.6	1773.91	0.00569628	2	>XP_002294917_1,
File28061_18581	FIPTGGMFVTGGLTAK		54	1596.85	-0.000234721	2	>XP_002287250_1,
File28017_21642	WQEGFWATMK		19.2	1283.59	0.00109828	2	>XP_002288203_1,
File28077_10192	RQEEAVNSAGGITLMQLK	15,M(15.99490);	43.6	1961.02	0.00455728	2	>XP_002296874_1,
File28047_7128	LLQFNPNNK		24.8	1087.59	-0.00219372	2	>XP_002294772_1,
File28005_18067	LHFYCPELLAPDGTK	5,C(57.02200);	39.3	1760.87	-0.00111772	3	>XP_002286793_1,
File28009_13047	MIGATYNTFNEPIK		39.3	1598.79	-0.00219172	2	>XP_002286780_1,
File28007_18695	VVLADEATALLHGR		46.6	1464.82	0.000264279	3	>XP_002296620_1,
File27965_17905	VQQWVSLLENKPDPSDK		62	1983.02	-0.00268672	2	>XP_002290314_1,
File28061_4669	FVPYDAGK		29	896.451	-0.00119072	2	>XP_002289942_1,
File28073_8403	FEGVVLAK		24.6	862.503	-0.000905721	2	>XP_002289769_1,
File28061_12755	FAVQGEAADAIYASMGSSPK	15,M(15.99490);	52.7	2015.94	0.000225279	2	>XP_002287546_1,
File28065_15143	KVEDLPPAVMAK		58.9	1297.72	0.000179279	2	>XP_002292507_1,
File28045_19798	ADLVNNLGTIAK		28.6	1228.69	0.000597279	2	>XP_002291118_1,
File28003_7472	EVTHISVYCVSTNR	9,C(57.02200);	38.6	1664.81	0.000901279	3	>XP_002287152_1,
File28047_15042	VLDQLIDASTLK		41.8	1315.75	5.62787e-05	2	>XP_002290637_1,
File27989_20411	LTGMAFR		25.9	795.418	-0.000896721	2	>XP_002290574_1,>XP_002286205_1,>XP_002290129_1,
File28025_5358	VLVPANVR		37.5	867.542	-7.7213e-06	2	>XP_002293433_1,
File28049_5561	NSSGSITFPMSK	10,M(15.99490);	23	1271.6	0.00122228	2	>XP_002295739_1,
File27965_18439	SLIANLAAANNFKPSHLETAESK	10,N(0.98402);	77.6	2427.25	-0.000957721	2	>XP_002292461_1,
File27985_10708	APLMANSSAIIR		34.9	1243.68	-0.00450272	2	>XP_002294962_1,
File28069_17226	TLLCTSLCADELAR	4,C(57.02200);8,C(57.02200);	53.8	1622.79	-0.00223272	2	>XP_002297285_1,
File28037_18788	AMYLGGVYDTWAPGGGDVR	2,M(15.99490);	50.7	2000.92	0.00185828	2	>XP_002297534_1,>YP_874543_2,
File28061_14475	VTYELENLPMR		41	1364.69	-0.000488721	2	>XP_002297353_1,
File27969_10275	LLSDPSVNPTGLGAR		59.5	1496.81	-0.00131772	2	>XP_002292225_1,
File28029_9858	KSDSEQLQILMK		49.3	1419.75	-0.000716721	2	>XP_002286890_1,
File27963_26372	TNPNVGLDPEALSLATPR		43.3	1864.97	-0.00318272	2	>XP_002297520_1,
File27987_10348	KSDSEQLQILMK		49.4	1419.75	0.000983279	2	>XP_002286890_1,
File28061_11917	LLTGEIQPVTGEVK		42.4	1483.84	0.000637279	2	>XP_002292580_1,
File28009_17041	LSPAPFTHWTLK		52.9	1397.76	-4.37213e-05	2	>XP_002287524_1,
File28055_5872	AGVGIVNPAVK		24.6	1024.62	-0.000101721	2	>XP_002294245_1,
File27977_7560	YDPDGMSHDFGADDPDGR		44.2	1966.75	-0.000912721	3	>XP_002296346_1,>XP_002295994_1,
File27995_8334	NAENASSVAHLLK		34.2	1353.71	-0.000383721	3	>XP_002292808_1,
File27961_10470	AVFNDMMAR		31.8	1054.48	-0.00173272	2	>XP_002291959_1,
File28043_17308	LFFEDTPAAAAYK		35.1	1443.72	0.000355279	2	>XP_002295321_1,
File27977_6904	QVGPQILR		36.3	910.546	-0.000982721	2	>YP_874498_1,
File28025_5537	QYEGGEGGNNNNKNGNGEQFLSTK	9,N(0.98402);14,N(0.98402);16,N(0.98402);	29.2	2559.08	-0.00460272	3	>XP_002293623_1,
File27993_18531	GAITIIGGGDSVAATELSGR		73.1	1844.97	0.000181279	2	>XP_002296228_1,
File28009_15713	GILMADVMGK		29.3	1034.54	-0.000205721	2	>XP_002290951_1,
File28073_7139	MQIQAYPTLK	1,M(15.99490);	28.3	1208.64	0.00137628	2	>XP_002287517_1,
File27963_23345	FDDFPIVWK		30	1166.59	0.000542279	2	>XP_002288063_1,
File27985_2127	TNSTVSSSLHR		35.4	1188.6	-0.000563721	2	>XP_002289007_1,
File27989_12385	AAIANLIPSSTGAAK		44.8	1384.78	0.000799279	2	>XP_002290288_1,
File27997_19628	PYMAELAFVGDGAK		38.5	1468.71	-0.000510721	3	>XP_002289827_1,
File27991_13590	IDVLMNNAGVMAIPDR	5,M(15.99490);11,M(15.99490);	40.7	1760.86	-0.00318272	2	>XP_002288562_1,
File27977_11539	ASAPEMEDASDALEAAR		67.8	1733.76	-0.00393472	2	>XP_002288710_1,
File28029_14350	KMDSSGFEHVFVGEVK		22.6	1795.87	-0.00324772	3	>XP_002297134_1,
File28033_15830	YPTMALQQAIASSNDPGDR		43.3	2034.96	0.00743728	3	>XP_002286597_1,
File28009_19322	ILSMSAPLEELR		40.7	1358.74	0.00150228	2	>XP_002293467_1,
File28033_7255	VASLAELNR		31.9	972.547	-0.000354721	2	>XP_002287200_1,
File28001_14680	SSGMLFDEAHTSLLR	4,M(15.99490);	48.1	1679.8	-0.00581672	2	>XP_002289894_1,
File28039_5280	ASIGLPEEK		29.1	943.511	0.000567279	2	>XP_002287200_1,
File27983_11069	ASPSASTVAPPVLTK		45.4	1425.79	-0.00169672	2	>XP_002288145_1,
File28031_12841	LSTFEGIPHPYDK		32.6	1503.75	0.000317279	3	>XP_002290023_1,
File28029_13676	GMEGSSLGVWVAHGEGR		34.2	1728.81	0.00110528	2	>XP_002294498_1,
File27993_15572	DWGDLVTIHR		37.4	1211.62	-0.000118721	3	>XP_002287804_1,
File28007_13973	NAVVTVPAYFNDSQR		49.3	1680.83	-0.000535721	2	>XP_002291508_1,
File28045_2721	GQVLCKPGSISTAK	5,C(57.02200);	27	1445.78	-0.00163772	2	>XP_002293181_1,
File28055_16134	CLDLSGYGPK	1,C(57.02200);	26.1	1109.53	0.000266279	2	>XP_002295437_1,
File28007_11524	LCEIVLPK	2,C(57.02200);	27.6	971.56	-0.000156721	2	>XP_002290520_1,
File27985_16315	TMGVDFIEAATK		36.1	1282.63	-0.000511721	2	>XP_002289336_1,
File28041_2371	MVNTMSTLAGK	1,M(15.99490);5,M(15.99490);	22.8	1184.56	-0.00148772	2	>XP_002294599_1,
File28055_7844	VLDVGCGIGGPMR	6,C(57.02200);12,M(15.99490);	27.1	1346.65	-0.00638572	2	>XP_002292358_1,
File28025_14306	QEQQLVLSQMR	1,Q(-17.02655);	33	1342.68	-0.000146721	2	>XP_002288003_1,
File27965_5934	NIQGCVPTNSAAAMK	5,C(57.02200);	34.6	1561.74	-0.00632572	2	>XP_002290510_1,
File28009_8343	LLTVHDPIGR		40.1	1120.65	-0.000950721	3	>XP_002296690_1,
File27989_13073	GVMIDPPPYSSATLER	3,M(15.99490);	55.7	1748.85	-0.00103372	2	>XP_002289920_1,
File28037_14772	LLGSLVPEEPR		35.6	1209.69	0.00287128	2	>XP_002293485_1,
File28033_3021	TKETAQFIK		24	1065.6	0.00216728	2	>XP_002287423_1,
File27961_13713	IGLFGGAGVGK		43.4	975.562	-0.000978721	2	>XP_002296041_1,>XP_002297536_1,
File27967_19491	LQELTALLER		36.3	1185.69	0.00335028	2	>XP_002287888_1,
File27963_14319	GATLGVVGYGDIGR		40	1334.71	0.000842279	2	>XP_002293525_1,
File27999_5153	MAALATAANEAR		41.3	1189.6	0.000951279	2	>XP_002287200_1,
File28075_11261	ITPSYVAFMDNGER	9,M(15.99490);	39	1615.74	-0.00697472	2	>XP_002288567_1,
File27963_18889	LPDHVVPLLNSLPK	10,N(0.98402);	43.5	1542.89	-0.000800721	3	>XP_002294538_1,
File28005_14065	YYACESLYNIAK	4,C(57.02200);	33.7	1494.69	-4.47213e-05	2	>XP_002286826_1,
File27991_6892	NHSYLEALK		30.6	1074.56	0.000620279	2	>XP_002285950_1,
File27997_20619	SSVAISPDINDLAFGR		52.9	1661.85	0.00185028	2	>XP_002287298_1,
File28017_19352	TAYATASAPIAQLK		39.7	1405.77	0.00255628	2	>XP_002294848_1,
File27987_6827	KVEDLPPAVMAK		36.6	1297.72	0.000173279	3	>XP_002292507_1,
File28037_19024	ATSERPVDTLQPWEPWR		40.8	2068.03	0.00217328	3	>XP_002295426_1,
File28005_15521	MGYWDAAYTVK		23.6	1304.6	-0.00247872	3	>YP_874498_1,
File27987_5713	AIVPAFHK		31.4	882.52	-0.000564721	2	>XP_002293604_1,
File27959_16488	VPISDMTTVMTVVPK		51.2	1617.86	-3.47213e-05	2	>XP_002288047_1,
File28069_16669	AFPDSGYCNSYEPGHWSK	8,C(57.02200);	52.1	2101.87	-0.00324772	2	>XP_002297490_1,>XP_002288231_1,
File28047_8867	IAANILAQTAK	8,Q(0.98402);	40.3	1114.65	-0.000680721	2	>XP_002296083_1,
File28075_9535	AKYEPEQNAIVWR		51.2	1603.81	-0.00926272	2	>XP_002288778_1,
File27991_24421	VSYILTHDSIGVGEDGPTHQPVETVSGLR		52.7	3063.55	0.00728728	3	>XP_002287200_1,
File28049_13580	GVVVDQTGWLQAK		28.3	1400.76	0.00273228	2	>XP_002287119_1,
File28027_8324	PPVNQPLSFGK		31.2	1183.65	0.000470279	2	>XP_002293376_1,
File28023_2825	LSSPAPGIK		23.7	869.509	-0.000498721	2	>XP_002289281_1,
File27963_16174	FIDKPGGGEEYSAFFTK		41.3	1892.91	0.000227279	2	>XP_002292920_1,
File28067_5773	LGSCMSASSFGDK	4,C(57.02200);	48.9	1346.57	0.000806279	2	>XP_002294045_1,
File27997_10176	RTLFSDSDVNINAK		36.3	1579.82	0.00873928	3	>XP_002292927_1,
File28077_19779	GEIGIPPGGFPEPLR		30.2	1535.82	0.000239279	2	>XP_002294371_1,
File27985_12399	IPNQTLAPGEQPAYMVR	3,N(0.98402);	39.6	1885.95	0.00300828	2	>XP_002293433_1,
File28049_6652	MAMLGYGTALK	1,M(15.99490);3,M(15.99490);	31.2	1187.58	-0.000290721	2	>XP_002290968_1,
File28027_11469	QIVLQALTK		25.2	1013.64	0.000556279	2	>YP_874559_1,
File27983_10886	TNAPPIGLNR		27.8	1052.59	0.00107628	2	>XP_002296155_1,
File27999_8260	HSLHSDIAQDVFR		32.6	1524.75	-0.00437672	3	>XP_002294967_1,
File28077_8732	VESYSTYIYK		33.6	1252.61	1.82787e-05	2	>XP_002288195_1,>XP_002296171_1,
File28027_4744	VLNENAFK		22.7	934.501	0.00127828	2	>XP_002288789_1,
File28003_8728	HGVPILADGGIK		37.3	1176.67	-0.00141972	2	>XP_002289319_1,
File28031_4970	LLVTDPSQR		26.7	1028.57	-0.000130721	2	>XP_002292361_1,
File28073_10981	QSHYDFGLR	1,Q(-17.02655);	26.8	1105.51	-0.00163872	2	>XP_002295889_1,
File28067_12101	GFTYGGEMVR		26.6	1116.51	0.000137279	2	>XP_002295193_1,
File28073_13456	TIQDTSGANVQIPQVADAGNPSVR		74.7	2438.23	0.00124728	2	>XP_002295123_1,
File27997_21538	FVLIGSGNPEEGELRPQLLDR		43.3	2339.24	0.00342328	3	>YP_874532_1,
File28077_15254	LLEEAGTLLR		36	1114.65	0.000424279	2	>XP_002288240_1,
File27989_15378	AGETTLPEVMTAPMR		42.5	1603.79	0.00321628	3	>XP_002290123_1,
File28001_17065	ITPSYVAFMDNGER		47.3	1599.75	-0.00193472	2	>XP_002288567_1,
File27969_4095	SQLIVNAMNR	8,M(15.99490);	24.6	1161.6	-0.00363772	2	>XP_002292011_1,
File27991_16876	SLLVLSGVTTEEK		44.8	1375.77	-0.00155272	2	>XP_002297210_1,
File28051_3465	TIVFTETKK		27.1	1066.61	-0.000173721	2	>XP_002289813_1,
File28073_2593	VHKESEALASLK		27.3	1311.73	-0.000331721	3	>XP_002286343_1,
File28051_3033	IGQNGPHTSCGAGIGAYK	10,C(57.02200);	31.2	1787.85	-0.00114272	3	>XP_002286051_1,
File28071_6277	LAVMNLTTEQR	4,M(15.99490);	39.6	1291.67	-0.00241372	2	>XP_002291393_1,
File27963_19954	NETSQLGLGPPSPLIATPTK	1,N(0.98402);	42.3	2022.08	0.00152028	3	>XP_002294730_1,
File28009_17587	GLLPMLR		29.8	799.486	-0.000521721	2	>XP_002287876_1,
File28051_15334	GAVPLLSITNSR	10,N(0.98402);	41.2	1228.69	-0.000506721	2	>XP_002289004_1,
File27977_13616	LSEVANWIK		30.4	1059.58	3.42787e-05	2	>XP_002293362_1,
File27997_7606	VANAMLTHGAV		29.6	1083.56	-0.000526721	2	>XP_002289225_1,
File28025_3184	AIELNNGR	6,N(0.98402);	24	887.458	-0.000669721	2	>XP_002294608_1,>XP_002294845_1,>XP_002294743_1,>XP_002286436_1,>XP_002290137_1,>XP_002295015_1,>XP_002295087_1,
File27987_7803	DNIDVGAGGGSPLYKAGGTAR		55.8	1975.99	0.00292328	3	>XP_002292395_1,
File28005_13806	GLMDLYR		21.4	867.439	-0.00126572	2	>XP_002288954_1,
File27993_15778	YPTMALQQAIASSNDPGDR		84.6	2034.95	-0.000836721	2	>XP_002286597_1,
File28047_12034	IPSAVGYQPTLATDMGGLQER	15,M(15.99490);	26	2220.09	-0.00220872	3	>XP_002296041_1,
File28053_14690	NLYFGIR	1,N(0.98402);	26.3	883.467	-0.000938721	2	>XP_002287200_1,
File27997_24418	TIDVASVTEDADAINAIHNAVLGGGK		37.8	2551.3	-0.00110872	3	>XP_002297439_1,
File28049_11928	ADLVNNLGTIAK		32.4	1228.69	9.72787e-05	2	>XP_002291118_1,
File28049_5570	AASGNIIPSSTGAAK		34.4	1344.71	0.00160528	2	>XP_002286205_1,
File28027_13113	SQPPVILSAAIK		33.8	1223.73	-0.00144472	2	>XP_002291158_1,
File28029_5660	IPQTFTNESIKR	7,N(0.98402);	35	1434.76	-0.000865721	3	>XP_002296608_1,
File28077_20139	MDDLGLSVFAK		36.8	1195.6	0.000898279	2	>XP_002297124_1,
File27995_22208	PEFLAEGTAIPDLMKPDR		41.6	2000.02	-0.00124172	3	>XP_002293725_1,
File28033_11861	ALVDHPEFTLSNPNR		37	1709.86	-0.00266972	3	>XP_002296782_1,
File27969_14893	TNSPADLAFLR		40.7	1204.63	-0.000607721	2	>XP_002290635_1,
File28035_21629	ITLLQDLEMPVSSSK	9,M(15.99490);	41.7	1676.88	-6.47213e-05	2	>XP_002291373_1,
File28027_3259	TAVMTGLAHDR		37.6	1171.59	-0.000704721	2	>XP_002293628_1,
File28071_17402	CPTPDVSMVDLTIK	1,C(57.02200);8,M(15.99490);1,C(-17.02655);	48.7	1574.74	-0.00106472	2	>XP_002290288_1,
File28043_12594	EAAWAISNATSGGSPAQIK		60	1858.93	-0.00103272	2	>XP_002295213_1,
File28065_14309	IPINVLGGGK		36	967.593	-0.000677721	2	>XP_002295020_1,
File27993_19006	TKYPSLAAEEGLEMLQNK		38.7	2022.02	0.000169279	3	>XP_002289637_1,
File27991_15863	LIPDKANNTLSIEDTGIGMTK	7,N(0.98402);	50.4	2232.14	-0.00364072	2	>XP_002291118_1,
File28001_13113	FASWMGGDRDGNPNVTPDVTR		43.2	2292.05	-0.00117672	3	>XP_002289012_1,
File27961_23310	GSYLNITAATMEEVYKR	5,N(0.98402);	53.7	1946.95	0.000118279	3	>YP_874498_1,
File27977_5284	LSVNLGK		27.6	730.446	-0.000529721	2	>XP_002296496_1,>XP_002294795_1,
File27989_20282	ALDFSTDALDSALAGR		23.4	1622.81	0.00346728	3	>XP_002289344_1,
File28035_8937	SYLDTISSGNAAPMKK	10,N(0.98402);	52.9	1683.83	-0.000142721	2	>XP_002286494_1,
File28041_8325	RLTEIIGPEVGGK		53.9	1368.78	-0.00306672	2	>XP_002291698_1,
File28035_8304	GFMIQGGDPTGTGK		33.5	1365.64	-0.00855472	2	>XP_002287442_1,
File27995_2429	YEVPHHPLHAK		27.6	1327.69	-0.000922721	3	>XP_002293787_1,
File28045_10526	RVIVTIHQPSSR		30.7	1392.79	-0.0125927	2	>XP_002289723_1,
File27977_2991	MSQHLPVGTR		44.8	1125.58	0.000135279	2	>XP_002293183_1,
File28045_10732	VQMFINSNGRPLK	6,N(0.98402);8,N(0.98402);	36.4	1505.78	-0.00314472	3	>XP_002289037_1,
File28019_11192	VASNPSQSNTLLSPTPPNSR		39.1	2067.05	0.000594279	2	>XP_002295387_1,
File28017_9424	EYNDINDVPDAVK	6,N(0.98402);	31.6	1492.68	-0.000403721	2	>XP_002291776_1,
File28051_2468	VVGYTASTTGGGR		44.1	1225.62	-0.000208721	2	>XP_002288640_1,
File27995_13401	NGSGWLVAAK	1,N(0.98402);	29.8	1003.52	0.00154928	2	>XP_002293432_1,
File28075_6474	IEVPKVEAPK		27.4	1109.66	-0.00112772	3	>XP_002289156_1,
File27995_21042	EMIDFVSYYR		30.9	1322.61	0.000444279	2	>XP_002288234_1,
File28071_12949	VLNSYWVNQDATMK	13,M(15.99490);3,N(0.98402);	33.6	1685.78	-0.00184372	2	>XP_002286429_1,
File28067_14261	SIKPVGEGASSDLSLK		29.3	1587.86	-7.77213e-05	3	>XP_002292203_1,
File28007_2442	HPISSIQR		32.5	937.522	-9.47213e-05	2	>XP_002287277_1,
File27961_21613	GLDAWEAVPGWGK		43.7	1385.69	0.000347279	2	>XP_002291432_1,
File27981_15016	DVASGEDLLDVDMPSR		41	1718.79	-0.00244072	2	>XP_002290216_1,
File27995_13532	AYFSFSESK		24.5	1065.49	0.000123279	2	>XP_002289207_1,
File27989_6590	NEVVVFHPPMK	10,M(15.99490);	38.5	1312.67	0.000170279	2	>XP_002289348_1,
File28077_9481	LGMMPLWDK	3,M(15.99490);4,M(15.99490);	26.2	1122.53	0.000269279	2	>XP_002291756_1,
File27997_7849	IAVNGVALQCK	10,C(57.02200);4,N(0.98402);	40.9	1173.63	-0.000786721	2	>XP_002297490_1,
File27959_4721	KNGELAADGNIVK	2,N(0.98402);	28.4	1329.7	-0.00165972	2	>XP_002290452_1,
File28025_2626	KTAETVVGYR		29.7	1123.61	-0.000625721	2	>XP_002291539_1,
File28033_16354	ELLDVVAEYGKPQK		35.7	1588.85	-0.00509172	3	>XP_002292840_1,
File28001_2705	VTIVGIHHDAK		27.1	1189.67	-0.00117472	3	>XP_002286036_1,
File28003_10099	LPTGETVIVPR		45.9	1181.69	-0.00173572	2	>XP_002291290_1,
File28033_22932	SFLGGADPAVDYLK		40.7	1452.74	-0.00108772	2	>XP_002292077_1,
File28027_7207	FLHECPWER	5,C(57.02200);	24.1	1273.58	0.00102528	2	>XP_002294371_1,
File27993_3838	GVDRPGAVM		31.3	901.453	-0.00387872	2	>XP_002296141_1,
File27961_9382	HLAPFLPGHSVDPEASGK		52.5	1858.95	0.00120528	3	>XP_002288699_1,
File28005_7384	LDAHMVIGTPGK		29.3	1238.66	-0.00144172	3	>XP_002288305_1,
File28029_12327	YIGEPITTLTVDDKR		43.1	1720.91	-0.000174721	3	>XP_002288009_1,
File28027_12320	DASVLFETYHPR		44.2	1434.71	0.00348928	2	>XP_002297444_1,
File28057_10625	IFLTQPMGGDAMNVK	12,M(15.99490);	36.5	1637.8	3.62787e-05	3	>XP_002294247_1,>XP_002294268_1,
File27995_19075	QILFETTSR	1,Q(-17.02655);	27.3	1077.56	0.000354279	2	>XP_002287358_1,
File28033_10926	SAVTLLCDAGR	7,C(57.02200);	40.5	1162.59	-0.000905721	2	>XP_002292200_1,
File28059_5553	IPNTQLSNIR		36.2	1155.65	8.2787e-06	2	>XP_002286928_1,
File28075_7195	FTTGPEYLSQK		42.5	1270.63	-0.00164072	2	>XP_002297541_1,
File27963_8803	KMDLDAPNHLGIR		63.8	1479.77	-0.00120372	2	>XP_002289035_1,
File27987_12042	TPPASVLLANAAK		50.7	1252.73	-0.000748721	2	>YP_874517_1,
File28017_17640	LTTVYPVSLVADSTSK		45.4	1680.91	0.000704279	3	>XP_002290298_1,
File27995_19455	VDVTVEPVPMWK		31.7	1399.73	0.00243428	2	>XP_002286493_1,
File28003_3313	QIPYTMAK	6,M(15.99490);	24.7	967.489	-0.00278172	2	>XP_002287546_1,
File28047_7887	NFNMIALASK	4,M(15.99490);	27	1124.58	-0.00140572	2	>XP_002292930_1,
File28071_12247	IIDEIAITPSK		37.7	1199.69	0.00101428	2	>XP_002296774_1,
File27959_18780	LAAVGALADVEK		24	1156.66	-0.000240721	2	>XP_002290123_1,
File28055_12446	FFSPGDVSIR		39.9	1124.57	-0.000369721	2	>XP_002288767_1,
File27987_5059	VVLVPAR		29.2	753.497	-0.00168072	2	>XP_002288737_1,
File28041_21473	AGLQFPVGR		27.9	944.532	-0.000232721	2	>XP_002295818_1,>XP_002286413_1,>XP_002288693_1,>XP_002290419_1,
File28017_12080	IAMEAGVTAPWYK	3,M(15.99490);	41.3	1452.72	0.000804279	2	>XP_002287200_1,
File28065_15504	KVTSGLLAPAR		27	1112.67	-0.00432472	2	>XP_002289514_1,
File27993_16611	ANQNMVNDFEAINALR	5,M(15.99490);	42.8	1835.87	-0.000867721	3	>XP_002293763_1,
File28033_14227	VAELMTNIETVGQK		44.1	1532.8	-0.000176721	2	>XP_002289745_1,
File27993_23903	TYDEWQATYAAWK		34.4	1632.74	0.00427328	2	>XP_002287200_1,
File27985_11145	LSSALSISPVGGSNNGR	14,N(0.98402);15,N(0.98402);	41.5	1617.81	-0.00160672	2	>XP_002292683_1,
File28019_17755	KATVAAALVNR		34.6	1113.67	-0.000339721	3	>XP_002291085_1,
File27977_19227	AGLPPGVDPWGVSLK		41.4	1492.81	-0.00396672	2	>XP_002292665_1,
File28017_2034	VIHGGMLGAK	6,M(15.99490);	32.7	998.545	-0.000233721	2	>XP_002287929_1,
File28035_13443	GLTSSELEQVMLK	11,M(15.99490);	40	1450.74	-0.00650272	2	>XP_002288953_1,
File28025_7584	NLNLQMIQGQNAR	6,M(15.99490);	46.4	1515.77	-0.00108672	2	>XP_002289037_1,
File28055_8812	LYENFSAVAQR		30.1	1297.66	0.00258828	2	>XP_002297364_1,
File28035_11498	QHGLGTGVPVDVPK	1,Q(-17.02655);	40.2	1386.73	-0.00651672	2	>XP_002288277_1,
File28061_5884	QMGFGGQTKPVFHK	2,M(15.99490);1,Q(-17.02655);	45.6	1560.76	4.82787e-05	2	>XP_002290188_1,
File27997_24015	LNNDDTISGFISGSSVFK	2,N(0.98402);	67.3	1901.91	-0.000981721	2	>XP_002294375_1,
File27995_7397	NVIESTHTAISGMHEAAK		38.6	1895.93	0.00148128	3	>XP_002293657_1,
File27997_15178	GIIDMTNIDFK	5,M(15.99490);	27.1	1282.63	-0.00329572	2	>XP_002289452_1,
File27963_8120	LVESMAPGIISR	5,M(15.99490);	32.8	1288.69	-0.00243472	3	>XP_002297546_1,
File28003_8759	IPIASFDQK		36.9	1018.56	0.000162279	2	>XP_002292905_1,
File28035_7715	ASICDVPPAGLK	4,C(57.02200);	31.5	1227.65	0.00403328	2	>XP_002286362_1,
File27995_22446	RPNDYNPAVAPMLNASTMPVLDTGK	3,N(0.98402);	47.4	2673.3	-0.00230572	3	>XP_002291208_1,
File28037_3310	TAYATIACK	8,C(57.02200);	26.2	998.497	-0.00126672	2	>XP_002294280_1,
File28041_18568	SLHSDLFCEANPIPVK	8,C(57.02200);	41.7	1826.91	0.00119728	3	>XP_002287290_1,
File27981_16089	TMGVDFIEAATK		30	1282.64	0.000968279	2	>XP_002289336_1,
File28037_13260	LSAINAGSATPDYMAYQYK	14,M(15.99490);5,N(0.98402);	43.1	2080.96	0.00406428	2	>XP_002286205_1,
File28035_19830	GAAGEEGVIASAVGMIPR	15,M(15.99490);	35.7	1700.87	0.00162628	3	>XP_002296948_1,
File28003_5513	HMNMSGSSGLPTLNER	4,M(15.99490);	45.2	1746.79	-0.00517472	3	>XP_002290746_1,
File28037_17809	AAEFDKPSSLLSKEEGIFK		37.5	2096.09	0.00184728	3	>XP_002297361_1,
File28001_8864	FYQASTSELYGK		23.4	1393.66	-0.00168872	2	>XP_002290502_1,
File28033_8995	ETFNVQSQIPTSSGSSSK		53.3	1883.9	0.000309279	2	>XP_002293793_1,
File27965_19206	IKEHGAENAYFPLLIPK	8,N(0.98402);	32.7	1941.05	0.00395828	3	>XP_002287422_1,
File28043_4268	SSPPADVSASAVVGGTNKPK		36.7	1868.97	0.000357279	3	>XP_002288092_1,
File28051_15000	GAVPLLSITNSR	10,N(0.98402);	38.4	1228.69	0.00241328	2	>XP_002289004_1,
File28035_12527	TEGGFLGAEHILKPDGK		65.8	1768.92	-0.000111721	2	>XP_002292225_1,
File27969_15194	ELVFYGIR		28.5	996.552	-9.87213e-05	2	>XP_002295651_1,
File28033_11716	VVDAFYEELKK		43.6	1340.7	-0.00640972	2	>XP_002294796_1,
File28031_15858	LLPGAFDLTK		33	1074.62	-0.000118721	2	>XP_002292225_1,
File28037_15087	QLPDTMSISQR	1,Q(-17.02655);	38.7	1258.61	-0.000857721	2	>XP_002289095_1,
File28053_16378	IDNIGTVLQVGDGIAR		32.4	1640.9	-0.00135672	2	>XP_002297546_1,
File28009_10163	SHLTMTDTPLLK		35.3	1356.72	0.00299028	2	>XP_002291513_1,
File28057_11668	QGALLASVQR	1,Q(-17.02655);	28.2	1025.57	0.000395279	2	>XP_002294807_1,>XP_002294810_1,
File28029_2989	ISNMIVDR	4,M(15.99490);	27.1	963.493	-0.000241721	2	>XP_002296024_1,
File27977_2938	VVKPVLAAK		35.1	924.624	-0.000669721	2	>XP_002291129_1,
File28033_15429	GIASTINTDSIQSFSEQK		61.7	1925.95	0.000598279	2	>XP_002286957_1,
File27995_22315	EILPEFFR		28.6	1050.56	-0.000222721	2	>XP_002288450_1,
File27961_20713	LPGEWEPLANIR		42.8	1394.74	-0.000980721	2	>XP_002292730_1,
File27967_5027	QVIPYR		25.1	775.445	-0.00184572	2	>XP_002287284_1,
File28037_15716	TNVEFVQVMSPNHLK	12,N(0.98402);	30.8	1743.87	-0.00115772	3	>XP_002296516_1,
File27963_21136	QSTINGTVEPGATLFFLPDPTVPYYQSSFQER		21.1	3589.72	-0.0257507	3	>XP_002286879_1,
File28073_19381	YASQPAHIELILTEK		32.3	1712.93	0.00350528	3	>XP_002288367_1,
File28023_14372	TGAIVDVPVGPELLGR		43.7	1592.9	-0.000979721	2	>XP_002291694_1,
File28065_5721	IAATYEGIQAAK		36.9	1235.66	-0.000315721	2	>XP_002287454_1,
File28051_7068	MQIQAYPTLK	1,M(15.99490);	27	1208.63	-0.000223721	2	>XP_002287517_1,
File27997_3515	TPPSWCK	6,C(57.02200);	25.9	875.405	-0.00370172	2	>XP_002289998_1,
File28035_23584	LDPDTVADILLPSSGK		55.8	1640.88	0.00157128	2	>XP_002289790_1,
File28077_22769	ELLMGIFEK		24.5	1079.58	1.02787e-05	2	>XP_002287508_1,
File28073_22794	VASLAELNR		31.7	972.547	-0.00107472	2	>XP_002287200_1,
File28069_8229	MYFDGYK		17.1	923.396	-0.000852721	2	>XP_002289282_1,
File27983_8528	VIQTYGMSK		26.6	1026.53	7.02787e-05	2	>XP_002287753_1,
File27993_5378	VPGNFHIEAK		31.8	1111.59	0.000245279	2	>XP_002295231_1,
File28053_3054	YVPYVADSKR		34.4	1197.63	-0.000960721	3	>XP_002292968_1,
File28069_18056	AVVGLSLEDIK		33.1	1143.66	-0.000230721	2	>XP_002288348_1,
File27989_12494	MIIFAPNPTVAK	1,M(15.99490);	31.7	1317.72	-0.00125772	3	>XP_002289814_1,
File27995_15766	RAEQGSHVVDEGPAPITYMNALR		64.8	2511.24	-0.000168721	2	>XP_002290531_1,
File28009_21911	TVIMNGPLGVFEMK	5,N(0.98402);	28.3	1536.78	0.00142028	2	>XP_002296699_1,
File27967_16032	ELNIGWYR		21.3	1050.54	0.000509279	2	>XP_002288593_1,
File28065_12037	SKELNYAVR		22.7	1079.58	-0.00216472	3	>XP_002289977_1,>XP_002289525_1,
File28033_2239	ACPAAIAQR	2,C(57.02200);	31.9	957.494	-0.000783721	2	>XP_002287032_1,
File27967_12167	NRLPLKENDFDAPFR		44.4	1831.95	0.00327228	3	>XP_002286700_1,
File27961_2541	LGVGATASSSTK		38.8	1078.57	-0.000524721	2	>XP_002292428_1,
File28075_19585	TGVNMMGVDLYEQPVR		37.3	1808.86	-0.00321372	2	>XP_002286339_1,
File28001_17986	LLPEVAEALR		34.4	1110.65	-2.07213e-05	2	>XP_002286114_1,
File28057_5156	VNQAYVIATSTK		42.3	1294.7	-0.000568721	2	>XP_002293441_1,
File27969_15662	IAQHLIQQR	3,Q(0.98402);	23.4	1107.62	-0.00584872	2	>XP_002288990_1,
File27965_2348	TLQHIPQR		34.8	992.565	0.000844279	2	>XP_002289179_1,
File27995_17578	NAFNHILDMVK	4,N(0.98402);	24.1	1302.65	-0.000268721	3	>XP_002291078_1,
File27961_15166	TTFTHGIPVPEGFEK		26.5	1659.84	0.00163828	3	>XP_002293163_1,
File27981_13659	YETEATGEIADAVEIGR		44.8	1823.87	-0.000290721	2	>XP_002292986_1,
File27987_21082	AGLQFPVGR		27.9	944.531	-0.000352721	2	>XP_002295818_1,>XP_002286413_1,>XP_002288693_1,>XP_002290419_1,
File28023_11641	IMTTYSVVPSPK	2,M(15.99490);	38.8	1338.7	0.000643279	2	>XP_002286362_1,
File27989_17721	EGLTAQAITDIVK		26.1	1358.75	-0.000794721	3	>XP_002288883_1,
File28005_7523	IPVISNVDAKPHSDPATIK		44.1	2002.1	-0.000177721	3	>XP_002290601_1,
File27967_12685	KFDTPIHWSESSLK		37.3	1674.85	-0.00286772	3	>XP_002291759_1,
File28017_17023	INDGAPFSIPLGGGR		34.2	1470.77	-0.000678721	2	>XP_002287888_1,
File28077_16862	AGETTLPEVMTAPMR		46.3	1603.78	-0.00304772	2	>XP_002290123_1,
File28017_14155	LVGIQGGMDMMLTGK	8,M(15.99490);	25.2	1566.77	-0.000765721	2	>XP_002292674_1,
File28053_2879	INQSISAPTASR		37.4	1244.66	-0.00138472	2	>XP_002286377_1,
File28061_21246	ATILPASEIPVPADKFEETFGEK		47.6	2489.29	0.00448928	3	>XP_002287270_1,
File27997_15220	HPVLTLDEMQTLK		51.5	1524.81	0.000632279	2	>XP_002293590_1,
File28069_7521	NAVATATATGSSPLR	1,N(0.98402);	52.9	1417.73	0.000961279	2	>XP_002287383_1,
File28035_4641	MPYTDHFGR		26.3	1123.5	-0.00200272	3	>XP_002288930_1,
File27993_17361	YSNNAVLLPTVSDVPR	4,N(0.98402);	39.5	1745.91	0.00465028	2	>XP_002293761_1,
File27989_3549	QSGLADGYSYSSANKK		25.4	1675.78	-0.00802972	2	>XP_002292008_1,
File28017_6513	TGFVLSK		25.2	751.434	-0.00183172	2	>XP_002293915_1,
File27997_7706	HSVYVNIGNTYAR	9,N(0.98402);	41.1	1494.74	0.00274228	2	>XP_002288628_1,
File27999_15579	STEVAILNANYMAAR	10,N(0.98402);	33.7	1624.8	0.00193728	2	>XP_002288699_1,
File28055_10621	IFPSGEVQYLHPK		31.6	1514.8	0.00231728	3	>XP_002297531_1,
File28025_9037	TVPNVFVK		24.3	903.53	-0.000794721	2	>XP_002287218_1,
File28065_13571	LLTGEIQPVTGEVK		42.5	1483.84	-0.00108272	2	>XP_002292580_1,
File28025_16587	EGLTAQAITDIVK		40.3	1358.75	-1.87213e-05	2	>XP_002288883_1,
File28055_12188	SIPDALSMVYK	8,M(15.99490);	32	1239.63	-0.000661721	2	>XP_002289277_1,
File27997_10949	AMGLLGAGTVDELKK	2,M(15.99490);	38.3	1518.82	0.00297628	3	>XP_002288279_1,
File27995_11848	IALVQSFSK		27.6	992.578	4.72787e-05	2	>XP_002296198_1,
File28067_9985	DLIGYGNPATSSR		42.4	1350.67	0.00203528	2	>XP_002292610_1,
File28049_10756	AISALRLEDMR		28.7	1274.69	-0.000796721	2	>YP_874498_1,
File28007_9976	HAVGETFSVGSLTR		43.2	1460.75	-0.000323721	2	>XP_002292086_1,
File28029_12803	TMGVDFIEAATK	2,M(15.99490);	29.9	1298.63	-0.000411721	2	>XP_002289336_1,
File28055_9439	FYPFMSGK	5,M(15.99490);	23.5	992.454	-0.00118672	2	>XP_002288049_1,
File28009_11466	LVGIQGGMDMMLTGK	10,M(15.99490);11,M(15.99490);	26.2	1582.76	-0.00152572	2	>XP_002292674_1,
File28075_8515	AFFPSPNSDK		40.2	1109.53	-0.00106472	2	>XP_002291259_1,
File28039_2457	SSSPSSLGGVTK		39	1106.57	-0.000437721	2	>XP_002293637_1,
File27977_21395	LIFTDIVGLPSSPPEAK		58.4	1783.99	0.000706279	2	>XP_002286764_1,
File27965_17219	IWDMSNLSKPIATEK	6,N(0.98402);	42.8	1733.88	-0.000373721	3	>XP_002292633_1,
File27995_21613	VVGGVAEIKDDAFAFVPEK		27.5	1991.05	-0.000825721	2	>XP_002294529_1,
File27959_10923	VIDLLNQAK	6,N(0.98402);	27.5	1014.58	-0.000236721	2	>XP_002293762_1,
File28077_4524	APVHAAFEAVK		38.6	1139.62	-0.00111172	3	>XP_002295593_1,
File28043_14485	SSQDNTGGINFVNLK		43.8	1593.79	-0.00218972	2	>XP_002295830_1,
File28003_20870	ESGEREPGFFGFGSNFPK		35	1988.92	0.000752279	3	>XP_002288517_1,
File27985_9150	APGSMETLIK		31	1046.56	9.62787e-05	2	>XP_002293270_1,>XP_002295070_1,>XP_002295069_1,
File28035_14513	RHWESWVTEDIVK		41.7	1684.84	-0.000141721	3	>XP_002287341_1,
File28067_6319	ASSTCPVMFDNVK	5,C(57.02200);8,M(15.99490);	33.2	1471.66	-0.000103721	2	>XP_002291518_1,
File28061_14937	IIDENTVGLSMGEGITR		52.2	1804.91	0.00103428	2	>XP_002288699_1,
File28035_8890	AMQEGGSFGSFTR		41	1374.61	-0.00120172	2	>XP_002293757_1,
File28041_10566	LKQPAGELPPDLYR		29.2	1596.87	-0.000310721	3	>XP_002289827_1,
File27965_12307	KLFTDAEVPMPTR		48.9	1504.78	-0.00269272	2	>XP_002288806_1,
File28007_8136	LVGPVPENYGQTPR		49	1526.79	-0.00321472	2	>XP_002295722_1,
File28005_21456	GTIDAVGLPALGEGLAK		29.1	1581.89	0.00132428	2	>XP_002294504_1,
File28019_16516	FPTVSSAVK		35	935.519	-0.00142372	2	>XP_002286129_1,
File27989_18646	MNFLSPADFR	2,N(0.98402);	28.1	1198.55	-0.00266972	2	>XP_002291687_1,
File28017_16341	LPPGLTLGEIR		38.6	1165.69	-0.000960721	2	>XP_002296829_1,
File27965_18707	LPDHVVPLLNSLPK	10,N(0.98402);	66.8	1542.89	-0.000954721	2	>XP_002294538_1,
File28073_9113	GVAFQQSIVR		29.2	1104.62	0.00151528	2	>XP_002292269_1,
File27963_19611	VAELSSGALNPPELLR		57.6	1665.92	0.00142428	2	>XP_002292200_1,
File27991_12095	ALVDHPEFTLSNPNR		46.1	1709.86	-0.000839721	3	>XP_002296782_1,
File28065_16591	AFVEAASGPESILK		46.3	1418.75	-1.67213e-05	2	>XP_002296722_1,
File28069_20409	YGFLSVIK		18.3	926.535	-0.000405721	2	>XP_002296083_1,
File28051_13777	MSITDFAPK		26.6	1009.5	0.000800279	2	>XP_002296623_1,
File28001_14233	QHFASDLPLR	1,Q(-17.02655);	35.8	1166.6	-0.000207721	2	>XP_002296659_1,
File28005_4366	SKFPDNFR		31.9	1010.51	1.02787e-05	2	>XP_002290014_1,
File28069_17957	LSLFTSVPK		27.9	991.582	-0.000603721	2	>XP_002291069_1,
File28035_6242	HGVGQWAEIR		27.9	1152.59	-0.000288721	3	>XP_002289916_1,
File27981_4971	LSAFAPR		30.2	761.431	-0.000474721	2	>XP_002285992_1,
File27965_24113	MNSLFVFDNLGK	2,N(0.98402);	35.7	1385.68	2.72787e-05	2	>XP_002296519_1,
File28033_19908	SLDDMPTPLFR		38	1291.64	0.000515279	2	>XP_002291282_1,
File27989_11216	DDLVGQYIGHTAPK		38.5	1513.76	-0.00186072	2	>XP_002297526_1,
File28029_13802	KMEVPFLIVK	2,M(15.99490);	24.4	1219.71	-0.000889721	3	>XP_002295468_1,
File28065_7596	SANLITASPNETVSNCMAK	16,C(57.02200);17,M(15.99490);	29	2023.94	-0.00546272	2	>XP_002290103_1,
File28017_16537	QIHNATFVK	1,Q(-17.02655);	21.9	1040.55	-0.000360721	2	>XP_002287953_1,
File28039_5639	LAVSELSGGR		31.6	988.543	-2.97213e-05	2	>XP_002290668_1,
File28041_7650	MGIYNQHFVDR		48.6	1379.65	-0.00112672	2	>XP_002292580_1,
File28075_6735	IEVPKVEAPK		28	1109.66	-0.00121772	3	>XP_002289156_1,
File28007_16781	VEEVTQWLAQGPVHR		48.2	1748.91	0.00228928	2	>XP_002289075_1,
File27961_20268	QLETSPATIDVLPSIR		53.6	1739.96	0.00128328	2	>XP_002288279_1,
File28003_14416	ASATSLDAMSAQMMK		48.2	1542.69	-0.00808772	2	>XP_002293741_1,
File28051_8101	SSCPLANSQYATIR	3,C(57.02200);	52.8	1567.76	0.000781279	2	>XP_002287094_1,
File27993_14871	YASQPAHIELILTEK		59	1712.92	-0.000148721	2	>XP_002288367_1,
File28009_4080	TYIPVR		23.7	748.435	-0.000526721	2	>XP_002291975_1,
File28001_16502	TPSLIFEHVNNTDFK		28.1	1761.88	0.000833279	3	>XP_002287329_1,
File28007_6051	DGLSGIKPYAR		55.7	1176.64	-0.000313721	2	>XP_002290170_1,
File28033_19360	FGQEEETYNIVAAHGYFGR		47.8	2188.01	0.000388279	3	>YP_874620_1,>XP_002297555_1,
File28061_19312	GLVVQDVDAPTSIVWER		41.7	1883.98	-0.00283572	3	>XP_002289925_1,
File28005_614	NLPAYR		26.3	733.399	-0.000594721	2	>XP_002297527_1,
File28009_7079	FLSDLCTRPSTER	6,C(57.02200);	27.6	1581.77	-0.000228721	2	>XP_002295875_1,
File28043_12221	NFINGQFTTPSPSTSSK	4,N(0.98402);	57.6	1813.86	0.00114628	2	>XP_002297077_1,
File28043_16936	QNDKTQMFEVVVPK	1,Q(-17.02655);	38.3	1645.83	0.00573528	2	>XP_002293433_1,
File27967_12040	FNQIGTVATVDQSGIR		51.1	1705.89	0.00481928	2	>XP_002297543_1,>YP_874511_1,
File28001_21716	QQLLLNTVVEK		29.2	1284.75	0.00135628	2	>XP_002294319_1,
File27965_17176	GNNDQLSITQPHIISGIYK	2,N(0.98402);	44.3	2099.09	0.00934428	3	>XP_002293120_1,
File27993_16979	FGQEEETYNIVAAHGYFGR		60.5	2188.01	0.000928279	3	>YP_874620_1,>XP_002297555_1,
File28005_8783	FLGPLASSGANK		46.1	1161.63	-0.000153721	2	>XP_002296141_1,
File28033_10180	NPEQMAFAMNLGVQSGR	5,M(15.99490);9,M(15.99490);	57.3	1881.88	0.0181703	2	>XP_002297558_1,
File27997_2715	MAQGAKPGEGGQLPGPK	1,M(15.99490);	51.2	1638.83	-0.00156572	3	>XP_002294462_1,
File27993_9926	GVMPAWNTASK	7,N(0.98402);	36.5	1162.56	0.00160928	2	>XP_002287779_1,
File27967_10181	TLVTTTLVGHTDMNQLK	13,M(15.99490);	53.1	1887.98	-0.00715272	2	>XP_002290195_1,
File28001_15949	RDETLLTAHQIGILTDR		44.2	1952.06	0.000112279	3	>XP_002296304_1,
File28047_13010	SAVLNAELPLR		29	1182.69	0.00143728	2	>XP_002291341_1,
File27999_11120	LQIWDTAGQER		32.1	1316.66	0.00153328	2	>XP_002290315_1,>XP_002294975_1,>XP_002288891_1,>XP_002291954_1,
File28005_6273	IMIHQPMGGAQGQAQDIK		59.2	1922.96	-0.00184172	2	>XP_002292583_1,
File27995_14750	IATLMGIGGLAGK	5,M(15.99490);	35.1	1217.69	-0.000812721	2	>XP_002292708_1,
File28031_10484	ESLSSPPLTTIK		29.7	1272.7	-0.000583721	2	>XP_002293920_1,
File28039_5381	SEELMTPLR	5,M(15.99490);	25.6	1091.54	0.000273279	2	>XP_002290059_1,
File27981_11962	FYSVLGEPSEVMQTK	12,M(15.99490);	19.8	1730.83	-0.000615721	2	>XP_002289498_1,
File28065_9452	AGSATPDYMAYQYK		33.3	1565.69	-0.00315872	2	>XP_002286205_1,
File28069_16676	AFPDSGYCNSYEPGHWSK	8,C(57.02200);	39.5	2101.87	8.62787e-05	3	>XP_002297490_1,>XP_002288231_1,
File28071_8540	DAPTPLSSSLQPNAR		46.8	1553.79	-0.000935721	2	>XP_002290641_1,
File28027_3667	VIVANVNMAPK	8,M(15.99490);	29.9	1171.65	0.00149428	2	>XP_002296302_1,
File28065_12086	MTVTLTCDHR	7,C(57.02200);	32.4	1233.57	-0.00136272	3	>XP_002291572_1,
File27959_17242	DPANGLWLLK	4,N(0.98402);	28.8	1127.61	-0.000665721	2	>XP_002289309_1,
File27967_21807	DNAVHSLVDLVSSAPR		60.4	1679.87	7.22787e-05	2	>XP_002296136_1,
File28051_12616	GILLVGPPGTGK		30.8	1108.67	-0.000617721	2	>XP_002297509_1,
File28045_15097	NYLGSNFSLK	1,N(0.98402);	24.5	1143.57	-0.000693721	2	>XP_002293441_1,
File27985_16142	IINSDEIQSVLNPAK	3,N(0.98402);	38.2	1641.88	0.00521928	2	>XP_002290123_1,
File28019_12734	LPTTSSSLYSNNISK		61.6	1611.82	-0.00202572	2	>XP_002292708_1,
File28075_6765	VTASLTGGNASSSMNVK	9,N(0.98402);	36.7	1624.78	-0.000505721	2	>XP_002290658_1,
File28051_7805	LVDGVLQATSR		41.9	1158.65	0.000341279	2	>XP_002291226_1,
File28041_22466	TLEPVIFDFR		36.4	1236.66	-0.000205721	2	>XP_002289289_1,
File28075_15574	MVSLDSEALTPYSR		26.2	1568.76	0.000904279	3	>XP_002291747_1,
File28031_6851	SMETYLMQK	7,M(15.99490);	22.6	1146.52	-0.000609721	2	>XP_002292133_1,
File27987_13050	LATSDGSSISSAILER		48.3	1606.83	-0.000139721	2	>XP_002290541_1,
File27985_19556	LISVSNLATGEAALTGESVPIDK	6,N(0.98402);	46.5	2286.21	-0.00194872	2	>XP_002290480_1,>XP_002290907_1,
File27963_6949	TVFAHGFVNDK		24.1	1234.62	-0.000479721	3	>XP_002293163_1,
File27993_23227	SPSIIFMDELDSIAPK	7,M(15.99490);	40.7	1778.89	0.00109128	2	>XP_002289352_1,
File28057_6035	KLILDGVATK		29.2	1057.66	-0.000337721	2	>XP_002286126_1,
File28027_13411	DSSGKPWILPSVR		32.4	1441.78	5.02787e-05	3	>XP_002286190_1,
File28025_17634	APLPLALAHLDVDESGK		43.3	1745.94	0.000162279	3	>XP_002287488_1,
File28069_19644	ANAGPETWPIIEVK		42.1	1524.81	-0.000755721	2	>XP_002297333_1,
File28051_4577	VIPSLQGK		25.5	841.517	0.00271528	2	>XP_002286205_1,
File28075_14649	EISVSGKPVTVFGEMD	15,M(15.99490);	25	1710.83	-0.000649721	2	>XP_002290574_1,
File28037_23903	AGRWEDVVEALVSNEGSR		46.2	1973.97	-0.000153721	3	>XP_002294054_1,
File28049_8108	IISEWTPAGK		26.8	1101.59	-0.000751721	2	>XP_002295028_1,
File28017_9750	NQSATTLLSGSSPNMIR	15,M(15.99490);	29.3	1792.89	0.00365628	3	>XP_002290744_1,
File28003_22721	TMLPNDILYELPK	2,M(15.99490);	30.4	1562.81	0.000675279	3	>XP_002296935_1,
File28001_9217	TINPGDQIYNSYNR		45.4	1654.78	0.00134028	2	>XP_002295884_1,
File28039_7485	GDAAIVPLCTK	9,C(57.02200);	27.2	1144.6	-0.00291372	2	>XP_002289550_1,
File28003_19397	IAEAAGAVAVMALER		45.3	1471.79	-0.00215772	3	>XP_002296881_1,
File27987_6135	TYVDTSTIPNAGR		44.5	1394.69	0.000239279	2	>XP_002287041_1,
File27991_15446	LPPTSTVLSIGEGEGR		36	1612.86	0.00424128	3	>XP_002295688_1,
File28019_11938	IYTGVAMNK		25.3	996.517	-0.00156472	2	>XP_002291624_1,
File28053_12260	LGFPVDVR		34.7	902.51	-0.000413721	2	>XP_002287298_1,
File28041_9706	VSTLPLSVENR		44.7	1214.67	-0.000351721	2	>XP_002288376_1,
File28003_2748	RDPVNFRPR	5,N(0.98402);	27.3	1157.62	-0.00115072	3	>XP_002297332_1,
File28033_4169	VGLNHFETAR		35.3	1143.59	0.00138228	2	>XP_002291388_1,
File28035_2622	KLSPEPVTYK		31.2	1161.65	-0.00138672	2	>XP_002292475_1,
File27999_8030	FDPLYR		27.5	810.414	-0.000910721	2	>XP_002289986_1,>XP_002287554_1,>XP_002286583_1,>XP_002287556_1,>XP_002286581_1,>XP_002290873_1,
File27969_8884	EPIAMADGKPFFGAK	5,M(15.99490);	30.1	1594.8	0.00230128	3	>XP_002290537_1,
File27969_3548	GPILQPR		25.9	780.472	-0.000794721	2	>XP_002288548_1,
File27989_8786	NIDVGAGGGSPLYK		44.3	1347.69	0.000228279	2	>XP_002292395_1,
File28061_6028	LAASDMPPSAQYR		29.6	1406.67	-0.00532172	2	>XP_002293369_1,
File27963_20396	GGGDAAAGFGAISMKPLPGEDILVR	14,M(15.99490);	43.8	2415.24	0.00472028	3	>XP_002290214_1,
File27967_11932	ITGQLLPDQAIK		38.5	1296.75	-0.000604721	2	>XP_002290888_1,
File27993_5351	SLNMVEGIR	4,M(15.99490);	27.4	1034.53	4.2787e-06	2	>XP_002288556_1,
File27991_19720	ASQTLELTAYLESK		38.8	1553.81	0.000888279	3	>XP_002291694_1,
File27985_10905	AFPDSGYCNSYEPGHWSK	8,C(57.02200);	40.7	2101.87	-0.00357372	3	>XP_002297490_1,>XP_002288231_1,
File27997_5182	HVAANMYIVDHQLSK	6,M(15.99490);	36.9	1741.87	-0.00189272	3	>XP_002293657_1,
File28045_8634	VTNFFPGK		23.8	909.483	-0.000224721	2	>XP_002289868_1,
File27965_24664	VVNPLGAPIDGK		37.1	1179.67	-0.00462472	2	>XP_002297546_1,
File28033_15786	VLPSIGNEVLK	7,N(0.98402);	38.3	1169.68	-0.000144721	2	>XP_002289569_1,
File27989_18870	ELKLEDVVPAVELK		24.9	1581.91	0.00222828	3	>XP_002291530_1,
File28031_16458	AVVGLSLEDIK		33.2	1143.66	-0.000110721	2	>XP_002288348_1,
File28077_3071	QSAVIINNMSK	9,M(15.99490);	28.4	1220.63	-0.000337721	2	>XP_002289207_1,
File28027_3629	LLPNAATTR	4,N(0.98402);	29.7	957.539	0.00211828	2	>XP_002291739_1,
File27961_12174	APENVLFVCK	9,C(57.02200);	38.5	1176.61	-0.00299772	2	>XP_002287451_1,
File27995_23011	ASLNGVPLSTSGPIDPPFTDYSK	4,N(0.98402);	26.6	2364.16	0.00129528	3	>XP_002288271_1,
File27967_4857	AGTISISSAPK		26.8	1031.57	-0.00333572	2	>XP_002289777_1,
File28023_13184	AVTLGGAVISK		30.8	1015.62	0.00663228	2	>XP_002296149_1,
File27991_13987	DMWDHSMSGVHEQLLQK		35.4	2040.93	-0.00140872	3	>XP_002289678_1,
File28045_7587	VIMLSSAGVTR	3,M(15.99490);	35.8	1149.63	-0.000470721	2	>XP_002294504_1,
File27985_2196	VCVSSGDSKPIK	2,C(57.02200);	45.6	1276.66	0.00157628	2	>YP_874513_1,
File27989_9182	TTIIESLK		23.1	904.536	-1.97213e-05	2	>XP_002293244_1,
File27999_15552	LSEFLPGLR		25.9	1031.59	0.00362828	2	>XP_002295375_1,
File28009_6913	AFEVLVHK		22.9	942.541	-0.000393721	2	>XP_002291084_1,
File28001_7442	LRPAVDISVDSASSTK		45.2	1645.88	-0.000750721	3	>XP_002291571_1,
File28003_23032	NEGLDYFNQQVGPQILR		35.6	1991	-0.000701721	2	>YP_874498_1,
File28061_15299	FAVQGEAADAIYASMGSSPK	15,M(15.99490);	38.6	2015.94	-0.00144072	3	>XP_002287546_1,
File28073_4538	GMIATDNVYPNTAK	2,M(15.99490);	30.1	1510.72	-0.00223172	2	>XP_002286611_1,>XP_002286026_1,
File28005_13379	IMHVVGNEVTLGPSISEGQR		71	2123.1	0.00847028	2	>XP_002290099_1,
File27991_17741	DSQEVLVTDIVNTGK		36.8	1617.84	0.00285128	3	>XP_002297285_1,
File28073_2244	ANPMGGSTMAK		25.3	1064.49	-0.000992721	2	>XP_002290100_1,
File27963_14132	QWASSSEWNFQSK		39.6	1584.71	-0.00255072	2	>XP_002294179_1,
File27995_17190	ISSSGVSGASYFTGSIVNEQR	18,N(0.98402);	49.5	2147.03	0.000927279	3	>XP_002295048_1,
File28061_13141	FTVVNPSPDVDQTLR		41.6	1687.87	0.00207228	3	>XP_002288021_1,
File28025_10772	LVEMLVER		33.7	988.55	-0.000403721	2	>XP_002289836_1,
File28029_15820	ALTDLLDAAK		26.3	1030.58	0.00265228	2	>XP_002290003_1,
File28037_10982	TGVAELLGK		27.6	887.52	-0.000624721	2	>XP_002292942_1,
File27993_7362	KHNLAPGDFPDINK		37.2	1565.81	-0.000987721	3	>XP_002293462_1,
File28027_14444	CPPVNQPLSFGK	1,C(57.02200);	31.4	1343.68	0.00418528	2	>XP_002293376_1,
File28019_8271	VIPGYGGGMSSAK	9,M(15.99490);	36.4	1239.6	-0.00139072	2	>XP_002288236_1,
File28017_5031	LTSSTMTMTSSLQR	6,M(15.99490);	46.1	1559.73	-0.00722072	2	>XP_002296693_1,
File28021_12112	FTVVNPSPDVDQTLR		36.1	1687.86	-0.00952172	2	>XP_002288021_1,
File27997_16057	IQSMLAEFFNGKEPNK	4,M(15.99490);10,N(0.98402);	49.4	1869.91	0.000139279	2	>XP_002291508_1,
File28007_14654	RYTIDNNVG		27.7	1051.52	0.00685628	2	>XP_002292145_1,
File28035_3924	MVSVAPDGSSGYVAHSK		48.3	1691.81	-0.000711721	2	>XP_002287564_1,
File27997_21421	WMVADGDKLAAQDLGTNLAELK	2,M(15.99490);	28.7	2375.19	-0.00541572	3	>XP_002292529_1,
File27997_13165	LGIYGPDSKL		23.9	1062.58	-0.000232721	2	>XP_002287791_1,
File28053_13830	ALPLPVTSPNDTPIR		50	1590.88	-0.00206872	2	>XP_002290089_1,
File27965_4443	SSYHQQQYFYK		39.8	1478.67	0.000248279	2	>XP_002295922_1,
File27963_12925	ANYEAITVANVAAAK		43.9	1505.8	-0.000319721	2	>XP_002289777_1,
File27991_24471	ANGLAPEIPEDLYMLIK	14,M(15.99490);2,N(0.98402);	24.4	1903.98	0.00344128	2	>XP_002289998_1,
File28037_18387	LAFYDYIGNNPAK	9,N(0.98402);	38.3	1486.73	0.00441828	2	>YP_874507_1,
File27977_7703	VAAKPVTAASVFDK		43.3	1403.79	0.000742279	2	>XP_002289247_1,
File28029_16113	NGENLLYLAR	1,N(0.98402);	32.4	1163.61	-0.000302721	2	>XP_002297531_1,
File28021_7241	FSISPVGK		23.7	834.473	0.000295279	2	>XP_002291471_1,
File28069_18909	LGFMSVFVK	4,M(15.99490);	31.7	1043.56	0.000394279	2	>XP_002293235_1,
File28007_16270	RPYTEGLGLENLGIQTDK		53.9	2004.04	0.00409128	3	>XP_002296489_1,
File27979_13820	IAMMPIK	3,M(15.99490);	23.3	819.447	7.52787e-05	2	>YP_874490_1,
File27989_18229	VINQILTEVDGVGAR	3,N(0.98402);	46.3	1584.86	0.00128728	2	>XP_002290667_1,
File28007_18881	FVDAGLGPEGEWTTLK		48.4	1719.86	-0.00165472	2	>XP_002293496_1,
File28057_6409	TFNKVPSFTEK		34.8	1297.68	0.000136279	2	>XP_002287876_1,
File28077_10539	NITPPWGGDSR		37.1	1199.58	0.00105328	2	>XP_002287064_1,
File28041_8256	NTSHAAVDLSQFR		45.6	1445.71	0.000242279	3	>XP_002288332_1,
File27959_11138	IIGIYNEGLGK	6,N(0.98402);	27.8	1177.65	0.000874279	2	>XP_002286657_1,
File28033_15923	SVSDRDLAQYASFAQT		42.9	1758.84	0.00575528	2	>XP_002286617_1,
File27995_12847	SQQEAPYQQGGFFTTK		32.8	1816.85	-0.00109872	3	>XP_002291260_1,
File27967_18791	STIAQLVGQLDDKK		32.8	1515.84	0.000259279	3	>XP_002291694_1,
File27995_14474	MGYWDAAYTVK	1,M(15.99490);	33.2	1320.59	0.000727279	2	>YP_874498_1,
File28027_15389	EYAEWFVPTTK		31.3	1370.66	0.000379279	2	>XP_002296978_1,
File28075_22636	ELPYALYDSQDILVR		55.9	1794.93	-0.000987721	2	>XP_002297284_1,
File28067_3982	NAMPAFGGR	3,M(15.99490);	27.5	936.436	-0.000302721	2	>XP_002291974_1,
File28027_12000	VLMEDSPGTLSNLSR		42.2	1618.81	-0.000581721	2	>XP_002297567_1,>XP_002294153_1,
File27959_2661	LSGTAGSGATVR		27.7	1076.58	0.00499128	2	>XP_002289636_1,
File28029_3024	SNKDGALSTLR		45.5	1161.62	0.00202928	2	>XP_002286126_1,
File28071_16721	TLSFAIADGAVPSNDGR		36.2	1690.84	0.000705279	2	>XP_002290312_1,
File27985_7427	MGLVISR		24.5	775.448	-0.00185572	2	>XP_002287559_1,
File28071_15494	VQAIIPPNLAYGEK	8,N(0.98402);	28	1513.83	0.00325828	2	>XP_002286271_1,
File28075_13679	MLAMGVNPDYKDNSIVSGR	13,N(0.98402);	37.3	2067.98	-0.00291272	3	>XP_002286441_1,
File28027_11126	INIAVPSTGLQK		37.4	1240.73	0.00327128	2	>XP_002293792_1,
File28077_4138	VLDSVVTSK		29.5	947.544	0.00272728	2	>XP_002289883_1,
File28027_11297	TLASNLLTTAK		30.3	1132.66	0.00279928	2	>XP_002288280_1,
File27991_22793	KAMGRHDMSMNGR	3,M(15.99490);11,N(0.98402);	22.9	1507.64	-0.0140577	2	>XP_002286688_1,
File27983_13126	LPNLPPR		32.9	806.488	-0.00124372	2	>XP_002289604_1,
File27979_15226	AACYNIIPSSTGAAK	3,C(57.02200);	38.3	1523.75	-0.00267672	2	>XP_002290574_1,>XP_002290129_1,
File28021_5179	IAATYEGIQAAK		40.8	1235.66	-0.00105572	2	>XP_002287454_1,
File28003_10913	KNFPGAVSNIDLEAR		64	1630.86	0.00255028	2	>XP_002297283_1,
File28069_2464	KSVSNLYQQSDK		54	1396.7	-0.00356872	2	>XP_002286627_1,
File28017_17768	STLVEPTSGNTGIGLAMVAASK		55.5	2104.1	0.000961279	3	>XP_002287864_1,
File28069_15601	AGIHLPGSINYAGD		25.7	1384.69	0.00167928	2	>XP_002286436_1,>XP_002290137_1,
File27991_21102	PMSTAFSEIWLDGEK	2,M(15.99490);	43.9	1726.8	0.00432528	2	>XP_002289827_1,
File27997_22371	FDLDGFVMK		20.5	1071.52	-0.000249721	2	>XP_002290298_1,
File28037_22228	LIPFDVISSATDNNDNK		31.2	1862.91	0.00124228	3	>XP_002288247_1,
File28047_3683	LSSPAPGIK		34.3	869.509	-0.000198721	2	>XP_002289281_1,
File28045_8454	VVSVDMASLVAGMK	6,M(15.99490);13,M(15.99490);	26.9	1438.73	0.00309028	2	>XP_002286314_1,
File28069_19254	MKLRSSMIAVA		27.6	1206.67	0.00374428	2	>XP_002292361_1,
File28075_19405	LNGAYDVLFAGK	2,N(0.98402);	41.8	1268.65	-0.000159721	2	>XP_002288699_1,
File28073_7208	ICPVDTFK	2,C(57.02200);	32	979.492	-0.00131172	2	>XP_002289391_1,
File27967_13817	FTVSGAPSATADVLR		30.1	1491.78	0.00179028	2	>XP_002294547_1,
File28039_5133	LQSVTSIPASGEDGDAK		40.6	1674.82	0.00208928	2	>XP_002290197_1,
File28031_13305	MATAWYGHDNQIIDPAK		70.7	1930.91	-0.000735721	2	>XP_002289509_1,
File27989_6238	TVGGEVGSASSLAPK		50.3	1359.71	0.00241928	2	>XP_002287705_1,
File28067_2112	TLSTVTR		26.1	777.447	-0.000399721	2	>XP_002288415_1,
File28009_3894	INTYYQTVNK		32.2	1243.63	-0.000874721	2	>XP_002296948_1,
File28035_3819	LENVHPFQR		44.1	1139.6	-0.000782721	2	>XP_002292050_1,>XP_002296808_1,
File28007_8971	IVAVEPAESAVLSGGKPGPHK		61.4	2043.13	0.00251828	2	>XP_002287864_1,
File28021_7951	NEGQIYIPPGPR		33.9	1340.7	-0.000671721	2	>XP_002288927_1,
File28037_14263	GHGLSGVSSFLNHFER	12,N(0.98402);	47.5	1744.84	-0.00125272	3	>XP_002295775_1,
File28027_8308	TFNAVIGTPR		29.1	1075.59	-0.000735721	2	>XP_002292184_1,>XP_002292183_1,>XP_002292395_1,
File28007_8845	SISTDSSVHDSAAPLAWGNTNTRPR		27.9	2640.28	-0.00125172	3	>XP_002292062_1,
File27961_2543	IKPVQMEMK	8,M(15.99490);	31.4	1119.59	-0.00119472	2	>XP_002287071_1,
File27997_13273	IDELVHLMR		51.8	1125.61	2.42787e-05	2	>XP_002291888_1,
File28021_6580	SIPTFESSPR		32.9	1120.57	0.00260128	2	>XP_002293711_1,
File28003_7990	AHTDFQAAQLASYK		60.1	1550.76	-0.000269721	2	>XP_002286206_1,
File28037_15041	GIPNNSIIAFHDNSSSIR	4,N(0.98402);	43.1	1942.96	-0.000332721	3	>XP_002294498_1,
File27997_12300	LMMAGDYGTAMDIAK	11,M(15.99490);	29.6	1603.71	-0.00235572	2	>XP_002293120_1,
File27967_16941	LIAPSIFAEK		35.5	1088.64	-0.000147721	2	>XP_002294599_1,
File27985_14075	KGGVSFLMEPFSPANSK	8,M(15.99490);	26	1811.9	0.00238728	3	>XP_002290006_1,
File27961_23181	GSYLNITAATMEEVYK		45.4	1789.87	0.000475279	2	>YP_874498_1,
File28051_16181	TPLFEQAIISR		42.6	1274.71	0.00170128	2	>XP_002292626_1,
File28037_19712	KDEPWVSLTPEAVMK		39.5	1729.88	-0.00379972	2	>XP_002287564_1,
File28031_14434	GQGGVFNFVTK		27.6	1153.6	-0.000440721	2	>XP_002297553_1,
File28041_10452	AGVPVVPGSDALK		38.9	1209.68	-0.000429721	2	>XP_002294371_1,
File28077_8986	INAAPVPTTGEKDVFR		53.3	1714.91	0.000237279	3	>XP_002287382_1,
File28041_20848	VALIPILR		33.1	894.613	-0.000844721	2	>XP_002293018_1,
File27959_4840	NGGHSVIAIK	1,N(0.98402);	19.6	996.547	-0.00119972	2	>XP_002293557_1,
File28001_6617	LFITEQGK		24.9	935.521	0.000295279	2	>XP_002297538_1,
File27999_9590	TSENAWCSFR	7,C(57.02200);	31.3	1257.53	-0.000137721	2	>XP_002292840_1,
File27991_10908	SYQSQDAIFVAR		34.6	1384.69	9.92787e-05	2	>XP_002290049_1,
File28003_22630	DWVISVPGYYTDAQR		29.2	1769.85	-0.000832721	2	>XP_002286743_1,
File28033_17501	YSNNAVLLPTVSDVPR	3,N(0.98402);	41.2	1745.91	0.00513028	2	>XP_002293761_1,
File28073_17293	AIAPETWELTVK		27.3	1357.73	-0.00432572	3	>XP_002286692_1,
File28075_20272	FDLMFEHVK		33.1	1165.57	-0.000507721	2	>XP_002289281_1,
File28037_6645	HPSYVNSYLR	6,N(0.98402);	31.3	1236.6	0.00150828	2	>XP_002287483_1,
File28071_17573	AVASDFIPASLETK		49.3	1448.77	0.00161828	2	>XP_002293934_1,
File27997_9259	ELQTQLAGQIAR		38.2	1327.73	-0.000666721	2	>XP_002290157_1,
File27969_5250	KVSGLTALNTAEQK		35.2	1459.81	-0.00233572	3	>XP_002289281_1,
File27969_3376	GLGGGLPPSSK		27.1	969.537	0.000543279	2	>XP_002294844_1,
File27981_15974	ALTDLLDAAK		22.1	1030.58	0.000212279	2	>XP_002290003_1,
File28033_10986	FHITNIHTMDELK		42.9	1598.8	-0.000244721	2	>XP_002289121_1,
File28029_7279	QLLTANNSVAAATASK	6,N(0.98402);	53.4	1560.82	-0.00102672	2	>XP_002291551_1,
File28023_7144	AASGNIIPSSTGAAK		38.3	1344.71	-0.00121472	2	>XP_002286205_1,
File28039_3261	AIELNQGR	5,N(0.98402);	24.3	901.473	-0.00174072	2	>XP_002288729_1,
File27979_9312	LTGMAFR	4,M(15.99490);	32.7	811.412	-0.00163672	2	>XP_002290574_1,>XP_002286205_1,>XP_002290129_1,
File27991_19018	LALGGTAVGTGLNTTEGYAQAIAEK	13,N(0.98402);	61.7	2407.24	0.00363528	2	>XP_002292587_1,
File28031_15453	KDVNFDMIR	7,M(15.99490);4,N(0.98402);	24.6	1154.54	-0.0114897	2	>XP_002291060_1,
File28055_16654	YGLIPVPSDLR		24.8	1229.69	0.000465279	2	>XP_002290680_1,
File28003_2427	FFTHGEYHR		37.2	1193.55	0.000886279	2	>XP_002293628_1,
File27959_10742	SLSNEADSASIAGTIAGAK	4,N(0.98402);	46.4	1763.86	-0.00481272	2	>XP_002290003_1,
File27963_18939	LKMDFESANPNMYDLVAYR	3,M(15.99490);	41.9	2293.06	0.000327279	3	>XP_002291547_1,
File27963_14977	MYNSSSPPALTYEWSK	1,M(15.99490);	50	1876.84	0.00179828	2	>XP_002289006_1,
File28045_6395	LGIISMTVHDGPNK	6,M(15.99490);	29.3	1497.77	0.00126328	3	>XP_002291208_1,
File28021_10622	GQGIASFGLASK		28	1135.61	-0.00452472	2	>XP_002290006_1,
File28001_8357	VQDFVTMGR		32.2	1052.52	-0.000427721	2	>XP_002291880_1,
File28031_5797	VAVPTTLNSQSTDR		41.4	1488.77	0.00145228	2	>XP_002296586_1,
File27999_15970	MELPFFSNAR	1,M(15.99490);	33.3	1227.58	-0.000399721	2	>XP_002289188_1,
File28037_19961	GEIGIPPGGFPEPLR		41	1535.82	0.000239279	2	>XP_002294371_1,
File28041_2934	GLPTPSR		30	727.408	-0.00181972	2	>XP_002297354_1,
File27959_12724	QQTVDEYGKDQVLIWR		34.5	1978	0.000330279	3	>XP_002289760_1,
File28031_9555	YQTPIMDGMSR		34.7	1298.59	-0.000835721	2	>XP_002293550_1,
File27961_4686	MSGVDHIHAGTVVGK		64.7	1507.77	-0.000519721	2	>YP_874498_1,
File28005_20133	QQYLIDQGYTFK	1,Q(-17.02655);	29.2	1486.72	0.00272128	2	>XP_002289609_1,
File27981_10760	GVAANTPAPPIWK		30.3	1321.73	-0.000123721	2	>XP_002287957_1,
File28031_9728	YAITWTSTK		25.8	1070.55	0.000666279	2	>XP_002297531_1,
File28021_14607	GAGLDVMTVEPLPK		23.1	1426.76	0.00128528	2	>XP_002293525_1,
File28019_16882	QQPFQIVHK	1,Q(0.98402);1,Q(-17.02655);	32.2	1108.58	-0.00400072	2	>XP_002286004_1,
File28055_10602	FFPPLQGAQGK		30.9	1189.64	0.000893279	2	>XP_002295303_1,
File28019_16047	GVIVVGATNR		34.2	985.575	-0.00427072	2	>XP_002297509_1,
File28039_2829	TQTEAVATAMK		30.9	1150.58	-0.000237721	2	>XP_002292528_1,
File28073_20814	IILAEPGAANLIGSGIK		37.8	1636.96	0.000535279	3	>XP_002286122_1,
File27977_3639	LGFANCSK	6,C(57.02200);	22.4	896.43	-0.000264721	2	>XP_002294730_1,
File28035_9473	KYEMNELLNGR		39.5	1366.68	-0.000265721	2	>XP_002297322_1,
File27969_7973	AASGNIIPSSTGAAK		30.8	1344.71	-0.000114721	2	>XP_002286205_1,
File27967_13577	TMGDGSGLSLVVK		33.7	1263.66	-0.00153972	2	>XP_002285946_1,
File27999_18622	IDILDSALLRPGR		32.2	1438.84	-0.00184972	3	>XP_002287160_1,
File28023_9133	GMGQIMPTAR	2,M(15.99490);	26.3	1077.52	-0.000753721	2	>XP_002291169_1,
File28043_16757	SSLMGPSLNIPIR	4,M(15.99490);	48.6	1400.76	9.92787e-05	2	>XP_002294495_1,
File28033_6398	VMESALIK		21.4	890.502	-0.000110721	2	>XP_002294440_1,>XP_002294325_1,
File27963_5509	TGNMFPNVAK	4,M(15.99490);	26.4	1094.53	-0.00377672	2	>XP_002290528_1,
File28007_8461	FVSALNTISK	6,N(0.98402);	27.2	1080.59	-0.00202072	2	>XP_002295206_1,
File27977_6071	TSFSSFGR		25.7	888.422	0.000308279	2	>XP_002295909_1,
File27963_5402	GSQSNLSFR		26	995.492	0.000772279	2	>XP_002293628_1,
File27963_12099	LLQHLEQTAGLDVGR		76.2	1649.9	-0.00243172	2	>XP_002288193_1,
File28017_11690	LFFESTPAAK		29.9	1110.58	0.000987279	2	>XP_002290014_1,
File28029_4634	LSAFAPR		27	761.432	0.000865279	2	>XP_002285992_1,
File27961_14366	LHSFTVGLEGSPDLK		42.8	1599.84	-0.00111972	3	>XP_002289396_1,
File27993_23269	ALLDQAENDFPSLLAR		39.2	1772.92	-0.00126072	3	>XP_002290387_1,
File27989_20443	SFELPDGNIIVIGNER		67.5	1772.92	9.62787e-05	2	>XP_002294917_1,
File28043_12994	FGVNENPPYVVR		30.6	1390.71	0.00137928	2	>XP_002291756_1,
File27991_17750	QSDRNPEFEAILSNYR		46	1938.93	-0.00576972	3	>XP_002291968_1,
File27981_14938	SSLPNGWGEFPTGK	5,N(0.98402);	32.3	1477.7	0.00316528	2	>XP_002294871_1,>XP_002295041_1,
File28017_15575	NAYVSAVSNIGTLPVDK		58	1747.92	0.00180428	2	>XP_002296366_1,
File28033_14226	LPLCIMTSGDTNDK	4,C(57.02200);	45.2	1564.73	-0.000737721	2	>XP_002291538_1,
File28025_12078	ALTDLLDAAK		23.1	1030.58	9.22787e-05	2	>XP_002290003_1,
File27981_15970	STIGVEFATK		26.3	1052.56	0.000482279	2	>XP_002296252_1,>XP_002290941_1,
File28061_8021	AVGVAEIVK		25.9	885.541	-0.000359721	2	>XP_002286405_1,
File28071_9512	EGGAGGSLSNAIAASTSSGK		50.8	1721.83	0.00368828	2	>XP_002296366_1,
File27997_11969	AGDLMTLPEGIYHR	5,M(15.99490);	40.8	1588.78	-0.000691721	3	>XP_002293917_1,
File27959_12371	VDAVSLEQLTSSR		39.5	1404.73	-0.000123721	2	>XP_002296905_1,
File28077_10806	GTLSPELLNR		41.6	1099.61	0.000116279	2	>XP_002295517_1,
File27981_15532	EAGTTNEFVFPQIK		33.2	1580.79	-0.00144572	2	>XP_002290574_1,
File27963_9830	AVLSKPLPEASTGLEPR		52.9	1764.99	0.00222928	2	>XP_002289915_1,
File27985_9421	KDYEQNGILSLK		27.1	1407.75	-0.00210572	2	>XP_002287438_1,
File27989_14249	VSGSASGDNSSSSLFSAGDLTPK		39.6	2171.01	-0.000670721	3	>XP_002291390_1,
File28075_4591	IPSSTCLMEGHQGSR	6,C(57.02200);	51.5	1659.76	-0.00133272	2	>XP_002290349_1,
File27991_6973	FSNLSSASNVDVK		39.4	1367.68	-0.000217721	2	>XP_002287037_1,
File27969_12488	FDPNFLR		30.9	908.462	-0.000642721	2	>XP_002286611_1,>XP_002286026_1,
File28033_12176	KVPGTDAIPVFSK		41.2	1358.77	-0.00221372	2	>XP_002291546_1,
File28071_4076	IFASGVDSR		26.5	951.489	-0.00108572	2	>XP_002286442_1,
File27963_14880	LYLYQLSR		30.8	1055.59	0.00288728	2	>XP_002295053_1,
File28047_13059	QSTDQLSGLVLAR		40.6	1387.75	-0.000314721	2	>XP_002288878_1,
File27965_22472	FVFHGGSGSDVNDIQEAIGYGVIK		91.2	2509.24	0.00273428	2	>XP_002288320_1,
File28043_12116	ILDLIDGHVK		28.9	1122.65	-0.00118672	3	>XP_002292107_1,
File28037_13539	SGGGVAGWDTFR		39.2	1209.56	-0.000397721	2	>XP_002289205_1,
File28003_8182	ELIIPMTK	6,M(15.99490);	22.6	960.544	9.82787e-05	2	>XP_002288463_1,
File27963_17968	WTQEAAVNTAPFDFSQSNR		55.4	2169	-0.000557721	2	>XP_002293590_1,
File28069_9460	SSQYAGTLDCFK	10,C(57.02200);	33.4	1376.62	-0.000654721	2	>XP_002287803_1,
File28053_13884	VTNLAPLEFPCK	11,C(57.02200);	32.8	1388.73	0.000429279	2	>XP_002293045_1,
File28055_13502	NAPGSFALFGGNTAAK		53	1522.76	-0.00169372	2	>XP_002286731_1,
File28001_10096	FSCAYLVDNPR	3,C(57.02200);	42.1	1341.63	0.000321279	2	>XP_002295424_1,
File27981_9036	MVNPLEIR	1,M(15.99490);	25.7	987.528	-0.00128772	2	>XP_002294945_1,
File28075_6020	TALSYENKEHLPLK		37.3	1642.88	0.000381279	3	>XP_002291793_1,
File28035_9121	GFANQVDEKPVWSK		32.7	1604.81	0.00100228	2	>XP_002292930_1,
File27977_5495	PSPAVQTPALR		39	1136.64	0.000580279	2	>XP_002295213_1,
File28047_14638	ATGYPLAFVAAK		37.5	1208.67	0.00214728	2	>XP_002289336_1,
File28045_13134	FNYLMPLNK	5,M(15.99490);2,N(0.98402);	23.2	1156.57	-0.000642721	2	>XP_002288726_1,
File28017_10403	EYEAVPVTDYKEEYAPGEEPR		56.7	2471.12	-0.00218472	3	>XP_002289049_1,
File28033_17321	SHFLPIFEEAK		30.3	1317.68	-6.87213e-05	2	>XP_002297365_1,
File28029_12252	GVVPIVVSNPTVSK		30.9	1395.82	-0.000302721	3	>XP_002286611_1,
File28047_14307	NFNMIALASK		27.4	1108.58	-4.57213e-05	2	>XP_002292930_1,
File28021_12813	LPSLADVGGNMTK	10,N(0.98402);	40.3	1303.66	0.000121279	2	>XP_002293446_1,
File28003_12748	VMGILHAQNPDLIEK		75	1677.9	-0.000958721	2	>XP_002292745_1,
File28003_23344	KGMSIMNSFINDIFER	3,M(15.99490);11,N(0.98402);	38.3	1918.91	0.00366428	3	>XP_002288195_1,>XP_002296171_1,
File28077_4647	MVSVAPDGSSGYVAHSK		46.5	1691.8	-0.00149772	3	>XP_002287564_1,
File27965_11591	IGLEAVMK		30	860.49	-0.00144672	2	>XP_002296457_1,
File28045_15349	SISSTLEVLR		29.8	1104.63	0.000901279	2	>XP_002291745_1,
File28001_15156	RQTYTLEGIEGSLK		38.9	1594.84	-0.00111872	2	>XP_002291225_1,
File28037_17939	VSSFGELFGGGGGTEK		49.3	1528.73	-0.000779721	2	>XP_002287111_1,
File28051_20047	SSLRVNAIR		22.9	1015.6	-0.00458672	2	>XP_002294161_1,
File28037_18413	YAEANIVLGDIPK		48	1402.76	-0.000842721	2	>XP_002294371_1,
File27983_15864	VGLDDVYEGNDEIDGNVVK		53.5	2049.96	-0.00214572	2	>XP_002295395_1,
File28037_19857	TTPAVLGLLK		31.6	1012.64	0.000205279	2	>XP_002296962_1,
File28027_7176	LPIPSVK		32.2	753.487	-0.000526721	2	>XP_002287187_1,
File28061_18947	VDNIKEVAEAGVDMMVAGSAILK	14,M(15.99490);15,M(15.99490);	60.9	2392.21	0.00142328	3	>XP_002289051_1,
File28023_12211	VYVLPK		21.3	718.449	-0.00119372	2	>XP_002290951_1,
File28051_4339	QAFLSTR		26.5	822.446	-0.000913721	2	>XP_002287481_1,
File28077_4015	VLLSASSAR		28.5	903.525	-0.00153072	2	>XP_002288419_1,
File28075_15692	LSAINAGSATPDYMAYQYK	5,N(0.98402);	32.2	2064.96	0.000988279	3	>XP_002286205_1,
File28065_17743	KGTGLTTPVLVR		31.5	1241.76	0.00251528	2	>XP_002289641_1,
File28037_22914	GLWLQAVDLER		36	1299.71	-0.000367721	2	>XP_002291151_1,
File27959_19043	DILAAVGALADVE		26.7	1256.67	7.52787e-05	2	>XP_002290123_1,
File27989_19326	PLVSVFSLTGEK		31.9	1276.72	0.00388528	2	>XP_002290123_1,
File28049_10168	MIPSLPSPAESQK		41.5	1384.72	0.00147728	2	>XP_002289886_1,
File27965_9752	IGLVEDLKPK		46.9	1111.67	-0.000401721	2	>XP_002296083_1,
File28069_13694	LLPIGIQK		28.9	881.582	-0.000150721	2	>YP_874614_1,
File27959_3698	YDTIHGIAK		44.3	1017.53	-0.00799772	2	>XP_002286205_1,
File28001_4529	FQMGLYSDGK	3,M(15.99490);	23.6	1161.52	-0.000557721	2	>XP_002297254_1,
File28057_4521	ALMNFPTR	3,M(15.99490);	24.6	965.487	-0.000623721	2	>XP_002286719_1,
File28069_14066	VITPDNMTDFTR		49.2	1409.67	1.22787e-05	2	>XP_002291445_1,
File27995_19816	SNDNVLVLALPVNGHK	13,N(0.98402);	40.2	1690.91	-0.000124721	3	>XP_002290766_1,
File28001_11882	DPAGLVQFR		35.9	1002.54	-0.000891721	2	>XP_002293906_1,
File28045_7693	QSTTSSSPGSVTSNLTPPSK	1,Q(-17.02655);	54	1945.93	-0.00156972	2	>XP_002295193_1,
File28077_21846	NLPVTADVMSLADAK		50.2	1544.8	0.000684279	2	>XP_002296928_1,
File27965_15428	TGLGSLLVER		37	1044.61	0.00200928	2	>XP_002289712_1,
File27961_13431	MLDMGFEPQIR	4,M(15.99490);	34.9	1352.63	-0.00127072	2	>XP_002292510_1,>XP_002286266_1,
File28055_6654	TTFTIPQGK		21.2	992.541	-0.000549721	2	>XP_002297292_1,>XP_002292329_1,
File27999_5770	LASVYGMR		29.6	896.462	-0.00413472	2	>XP_002291843_1,
File27981_11989	QMMESNPMMR	1,Q(-17.02655);	28.6	1237.48	0.000643279	2	>XP_002288828_1,
File28077_7937	GMIATDNVYPNTAK		43.8	1494.73	0.000608279	2	>XP_002286611_1,>XP_002286026_1,
File28069_14696	WLPVGTSVVNNPQR		52.8	1566.85	0.00625328	2	>XP_002286349_1,
File27963_6242	LTMHYHGTLAANGAK	12,N(0.98402);	49	1585.77	-0.00584972	2	>XP_002292159_1,
File28037_10184	APPAIYEGAVAAGAAK		60	1456.78	0.000111279	3	>XP_002288300_1,
File27997_22007	ELGVPFYVAAESYK		45	1572.79	-0.00184272	2	>XP_002295052_1,
File28077_17872	YSNNAVLLPTVSDVPR	4,N(0.98402);	46.8	1745.91	0.00465028	2	>XP_002293761_1,
File28069_17146	KSDSEQLQILMK		32.3	1419.75	-0.000382721	3	>XP_002286890_1,
File27963_17525	LAGIPASWYR		29	1133.61	0.00196928	2	>XP_002290727_1,
File28009_15391	FELTGIPPAPR		38.8	1197.66	-0.00102072	2	>XP_002288567_1,
File28027_5248	VLLDSTAPPPK		35.2	1137.65	-0.000786721	2	>XP_002295228_1,
File28037_7849	NHAGIDATFIGR		39.7	1271.65	0.000544279	2	>XP_002291262_1,
File28029_12583	QTSFGDMSHSMMLEAK	11,M(15.99490);1,Q(-17.02655);	49	1798.74	-0.000698721	2	>XP_002289336_1,
File27967_19613	STIMQLIER		26.7	1090.59	0.000368279	2	>XP_002290494_1,
File27997_17052	LMSEFDLLSK	2,M(15.99490);	21.4	1198.6	0.000268279	2	>XP_002290887_1,
File28071_9296	ELVTPPLTR		29	1025.6	0.00196228	2	>XP_002290932_1,
File28075_3130	IIGSHTDSPNLK		21.2	1281.68	-0.000271721	3	>XP_002290694_1,
File28001_13137	IINEPTAAAIAYGMDK	14,M(15.99490);	56.3	1693.85	-0.000360721	2	>XP_002288567_1,
File28005_11356	SILESVCYGTR	7,C(57.02200);	31.9	1284.62	-0.00240472	2	>XP_002292315_1,
File28025_14130	QVTQVMGLNPR	1,Q(-17.02655);	33.5	1225.64	0.000566279	2	>XP_002295532_1,
File28019_15299	VSGVQTLSGTGGLR		37.3	1331.72	-0.00402072	2	>XP_002296198_1,
File28047_11878	ISLPFGGQQQQPK		44.5	1427.76	-0.000366721	2	>XP_002294375_1,
File28047_18167	MVDYFLQDFK		27	1305.62	-0.000352721	2	>XP_002291508_1,
File27965_24223	TIAGVNGPLVILDNVK	6,N(0.98402);	35.8	1623.93	0.000195279	3	>XP_002289999_1,
File28001_11632	IPINVLGGGK		41.2	967.596	0.00176228	2	>XP_002295020_1,
File27979_15264	LAASVLK		25.3	701.454	-0.00194672	2	>XP_002287520_1,
File27967_9815	FHPDKNPNNPQAEATFMMVAK	18,M(15.99490);	38.5	2403.12	-0.00520972	3	>XP_002287676_1,
File28035_4968	EFSSMQTLPGPSGK	5,M(15.99490);	43.3	1481.69	-0.00424172	2	>XP_002292532_1,>XP_002292533_1,
File28027_12539	TCPSWVSFTK	2,C(57.02200);	28.8	1212.57	-0.00139272	2	>XP_002290530_1,
File28037_15524	AGGLVFLR		26.8	832.504	-0.000614721	2	>XP_002292144_1,
File28033_4992	SVAAPTMAASLDAR	7,M(15.99490);	46.5	1376.68	0.000128279	2	>XP_002289820_1,
File28029_14869	GGNTLVSFIK		24	1035.58	-0.000326721	2	>XP_002291080_1,
File28017_8757	NNIIYYAGPAK		32	1223.64	0.000415279	2	>XP_002289528_1,
File28001_10305	ISALQNEAGVLR		45.7	1270.71	-0.00118072	2	>XP_002292390_1,
File27963_18774	KASASAALDAYQSATEVASSDLPPTHPIR		81.2	2954.49	0.00498228	3	>XP_002288685_1,
File28067_14379	KYEPQDATTNPSLIYK		38.1	1867.94	1.72787e-05	3	>XP_002287454_1,
File28003_12138	SFTPTLNIDK		34.5	1135.6	0.000109279	2	>XP_002287575_1,
File28065_8340	NLNLQMIQGQNAR	6,M(15.99490);11,N(0.98402);	41.4	1516.75	-0.00280672	2	>XP_002289037_1,
File27977_18300	VASDNTISGFISGSSAFK		49.3	1787.88	-0.00176372	2	>XP_002294375_1,
File28023_13718	ASNVVWVPTK		27.5	1100.61	0.000224279	2	>XP_002289920_1,
File28043_14589	QTNAIFAAIR	3,N(0.98402);	33.6	1105.61	0.00467528	2	>XP_002293679_1,
File27993_16202	MVEMWLDR		28	1079.5	0.00178628	2	>XP_002293877_1,
File27959_15768	FVDAGLGPEGEWTTLK		48.5	1719.86	0.000785279	2	>XP_002293496_1,
File28033_6014	IAELTAYK		23.9	908.509	-0.000405721	2	>XP_002290066_1,
File28003_11446	YASDSSLAPSAVPITPK		31.4	1703.89	0.000932279	2	>XP_002294045_1,
File28035_12224	SMGSFFNER		26.8	1074.46	-0.00454972	2	>XP_002295850_1,
File27987_14886	QLASYLTDK		26.6	1038.55	-0.000347721	2	>XP_002287003_1,
File28075_16855	LEETPFGQLTYMR	12,M(15.99490);	37.8	1600.76	-0.00340272	2	>XP_002296513_1,
File28003_8587	TYYYGITRPHSTPDSATMAGDVGK		52.1	2588.21	-0.000553721	3	>XP_002286282_1,
File28075_4199	IPMASIEASHNK		45	1297.66	-0.000781721	2	>XP_002286654_1,>XP_002296538_1,
File27991_16575	DKSTYEIMTPESIGLMR	8,M(15.99490);	32.8	1986.95	-0.00115772	3	>XP_002286323_1,
File28053_7449	KALATSPQILVEK		58.6	1397.84	-0.00178772	2	>XP_002289336_1,
File28067_15857	IPSLDAAGVELK		41.6	1212.68	-0.000574721	2	>XP_002295095_1,
File27965_13548	MALVGDAAGYVTK		39.2	1295.67	-0.000526721	2	>XP_002294275_1,
File27979_12756	VSSQMPAAPQFAK		29.9	1361.69	-0.00266372	2	>XP_002290022_1,
File27993_3705	IHSVDLVSK		32.6	997.564	-0.00421572	2	>XP_002294982_1,
File28019_7842	TTLVANTSNMPVAAR	10,M(15.99490);	36.6	1561.8	-0.00131872	2	>XP_002293455_1,
File28015_10206	VPFIPYSGFNGDNLVEK	10,N(0.98402);	22.4	1896.94	0.000904279	2	>XP_002292812_1,
File27991_8040	AIIVMSESGNTAR		34.8	1348.69	-0.000210721	2	>XP_002289867_1,
File27969_5631	KYDLSSLK		26.6	953.531	-0.000207721	2	>XP_002290752_1,
File28027_10753	VFGIDYGHAEVR		44.2	1362.68	-0.00284172	2	>XP_002291583_1,
File28027_13747	QFFAAQTLHAK	1,Q(-17.02655);	26.9	1244.64	-0.00185972	2	>XP_002288072_1,
File27999_10596	NVGYPVLVR		32.2	1016.59	0.00231328	2	>XP_002289336_1,
File28003_15870	YLAGAIDNGEKPMAAIVGGSK	8,N(0.98402);	39.1	2063.05	5.52787e-05	3	>XP_002296699_1,
File28007_3615	GLGAGGVPDVGKK		47.1	1154.65	-0.00278472	2	>XP_002294718_1,
File28045_19710	GPLEVELLNHLK		33.4	1361.78	0.00360828	2	>XP_002287250_1,
File27969_15392	DVNLVVPTLR		33.8	1125.66	0.000920279	2	>XP_002291074_1,
File27985_16237	TVAQITEYLTEK		33.3	1395.74	0.000465279	2	>XP_002287951_1,
File28009_13581	FATPEGPIYPTMGSK		48.7	1595.78	0.00114628	2	>XP_002289018_1,
File27997_22959	FLALDPAADYITGH		49.6	1503.75	0.00205228	2	>XP_002287667_1,
File28035_23346	QWLPENYTTNEWGK	1,Q(-17.02655);	43.8	1748.79	-0.000341721	2	>XP_002291773_1,
File28027_6794	AGDKVDLWVNK		38.5	1244.66	-0.000167721	2	>XP_002290902_1,
File28021_8511	SIQNFPIGGR		27.9	1088.58	-0.00160372	2	>XP_002292587_1,
File28009_15492	KASGPNEVGSPMPGVIVGLK	6,N(0.98402);	65.2	1938.04	0.00465528	2	>XP_002294371_1,
File27997_11131	APPGTELATLTR		41.8	1226.68	0.00172528	2	>XP_002296928_1,
File28059_3440	FASVAVR		24	749.431	-3.47213e-05	2	>XP_002291961_1,
File28061_5045	SCAAGYIR	2,C(57.02200);	27.3	897.424	-0.00167472	2	>YP_874497_1,
File27965_21277	TNDYDVIASYKDWGPLASK		60.9	2143.04	0.000908279	2	>XP_002288837_1,
File27979_18313	NGYIDFGWDEFDEETK	1,N(0.98402);	63.4	1965.8	0.000215279	2	>XP_002286436_1,>XP_002290137_1,
File27959_11023	AFLTAQVEDSGKPADIVAK		30.9	1960.04	-0.000225721	3	>XP_002287519_1,
File28003_6808	GLLSFHGQGDTK		24.4	1259.64	-0.000908721	3	>XP_002287502_1,
File27989_17179	GGILEPAGIVEIK		37.1	1295.76	-0.00145472	2	>XP_002296083_1,
File28017_21550	SATTLPLLVELK		38.4	1284.78	0.000604279	2	>XP_002297255_1,>XP_002297252_1,
File28049_9873	VVNPLGAPIDGK		41.1	1179.67	-0.000964721	2	>XP_002297546_1,
File27995_10935	MLNPLVR		28.6	842.491	-0.00127472	2	>XP_002294605_1,
File28025_11598	IVELDYGMIK	8,M(15.99490);	31.2	1196.62	-0.00204872	2	>XP_002297361_1,
File28043_5878	LVGFAQMTDR	7,M(15.99490);	43.2	1153.57	-0.000731721	2	>XP_002286529_1,
File28037_14494	LDNGAHIYFCGLK	10,C(57.02200);3,N(0.98402);	49.6	1508.72	-0.00313272	2	>XP_002295321_1,>XP_002291633_1,
File28037_6336	QVPQYISGSADLHGSTR		61.5	1815.9	0.00282628	3	>XP_002287200_1,
File28075_8549	STMDISINSLAHR	3,M(15.99490);	40.9	1460.71	-0.00477272	2	>XP_002288253_1,
File28069_11213	VSDPVVSFR		37.8	1005.54	0.000724279	2	>XP_002291169_1,
File27993_7639	IEGLGWRPK		31	1055.6	-0.00140172	3	>XP_002295578_1,
File27979_10262	YVYLNPQSQAK		32.5	1310.68	0.000986279	2	>XP_002288013_1,
File28033_13916	TPLANLIR		35.2	897.551	-0.000852721	2	>YP_874491_1,
File28035_17906	AVITVPAYFNDSQR	10,N(0.98402);	42.5	1581.79	0.000621279	2	>YP_874583_1,
File28043_7357	VATVSSDVVHAIR		56.9	1353.75	-0.000814721	2	>XP_002292464_1,
File28061_14700	IINEPTAAALAY		25.5	1246.67	0.000654279	2	>XP_002295809_1,
File27991_10285	TPTSILGEANYK		45.1	1293.67	6.62787e-05	2	>XP_002286472_1,
File27987_12470	FLTQPNTQEGLLK	6,N(0.98402);	32.8	1489.79	0.00204328	2	>XP_002295834_1,
File28075_8235	ASICDVPPAGLK	4,C(57.02200);	27.8	1227.63	-0.00694672	2	>XP_002286362_1,
File28043_15968	NLFSMVNSGVYK	5,M(15.99490);7,N(0.98402);	30.5	1375.66	-0.00132272	2	>XP_002289509_1,
File28007_15645	TQQNVPPELLNAVQTGGGR		37	1979.02	-0.0146257	2	>XP_002294093_1,
File28065_9744	TAFQTMSDTYATK		38.1	1464.67	7.02787e-05	2	>XP_002286425_1,
File27995_24086	NVVNTIAIMPSDDWTFQR	4,N(0.98402);	53.7	2108.01	0.000233279	2	>XP_002288490_1,
File28029_13508	MVTDSFTAGTVDLK		43.1	1484.73	-0.00186872	2	>XP_002292245_1,
File28041_14476	LIPPVQFQMAEADR	9,M(15.99490);	43.8	1630.82	-0.00300572	2	>XP_002292354_1,
File28033_3604	IGQNGPHTSCGAGIGAYK	10,C(57.02200);4,N(0.98402);	42.8	1788.83	-0.000442721	3	>XP_002286051_1,
File28061_12779	QTFPESGCVSSCLK	8,C(57.02200);12,C(57.02200);	47.1	1599.71	-0.00247272	2	>XP_002293623_1,
File28043_4287	YLADTSAMIAQK	8,M(15.99490);	34.6	1327.66	0.000379279	2	>XP_002293730_1,
File28077_10274	VTSPQAFEGLR		44.7	1204.63	0.00135128	2	>XP_002294422_1,
File28035_7352	FSLGPCAER	6,C(57.02200);	38.5	1036.49	-0.000562721	2	>XP_002296228_1,
File27989_14685	IPSLDAAGVELK		28.8	1212.68	-0.00285072	3	>XP_002295095_1,
File28069_5576	LYPNNLMAR	7,M(15.99490);4,N(0.98402);	31.2	1108.55	-3.07213e-05	2	>XP_002291422_1,
File28021_7630	ADVLLPPTR		27.8	981.573	-0.000382721	2	>XP_002288014_1,
File27993_6387	KTEQMVLFDAGSR	5,M(15.99490);	43.5	1497.74	-3.57213e-05	2	>XP_002292728_1,
File27979_16636	GVLLTGPSGCGK	10,C(57.02200);	32.3	1145.6	-0.000962721	2	>XP_002290667_1,
File28061_4791	ITNESKNDQSIQLVSR		47	1831.95	0.000129279	3	>XP_002290290_1,
File28001_22011	TMDYVLEAFQR		38.1	1372.66	0.000410279	2	>XP_002296782_1,
File28061_13832	NVAVNVQGFVNNMDEYMR	13,M(15.99490);17,M(15.99490);	29.1	2131.96	0.00521428	2	>XP_002295865_1,
File28031_4396	SHPTIETTAMPGAQPAK		29.3	1736.86	-0.00150972	3	>XP_002288561_1,
File28023_8375	VVGVVSAR		27.9	786.484	-0.000138721	2	>XP_002287789_1,
File28035_17785	QDPNYLATFK	1,Q(-17.02655);	30	1179.57	-0.000210721	2	>XP_002293429_1,
File28033_20301	MGLGDEEIVALSGAHTFGR	1,M(15.99490);	60.4	1975.95	-0.000469721	3	>XP_002291359_1,
File28047_15788	IPIGSFDPQYIAPDSTR		47.8	1876.94	-0.00220072	2	>XP_002287960_1,
File28001_7829	PASTVQILGAEK		46.5	1213.68	-0.000344721	2	>XP_002287003_1,>XP_002290153_1,
File27961_4493	QTEPKPTPIQVPAK		28	1533.86	-0.000752721	3	>XP_002286895_1,
File28001_17751	YATVLGSAVNPVLR		41.2	1459.82	-0.00388572	2	>XP_002286238_1,
File28009_7377	KESLSSPPLTTIK		57.7	1400.8	3.32787e-05	2	>XP_002293920_1,
File27977_18729	GFISPYFISDPK		33	1370.7	-0.000964721	2	>XP_002295556_1,
File27965_9465	FGGTSGTKPTEDTSVAWHLR		53.3	2147.05	-0.00432072	3	>XP_002291359_1,
File28035_18216	QKEQFSDGVGYGWVDHLK	1,Q(-17.02655);	55.2	2075.98	-0.000696721	2	>XP_002289396_1,
File28071_6657	YYPADDIPRPK		30.3	1334.67	-0.000419721	3	>XP_002293441_1,
File28071_12407	IINEPTAAALAYGMDK	14,M(15.99490);	47.4	1693.85	0.000379279	2	>XP_002295809_1,
File28033_22667	AMTEALNEFFGNTESGPTAR		66.3	2142.98	-0.000245721	2	>XP_002296413_1,
File28007_12678	TQVIPLSDQALR		39	1340.75	-0.000446721	2	>XP_002297159_1,
File28029_8313	KEMAGLLGFK	3,M(15.99490);	39.1	1109.6	0.000566279	2	>XP_002294376_1,
File28033_17673	VPSDLAEIALGK		47.6	1212.68	-0.000214721	2	>XP_002292655_1,
File27993_12037	NDVLAFPR		29.7	931.5	0.000203279	2	>XP_002289833_1,
File27991_3420	SPTTSAAPVGYSGK		36	1322.66	-0.000857721	2	>XP_002293108_1,>XP_002293104_1,
File27991_4999	VLNGFNR	3,N(0.98402);	26.4	820.43	-0.00138672	2	>YP_316604_1,
File28053_13779	GLDVFGAMK		26.9	937.477	-0.00467072	2	>XP_002293827_1,
File28057_11675	ILMVGLDAAGK		32.2	1087.62	0.000401279	2	>XP_002286443_1,
File27997_12660	EALMTTVHAVTATQQTVDGPSQK		77.6	2413.2	-0.00185472	2	>XP_002290574_1,>XP_002290129_1,
File28017_14792	FSLPQDWSCR	9,C(57.02200);	23.3	1295.58	-0.000293721	2	>XP_002292541_1,
File27961_15688	LVEEPFVNGWSEQQLGK	14,Q(0.98402);	24.3	1960.98	0.0167063	2	>XP_002290992_1,
File28067_10738	IGQNGPHTSCGAGIGAYK	10,C(57.02200);4,N(0.98402);	50.1	1788.83	-0.000622721	3	>XP_002286051_1,
File28075_15565	AIMGKPMSDEDMAFIGTK		39.8	1941.91	-0.00307472	2	>XP_002286051_1,
File28003_11094	MLSEGNAPYLYK		34.6	1385.68	-8.97213e-05	2	>XP_002292108_1,
File27997_18651	ILNYAIGEHLENAGVHSGDATVILPAQK	12,N(0.98402);	37.2	2931.52	-0.00656972	3	>XP_002292735_1,
File28029_5418	TVYTHNEWVK		32.5	1276.63	-0.00216872	2	>XP_002289509_1,
File28007_16394	FGVSFLSR		29.3	912.494	-0.000562721	2	>XP_002293462_1,
File28075_3906	VLGQALR		27.2	756.473	-7.47213e-05	2	>XP_002291711_1,
File28069_6843	VLDLISHMESQK	8,M(15.99490);	37.8	1415.72	-0.000781721	2	>XP_002290129_1,
File27961_8530	LRPAVDISVDSASSTK		45.1	1645.87	-0.00369072	3	>XP_002291571_1,
File27985_6610	ALNALAAASGR		32.3	1014.57	-0.00127372	2	>XP_002292797_1,
File27961_16401	VNNAAATYDGLMDAIAAK	12,M(15.99490);	51.8	1824.88	0.000368279	2	>XP_002287032_1,
File27997_6600	TGDLVIHSTVVR		49	1296.72	-0.00365172	2	>XP_002288444_1,>XP_002288181_1,
File28019_6420	VLLSQQSSK		27	989.563	-0.000350721	2	>XP_002293334_1,
File28025_7860	TLDNPIYATR		32	1163.6	-0.00371972	2	>XP_002291094_1,
File28037_8518	AAEFLMR		26.6	837.428	-0.00108072	2	>XP_002289609_1,
File28051_2081	TFGAGMMACR	9,C(57.02200);6,M(15.99490);7,M(15.99490);	24.6	1133.45	5.92787e-05	2	>XP_002294376_1,
File27985_17189	FVDAGLGPEGEWTTLK		32.9	1719.86	-0.000934721	2	>XP_002293496_1,
File27993_3350	TSVSGYVSNR		29.8	1069.53	0.00141228	2	>XP_002288390_1,
File27967_13923	AMGIPTGDSPANTVLSK		35	1658.84	0.00121628	2	>XP_002289049_1,
File28073_14220	LPLCIMTSGDTNDK	4,C(57.02200);	49.7	1564.73	-0.000857721	2	>XP_002291538_1,
File27993_15718	VSYILTHDSIGVGEDGPTHQPVETVSGLR		61.8	3063.54	0.000687279	3	>XP_002287200_1,
File28061_13677	GLAAAMEMAIDQSGLK	6,M(15.99490);	47.3	1621.79	0.000323279	2	>XP_002290056_1,
File27993_15826	SHTPEWLENFAK		28.6	1458.7	-1.57213e-05	3	>XP_002294538_1,
File28075_21267	IAVNGVALQCK	10,C(57.02200);4,N(0.98402);	40.9	1173.63	0.000193279	2	>XP_002297490_1,
File27961_21895	GGELPENPAMLLAPPSAR		39.8	1819.93	-0.00314072	2	>XP_002287665_1,
File27963_18253	SVVVNNVGELEMLMMHNR	14,M(15.99490);	42.7	2088	-0.00697272	3	>XP_002292943_1,
File28029_5402	SEHLLPTTPPPGAK		29.3	1444.78	-0.000337721	3	>XP_002290164_1,
File27995_20117	RPYSVLLFDEMEK		38.6	1626.82	0.00179328	3	>XP_002292380_1,>XP_002295000_1,
File28037_8926	FPVDATPIK		33.1	987.552	-4.7213e-06	2	>XP_002290059_1,
File27993_16868	HGLDLMEVTLK		31.9	1255.67	0.000233279	3	>XP_002287514_1,
File27999_10205	VTELAMGENYITGK	6,M(15.99490);	41.2	1541.75	0.000122279	2	>XP_002293983_1,
File27969_6178	TANYTSGSLLK		27.6	1154.61	0.00149528	2	>XP_002294221_1,
File27981_5483	VIPGYGGGMSSAK		32.8	1223.61	-0.000130721	2	>XP_002288236_1,
File27995_6782	ILTSASSNELPR		35.4	1287.69	-0.00249572	3	>XP_002295395_1,
File28001_11811	SSTGFTALGVSPAESR		40.9	1566.78	0.000528279	2	>XP_002294195_1,
File28005_3539	IMIHQPMGGAQGQAQDIK	7,M(15.99490);	30.5	1938.95	-0.00430172	2	>XP_002292583_1,
File27989_11269	VVNPLGAPIDGKGDIASTETR		69.1	2110.11	-0.00117572	3	>XP_002297546_1,
File27999_15152	QVCFACLK	3,C(57.02200);6,C(57.02200);1,Q(-17.02655);	29.5	1008.46	-0.000932721	2	>XP_002292930_1,
File27991_16385	LLELPDMK		29	958.528	-0.000505721	2	>XP_002291094_1,
File27963_13371	TQVIPLSDQALR		39	1340.75	-0.000806721	2	>XP_002297159_1,
File28003_23240	STEFDNILVVGPIAGK		35.8	1659.9	0.000135279	3	>XP_002297535_1,
File27983_8475	LGSTAVGLQTK		24.2	1074.62	0.000123279	2	>XP_002293808_1,
File28025_10857	SSIMQLIER	4,M(15.99490);	36.5	1092.57	-0.000600721	2	>XP_002290494_1,
File28061_17545	AFLTAQVEDSGKPADIVAK		41	1960.04	0.00124428	3	>XP_002287519_1,
File28009_9509	HQESLNAALNCIR	11,C(57.02200);	43.2	1525.76	-3.27213e-05	3	>XP_002287676_1,
File28071_4352	VVDAAIVR		28.2	842.51	0.000386279	2	>XP_002295360_1,
File28075_10706	NVDSAGPQVLQINTK		48.5	1583.84	-2.67213e-05	2	>XP_002289037_1,
File28001_17829	INLTFQPLGK		32.7	1130.66	0.00283328	2	>XP_002289393_1,
File28075_21435	IVPCDFIAPIETHNNVVK	4,C(57.02200);14,N(0.98402);	40.3	2067.05	-0.00466072	3	>XP_002296950_1,
File27979_11412	WSATLASQAK		24.8	1062.56	-0.000240721	2	>XP_002296230_1,
File28057_13290	VALESLLR		30.8	900.551	-0.000837721	2	>XP_002292207_1,
File28033_7517	IEGLGWRPK		30.9	1055.6	-0.00158172	3	>XP_002295578_1,
File28051_2277	VVSTGMLNR	6,M(15.99490);	25.8	992.521	0.000808279	2	>XP_002286355_1,
File28051_12453	RAPFDMFEGGAK		41	1325.63	-0.00532872	2	>XP_002291118_1,
File28037_20921	CTDTGAPIQVPVGPETLGR	1,C(57.02200);1,C(-17.02655);	49.1	1950.96	-0.00161672	2	>XP_002296041_1,
File28005_23797	DFVPIDFLR		34.7	1121.6	-0.000596721	2	>XP_002289997_1,
File27963_2726	RHPELPVR		36.7	1003.58	-0.000418721	2	>XP_002292812_1,
File27959_4889	VLNSGLRDDGLK		50.2	1286.71	-0.000374721	2	>XP_002290006_1,
File28019_5112	IYTGVAMNK	7,M(15.99490);	24.9	1012.51	-4.7213e-06	2	>XP_002291624_1,
File27965_15091	AATQMQGTILPLAK	6,Q(0.98402);	35.2	1443.78	-0.00634972	2	>XP_002289543_1,
File27993_4596	HIVQPETLAAQR		35.8	1362.75	-0.000866721	3	>XP_002289858_1,
File27983_17205	GMVFGKPK		24.9	863.481	-0.000676721	2	>XP_002286429_1,
File28033_7835	ALQVFER		24.5	862.477	-0.00121372	2	>XP_002296786_1,
File28005_12327	SLVGGVSAGGANPPSWER		38.1	1740.87	-0.000303721	3	>XP_002294063_1,
File27995_15456	EKANGATVDVGIPASSMVITK	4,N(0.98402);	70.6	2089.09	0.00210228	2	>XP_002290279_1,
File28051_4984	VTASQAALLQK		34.5	1129.66	-0.000455721	2	>XP_002295206_1,
File28031_16835	QIVAMQAGLEDLAAK	5,M(15.99490);1,Q(-17.02655);	34.6	1556.8	-0.00260172	2	>XP_002291387_1,
File27969_4361	NRPSNFVGVK	1,N(0.98402);	29.6	1118.59	-0.000931721	2	>XP_002289336_1,
File28035_8283	EAAVLVANSGSALR		39	1357.74	-0.00274472	3	>XP_002292930_1,
File28073_19930	MGGGDLSLMTNMVEK		44.4	1582.73	-0.000807721	2	>XP_002292674_1,
File28071_9715	ALSAEVASLR		27.8	1016.57	0.000110279	2	>XP_002287951_1,
File28035_18843	LNNALLTFPDSPAAK	3,N(0.98402);	32.4	1572.83	0.000451279	2	>XP_002291166_1,
File28005_22369	EYVLADLSHVLSK		40.3	1473.8	-0.000131721	3	>XP_002294224_1,
File28061_17290	AFLTAQVEDSGKPADIVAK		36.1	1960.04	0.000704279	3	>XP_002287519_1,
File28033_14747	GNVPLITGLR		35.1	1039.63	-0.000380721	2	>XP_002293455_1,
File27961_11479	DIVAALQSR		29.8	972.549	0.00100428	2	>XP_002295227_1,
File28043_9829	IWHHTFYNELR	8,N(0.98402);	31.7	1516.74	0.00181028	3	>XP_002294917_1,
File28001_20499	NAIIVTELPYQVNK	1,N(0.98402);	45.2	1602.87	0.000260279	2	>XP_002288768_1,
File27997_16355	ESILLHQWTMDQR		33.1	1656.82	0.00220628	3	>XP_002293597_1,
File27969_15988	QSEIPYTIFR		40.5	1253.65	0.00181028	2	>YP_874559_1,
File28031_12993	ITIVNSDGATTSQTLSAGLK	5,N(0.98402);	47.9	1978.04	0.00137728	2	>XP_002297535_1,
File28045_9744	VAIMPGSGTFGMEAVAR	4,M(15.99490);12,M(15.99490);	40.8	1725.83	-0.00183072	2	>XP_002289278_1,
File28041_3452	KAYEGMMMSK		32.3	1175.52	-0.00219472	2	>XP_002291450_1,
File28041_12929	MATAWYGHDNQIIDPAK		54.5	1930.91	-0.000495721	2	>XP_002289509_1,
File27961_9116	AWVAAAVAGTDGK		40.9	1216.63	-0.00108972	2	>XP_002290312_1,
File28075_23086	TPLLGELVLGEDGIPTK		50.6	1751.98	0.000770279	2	>XP_002287027_1,
File27983_6081	VAQIVGAAPSR		33.6	1068.62	-0.000424721	2	>XP_002291809_1,
File27961_2505	RSEVNSFATGSTPAHK		40.7	1688.83	-0.00226372	3	>XP_002295046_1,
File28029_8040	SLFGGVGSSR		33.8	966.5	-0.00136472	2	>XP_002294201_1,
File28007_17423	SELNQLSYLQVK		27.3	1421.76	-0.00457572	2	>XP_002291225_1,
File28001_15082	ILEDNVSMYETPRPVLR		25.5	2032.05	-0.000548721	3	>XP_002291349_1,
File28041_7028	VVVVGMPK		24.7	828.501	-0.00105772	2	>XP_002289282_1,
File28035_15080	NAITLLYGQR		30.1	1148.64	0.000580279	2	>XP_002296238_1,
File28051_16309	NNMACEFIASVK	5,C(57.02200);	39.2	1383.64	-0.00275372	2	>XP_002290268_1,
File27999_15231	SITINTLAEQVK	5,N(0.98402);	26.1	1317.73	0.00356728	2	>XP_002291015_1,
File28075_11379	DVTGNLFR		23.6	921.479	-0.000841721	2	>XP_002288837_1,
File27963_14489	TMGDGSGLSLVVK		33.6	1263.66	-0.000919721	2	>XP_002285946_1,
File28003_18555	DLALNHSMISLGSCTMK	14,C(57.02200);5,N(0.98402);	42.7	1878.88	-0.000208721	3	>XP_002288699_1,
File28033_4571	IPMASIEASHNK		29.3	1297.66	-0.000177721	3	>XP_002286654_1,>XP_002296538_1,
File27977_7211	QILMSSGATTFTK	4,M(15.99490);	29.8	1400.71	-0.00110472	2	>XP_002287554_1,
File28017_12919	YISQLASEITR		46.1	1280.69	0.00116228	2	>XP_002288929_1,
File28001_19708	IQSLISLADETNVPK		39.1	1627.89	-0.000252721	2	>XP_002287725_1,
File28025_6567	YFPDMK		24	800.365	-3.7213e-06	2	>XP_002291658_1,
File27997_15573	LYITLPK		22.4	847.529	-0.000712721	2	>XP_002286976_1,
File28033_2881	NAANVTIASSR		33.6	1103.58	-0.000425721	2	>XP_002293185_1,
File28021_7489	LPSGFAVGTAK		41.3	1047.58	0.000892279	2	>XP_002287991_1,
File28003_11712	KLGLYGVTPGEMER		33.2	1549.81	0.00824728	3	>XP_002293757_1,
File28049_15657	RLFFEDTPAAAAYK		35.5	1599.82	0.000958279	3	>XP_002295321_1,
File28033_19972	FVDAGLGPEGEWTTLK		44.5	1719.86	4.52787e-05	2	>XP_002293496_1,
File28057_12865	LGGIPMGAISVETR		21.6	1400.76	-0.00161772	2	>XP_002296083_1,
File28037_10002	KPDFDAFIEPQKK		39.8	1562.83	0.00617828	3	>XP_002289281_1,
File28033_22721	EIAALLVLDK		29.6	1084.66	0.000857279	2	>XP_002289188_1,
File27961_10954	HGSTLSALEGLR		33.2	1240.66	-0.000870721	2	>XP_002292770_1,
File28035_17755	AQGGFFVPAMPK		26.2	1249.64	0.00106228	2	>XP_002287953_1,
File27961_15737	INDLGSTSSIGEFPHIR		69.6	1842.94	0.00120328	2	>XP_002291399_1,
File28005_3015	KTLDQYYAR		31.9	1157.59	-0.000715721	2	>XP_002289999_1,
File28055_10101	ILPGCQDTGTAIVMGK	5,C(57.02200);	35.8	1660.84	-0.00369372	2	>XP_002289528_1,
File28047_6870	VLGPIMSK		31.4	844.496	-0.000731721	2	>XP_002286359_1,
File27991_15534	HNIVLLADEVYQR		39.5	1569.84	0.00187128	3	>XP_002289904_1,
File28009_13610	NIRPDEISSIIR		29.6	1412.79	0.00149328	2	>XP_002297546_1,
File28041_9698	IAEYQYFR		26.1	1089.54	-0.000497721	2	>XP_002289961_1,
File28077_19562	INNFIDVTDFK		32.7	1325.67	-0.000757721	2	>XP_002289917_1,
File27961_22112	YWVDLDFAK		25.7	1156.57	-0.000942721	2	>XP_002287297_1,
File28067_15492	IKSEQDPTLTFR		26.7	1434.76	-0.000951721	3	>XP_002288459_1,
File27969_13291	TPLANLIR	5,N(0.98402);	34.6	898.538	0.00144728	2	>YP_874491_1,
File27959_11680	YLSMDTPFNGASSK	9,N(0.98402);	36.1	1518.67	-0.00659572	2	>XP_002293056_1,
File28019_824	NLPAYR		22.8	733.398	-0.00141472	2	>XP_002297527_1,
File28035_21352	VPFLFTVKE		34.9	1079.61	-0.000284721	2	>XP_002291225_1,
File28069_14725	SLATPVGTGMYYADPSEGHCLK	20,C(57.02200);10,M(15.99490);	40.9	2370.07	-0.00156472	3	>XP_002293108_1,
File28037_18762	IGWENGIMIK	5,N(0.98402);	26.1	1161.6	-0.000346721	2	>XP_002296083_1,
File28027_14376	IYTADLLDPNYK		43.2	1425.73	-0.000568721	2	>XP_002296763_1,
File28003_15810	TPGDMGFDWMGMTK	5,M(15.99490);12,M(15.99490);	30.6	1605.64	-0.00147072	2	>XP_002290280_1,
File28071_4369	FLSTSDQYSR		30.7	1203.56	-0.00154772	2	>XP_002288699_1,
File28029_3885	IPPHILANR		37.4	1030.62	-0.000769721	2	>XP_002287079_1,
File28029_11381	ILPSLMNECAK	9,C(57.02200);7,N(0.98402);	36.6	1276.63	0.00152328	2	>XP_002287026_1,
File27961_25164	AHGGVSVFGGVGER		47.8	1328.67	0.00104028	2	>XP_002297536_1,
File28043_16380	IINEPTAAALAYGMDKADGK		39.4	2049.03	-0.00212072	3	>XP_002295809_1,
File28033_18227	YSNNAVLLPTVSDVPR	3,N(0.98402);	45.1	1745.91	0.00403028	2	>XP_002293761_1,
File28001_12372	ASENVTPMVLLR	8,M(15.99490);	29	1345.71	-0.000302721	2	>XP_002289665_1,
File27995_15416	FVNGVAEVLPK	3,N(0.98402);	26.5	1173.65	0.00128928	2	>XP_002296386_1,
File27969_16502	LMLPGELAK		27.5	971.56	7.92787e-05	2	>XP_002288195_1,>XP_002296171_1,
File27997_23860	DNISALVDYLK		31.4	1250.66	-0.00363872	2	>XP_002297520_1,
File28075_6774	FYNSQEVASMGK		42.3	1360.62	-0.00312272	2	>XP_002288047_1,
File28043_13862	NVGVWSGNVELK		28.2	1301.69	0.00424928	2	>XP_002287690_1,
File27979_14326	MQPGITLR	1,M(15.99490);	28.9	931.497	-0.00693472	2	>XP_002290876_1,
File27995_3686	NVIESTHTAISGMHEAAK	13,M(15.99490);	38.7	1911.92	0.000301279	3	>XP_002293657_1,
File27989_21398	MVTDSFTAGTVDLK		19.5	1484.73	0.00229128	2	>XP_002292245_1,
File28041_4723	LLSEINNTMR	9,M(15.99490);	26.7	1206.62	0.00237228	2	>XP_002286592_1,
File28025_10661	GLTLNIPAQSK		32.8	1141.66	-0.00119472	2	>XP_002297361_1,
File28005_10017	SYVPESISPPLHR		45.5	1481.77	-0.000908721	2	>XP_002287738_1,
File28021_7338	TAFQTMSDTYATK		43.6	1464.67	0.00141028	2	>XP_002286425_1,
File27991_21765	MTELGIPVFNTPGANANAVK	10,N(0.98402);17,N(0.98402);	37.5	2046.01	-0.00843372	2	>XP_002290445_1,>XP_002296787_1,
File28035_15767	SVVVNNVGELEMLMMHNR	12,M(15.99490);14,M(15.99490);	30.1	2104	0.000637279	3	>XP_002292943_1,
File27997_14961	AHGGVSVFGGVGER		41.1	1328.67	-0.000635721	3	>XP_002297536_1,
File28009_2556	YQHLPVR		23.1	912.504	-0.00135772	2	>XP_002295141_1,
File27965_16883	GLLLVGIQGTGK		26.5	1155.71	0.00402828	2	>YP_874572_1,
File28069_10522	MAIASPGNDFR		38.1	1178.56	-0.000273721	2	>XP_002295274_1,
File28009_22101	DNIQGITKPAIR		40.2	1325.75	-0.000416721	3	>XP_002295724_1,
File28051_13346	LASAATNIPLDSLK		40.5	1413.8	0.00172428	2	>XP_002289203_1,
File28041_14451	TPPASVLLANAAK	10,N(0.98402);	50	1253.71	0.000571279	2	>YP_874517_1,
File28027_5799	ATIAGGGVIPHIHK		33.6	1370.79	-0.00281772	3	>XP_002286413_1,
File28071_8780	EIINNQNAQIQAMR		49.2	1642.83	3.02787e-05	2	>XP_002297275_1,
File28057_7005	NLNLQMIQGQNAR	6,M(15.99490);	29.8	1515.77	0.000207279	3	>XP_002289037_1,
File28033_18409	PLFVEPFEK		25.5	1105.59	0.000551279	2	>XP_002292812_1,
File27965_19819	LIFQYASFNNSR	9,N(0.98402);10,N(0.98402);	39.3	1461.7	-0.00288372	2	>YP_874620_1,>XP_002297555_1,
File28003_20142	FFVINGPEVISK	5,N(0.98402);	31.1	1350.73	0.000191279	2	>XP_002290667_1,
File27961_5421	YHDYLQGQIGNPEGPDKPNKK		57.9	2398.18	-0.00326172	3	>XP_002288320_1,
File28031_2665	TNPGVPLNGKR	8,N(0.98402);	33.8	1153.63	-0.00118672	2	>XP_002289199_1,
File28025_10580	YLQAEHDVALLR		53.4	1427.76	-0.00134572	2	>XP_002287466_1,
File27967_14961	AQTYDVLSSQANIAGYR		62.1	1856.92	0.00277628	2	>XP_002289250_1,
File27963_5380	INSLMFDQPGAHHNPQR	5,M(15.99490);	60.4	1977.94	0.00561928	3	>XP_002296785_1,
File28069_18548	QTSFGDMSHSMMLEAK		44.9	1799.78	0.00138528	3	>XP_002289336_1,
File28003_25115	EGPTALILSR		20.5	1056.61	0.000189279	2	>XP_002287200_1,
File28037_7220	LVHFLEGGEAGNR		37.8	1398.71	-0.000783721	2	>XP_002287953_1,
File28041_15240	VLQEEGIGAFYR		30.9	1381.71	-0.00316772	2	>XP_002286310_1,
File28069_16138	FYPFMSGK		27.3	976.46	-0.000426721	2	>XP_002288049_1,
File27991_12017	TDNSAMGWSLK		37	1209.55	-0.00291372	2	>XP_002297490_1,
File28003_9759	LPGNLLER		33.4	911.531	-0.000876721	2	>XP_002295962_1,
File28027_14881	VDPMIIQQDWR		42.3	1400.7	-0.00428272	2	>XP_002293128_1,
File28033_7735	VSGLTALNTAEQK		41.5	1331.72	-0.000106721	2	>XP_002289281_1,
File28017_18859	VDSPLGQLLASK		35.8	1227.69	-0.000579721	3	>XP_002288049_1,
File28071_18894	TIMEIVPIQELR	3,M(15.99490);	27.7	1457.81	0.00342128	2	>XP_002290089_1,
File27997_10214	LLLTGTPVQNSPK		40.3	1367.79	-0.000977721	2	>XP_002297281_1,
File28069_7983	GAPLTNSVLTQTK	6,N(0.98402);	32.9	1330.73	0.00539728	2	>XP_002285960_1,
File27989_7971	VIDNLELHVNK		36.8	1293.71	-0.00411072	2	>XP_002292390_1,
File28051_17264	QELSYVPALLK		35.3	1260.72	-0.000960721	2	>XP_002292612_1,
File27979_18344	YFPTQAFNFAFK		42.8	1480.72	-0.00258972	2	>XP_002286255_1,
File28021_12395	EFETYGGSLPQLSK		40.5	1555.77	0.00112928	2	>XP_002287466_1,
File28003_17893	VILPTSPMNVDDSIK		44.1	1628.85	-0.00336972	2	>XP_002289372_1,
File27963_7486	YHYTIVDAPGHKDYIK		37.8	1919.96	-0.00570772	3	>XP_002292812_1,
File28033_13317	AAIANLIPSSTGAAK		48.9	1384.78	0.00177928	2	>XP_002290288_1,
File27995_23231	TNSMIEELFK		30.7	1211.6	0.000484279	2	>YP_874624_1,
File27997_22004	HLSPPSEDEEAFVEELYAR		52	2218.02	-0.00815972	3	>XP_002289509_1,
File28009_11275	IYIGGLDPSR		28.6	1090.59	7.92787e-05	2	>XP_002288773_1,
File27967_19609	VFIDGLSGEPFSSTQVK		25.8	1810.92	0.00105828	2	>XP_002293162_1,
File28037_12911	LATHELLEFR		33.4	1228.67	-0.000839721	3	>XP_002292930_1,
File28051_13343	VCENIPIVLTGNK	2,C(57.02200);	37.2	1456.78	-0.000667721	2	>XP_002287767_1,
File28025_10073	QNGWGVMCSHR	8,C(57.02200);1,Q(0.98402);1,Q(-17.02655);	38.1	1315.53	0.000163279	2	>XP_002289866_1,
File28047_18671	GMSIMNSFINDIFER	2,M(15.99490);5,M(15.99490);	36.3	1805.82	-0.00191672	2	>XP_002288195_1,>XP_002296171_1,
File28007_11262	TETPHSLLPSLK		40.3	1322.73	0.000972279	2	>XP_002294498_1,
File28049_13013	LGFPVDVR		32.1	902.509	-0.00139372	2	>XP_002287298_1,
File28061_7084	LCGSDLCVPK	2,C(57.02200);7,C(57.02200);	36.7	1148.55	-0.000119721	2	>XP_002288699_1,
File27999_9662	IISNGINTFMDSNK	10,M(15.99490);4,N(0.98402);	34.8	1570.74	-0.00236272	2	>XP_002297552_1,
File28009_2136	VVCTLNK	3,C(57.02200);	26.1	833.455	-0.00103172	2	>XP_002295254_1,
File27977_6351	WQMPGSGSGGSPSK		46.3	1362.61	-0.000820721	2	>XP_002289219_1,
File28027_6164	LNQQPPDVTFNK		26.4	1400.71	-0.00838072	2	>XP_002294373_1,
File28061_19075	QVQSQLQQQIQVILAMK	16,M(15.99490);7,Q(0.98402);	25.8	2000.1	0.0149783	3	>XP_002295141_1,
File28019_9343	QFSLQGAR	1,Q(-17.02655);	27.1	889.455	0.00169328	2	>XP_002294103_1,
File28009_9019	YFPPIGVEHMK	10,M(15.99490);	26.8	1333.66	-0.00185172	2	>XP_002288921_1,
File28027_12673	SSTASSSGGGGLLLLSK		22.3	1521.81	0.000738279	2	>XP_002288070_1,
File28077_8918	VGIFDATNSTK		31.4	1152.59	-0.00141472	2	>XP_002295625_1,
File27991_9942	YQLSSSESLASSAVK		42.6	1556.78	-0.00450672	2	>XP_002289405_1,
File27963_17539	QQNVALASELYAYR		28.5	1625.83	0.00455728	2	>XP_002294447_1,
File28057_6165	ASGITLYTR		34.6	981.536	-0.000497721	2	>XP_002291471_1,
File28005_14355	EVWPLVTK		22.2	971.556	-0.000829721	2	>XP_002289146_1,
File28009_11353	VLPQELIR		33.6	967.598	0.00408228	2	>XP_002296547_1,
File27995_13854	SGGGVAGWDTFR		40.7	1209.56	-0.00161772	2	>XP_002289205_1,
File27959_10767	ILTPSTIEPGTDIR		41.6	1512.83	9.42787e-05	2	>XP_002289655_1,
File27995_17135	GPIKFNVWDTAGQEK	6,N(0.98402);	51.2	1690.84	-0.00270272	2	>XP_002287767_1,
File28033_17346	LQIWDTAGQESFR		28.3	1550.76	-0.00222872	2	>XP_002292736_1,
File28009_16284	QQYDQILYSHPLK	1,Q(-17.02655);	39.9	1615.81	-0.000829721	2	>XP_002297542_1,
File27997_18967	NGVMLAGYAVEHTLAK	1,N(0.98402);	35.8	1674.85	0.00152028	2	>XP_002288414_1,
File28019_8891	FYQPTSCVSR	7,C(57.02200);	35.8	1244.57	-0.000995721	2	>XP_002286897_1,
File27995_10265	VFTPGATVAIASTPHK		35.8	1596.87	-0.000491721	3	>XP_002293539_1,
File27979_11363	VSSQMPAAPQFAK		29.9	1361.69	-0.000963721	2	>XP_002290022_1,
File28005_16533	TPSLIFEHVNNTDFK		43.8	1761.88	0.000229279	2	>XP_002287329_1,
File28075_17354	LSPLGFGDDTAQITPK		53.3	1659.86	-0.000574721	2	>XP_002286425_1,
File28077_8342	ITPPSLVR		35.6	882.541	-0.000753721	2	>XP_002286527_1,
File28075_21625	DISLVDYIACK	10,C(57.02200);	36.3	1296.65	4.32787e-05	2	>XP_002293898_1,
File28037_17969	HIPLNALFDAPSK	5,N(0.98402);	40.5	1423.76	-0.00142072	2	>XP_002288279_1,
File27989_6847	KLNAFGYTGER	3,N(0.98402);	37.7	1256.63	-0.00126772	2	>XP_002293590_1,
File27993_7152	LIYPDPPK		32.4	942.532	0.00167928	2	>XP_002296883_1,
File27965_22267	KEVSDGIVAPGYTPEALAILK		40.8	2171.2	0.00198528	3	>XP_002290720_1,
File27979_10008	FSSISGPSPVK		31.7	1105.59	-0.00190472	2	>XP_002292469_1,
File28005_15495	MQTEALHYFHMPVADR		26.2	1945.9	-0.00872272	3	>XP_002287014_1,
File27987_3916	VHTVVLNDPGR		35.4	1206.66	-0.000631721	2	>YP_874507_1,
File28043_11131	FGWQDTSVCAAR	9,C(57.02200);	36.5	1397.63	-2.27213e-05	2	>XP_002293098_1,>XP_002293092_1,>XP_002293089_1,
File28049_10922	ALETTATFLK		26.2	1094.61	-0.00166872	2	>XP_002293157_1,
File28007_17441	YSNNAVLLPTVSDVPR	3,N(0.98402);	31.7	1745.91	-0.000369721	2	>XP_002293761_1,
File28069_13799	NNMACEFIASVK	5,C(57.02200);3,M(15.99490);1,N(0.98402);	33.6	1400.62	2.62787e-05	2	>XP_002290268_1,
File28057_9164	NTMNLNLAAAGIK	3,M(15.99490);	30	1346.71	0.00224828	2	>XP_002289718_1,
File28031_10810	HVLDQDSPLLSAAAR		41.3	1592.84	-0.00122072	2	>XP_002290186_1,
File27981_13267	IQGTDFEALYR		31.9	1312.65	-0.000498721	2	>XP_002293590_1,
File28029_8627	MALVGDAAGYVTK	1,M(15.99490);	41.5	1311.66	0.000433279	2	>XP_002294275_1,
File28047_9766	AIPGLGANQLTEK		44.3	1311.72	-0.00513772	2	>XP_002292437_1,
File28035_17878	AADANEMAAAYQIALK		29.3	1650.82	0.000504279	3	>XP_002286206_1,
File27993_18457	FLEDVLAR		27.2	962.531	0.000137279	2	>XP_002288367_1,
File28051_13764	GLPALLGNEAATAK		44.1	1325.75	0.00301228	2	>XP_002295782_1,
File28009_14613	AAIIPLMDK		29.4	971.56	-0.000400721	2	>XP_002295772_1,
File27985_10979	GTGLTTPVLVR		28.2	1113.66	-0.000181721	2	>XP_002289641_1,
File27971_5942	TGAGNFLR		27.3	835.442	-0.000682721	2	>YP_874513_1,
File28001_15189	LSMISQYNPSSLEDVTK	3,M(15.99490);	40.2	1927.93	-0.00400472	2	>XP_002290687_1,
File28071_10375	APASTVQILGAEK		51.9	1284.72	-0.000238721	2	>XP_002287003_1,
File27969_8298	LLANIYNQNR	7,N(0.98402);	26.9	1219.65	0.00460928	2	>XP_002295898_1,
File27991_4863	TVYTHNEWVK		45.6	1276.63	-0.000368721	2	>XP_002289509_1,
File27965_22017	FAPEEVSAMILQK		31.2	1462.76	-0.000119721	3	>XP_002288567_1,
File28027_15440	IDMVMDWR		27.6	1065.49	0.000116279	2	>XP_002294519_1,
File28003_5842	NANSSLISLHHYSK	1,N(0.98402);	30.5	1571.77	-0.00960972	3	>XP_002286782_1,
File27995_19200	MKELPYALYDSQDVLVR	1,M(15.99490);	50.9	2056.04	0.00190828	3	>XP_002297283_1,
File28067_4192	GVEVNIMR	7,M(15.99490);	25.2	933.482	-0.000837721	2	>XP_002287069_1,
File27993_2392	GHPPTIPAK		26.4	917.523	0.00248628	2	>XP_002286257_1,
File28037_15354	SVFSPGLLAK		32.5	1018.59	-0.000222721	2	>XP_002288014_1,
File27963_18507	IPSAVGYQPTLATDMGGLQER		58.2	2204.11	0.00392128	3	>XP_002296041_1,
File28033_9430	SIATSISTNEAISPK		36.1	1518.8	-0.00362272	2	>XP_002297072_1,
File27965_19755	IEHWPIETVFK		26.9	1398.74	-0.000704721	3	>XP_002286900_1,
File28071_5181	SGTHLLTCGADGYAR	8,C(57.02200);	39.9	1578.73	-0.000315721	3	>XP_002291765_1,
File28049_6105	KNTDGISQVFQK		32.1	1364.72	0.00222328	3	>XP_002296620_1,
File28073_11938	NNMACEFIASVK	5,C(57.02200);3,M(15.99490);	38	1399.63	-0.00205372	2	>XP_002290268_1,
File27997_19026	PNVGLDPEALSLATPR		45.8	1649.88	-0.00339672	2	>XP_002297520_1,
File28045_5862	IDHKFDLMYAK	8,M(15.99490);	25.1	1396.7	0.00461428	3	>XP_002292237_1,
File27977_14421	IIVDFSSPNIAK		26.9	1303.73	0.000187279	2	>XP_002288496_1,
File28001_24116	QQIISLVLK	1,Q(-17.02655);	27.3	1024.64	0.000147279	2	>YP_874504_1,
File28069_6031	IVFTHLMSSTGK	7,M(15.99490);	42.6	1336.69	-0.00105972	2	>XP_002294407_1,
File28037_17256	VVSSLGDFMNVK	10,N(0.98402);	35	1296.65	0.000316279	2	>XP_002288555_1,
File28071_11369	SPTTSAAPVGYSGK		44.6	1322.66	-0.00109772	2	>XP_002293108_1,>XP_002293104_1,
File27961_6625	LVQTPLTDR		34	1042.59	0.00129828	2	>XP_002295889_1,
File27991_19760	DVLSVAFSVDNR		42.6	1321.68	0.000140279	2	>XP_002286095_1,
File28005_22146	VDLDILAIR		34.1	1027.61	-0.00390672	2	>XP_002287762_1,
File28073_19631	TKVEEVMGLVGDLAR	7,M(15.99490);	28.8	1632.86	-0.00176072	3	>XP_002296788_1,
File28041_20032	QLETSPATIDVLPSIR		56.3	1739.95	-0.000316721	2	>XP_002288279_1,
File28051_9457	LVSGGLEALR		35.6	1014.59	0.000194279	2	>XP_002289968_1,
File27977_15067	VEQEENTEEEILTEVR		51.2	1946.92	-0.00388672	2	>XP_002286648_1,
File27993_18500	TLEPGDSTILYNFK		40.5	1597.81	0.00117928	2	>XP_002290440_1,
File28041_4209	CHPHMSDLLK	1,C(57.02200);	24.7	1237.58	-0.00197172	3	>XP_002296360_1,
File28039_3202	AGMELGTVGPR	3,M(15.99490);	31.1	1103.55	0.00173828	2	>XP_002295796_1,
File27987_1054	TGSSSIAIK		27.1	863.483	-0.000617721	2	>XP_002293832_1,>XP_002294007_1,
File27965_6383	YHYTIVDAPGHKDYIK		59	1919.96	-0.000691721	2	>XP_002292812_1,
File28001_21882	ANEVFGWVMEGK		28.3	1366.65	-0.000383721	2	>XP_002288165_1,
File27979_7743	LGANVSSAQGPTGLGK		46.6	1456.78	-0.000298721	2	>XP_002297534_1,>YP_874543_2,
File28033_15026	VPSIDELQSQIK		45.9	1356.74	-0.000486721	2	>XP_002288096_1,
File27985_10302	VQPADVMEHLK		38.4	1266.65	0.000270279	2	>XP_002296377_1,
File27985_2516	RRPLPDDMR		31.6	1155.61	-0.000661721	2	>XP_002291419_1,
File27995_14246	GILLVGPPGTGK		38.3	1108.67	-0.000117721	2	>XP_002297509_1,
File28055_3009	MPGMYPAAAGK	1,M(15.99490);	35.9	1109.51	0.000634279	2	>XP_002288025_1,
File27975_11309	QVVSSSGVAAPSSLTR		38.1	1545.82	0.000844279	2	>XP_002290881_1,
File28001_7895	YWDTVAAAR		27.3	1052.51	-0.00181672	2	>XP_002290006_1,
File27999_2287	SSENANPETIEK		36	1318.61	-0.00103872	2	>XP_002296715_1,
File27985_14726	QAEVALKPLLK	1,Q(-17.02655);	32.5	1192.73	0.000109279	2	>XP_002289991_1,
File27963_24875	LQSPAVFVTSADGQFFPVLDEK		55.2	2395.22	0.00146928	2	>XP_002288224_1,
File28023_10697	LVNNSYITAK		29.7	1122.62	-1.47213e-05	2	>XP_002287516_1,
File27991_4549	VLIAAHGNTLR		46.8	1164.69	0.000767279	2	>XP_002290750_1,
File28007_15412	QTPALFFTDK		31.7	1167.61	0.000262279	2	>XP_002292916_1,
File27995_11248	DKNVIDNATMVMK		40.4	1478.73	-0.00504672	2	>XP_002297064_1,>XP_002296406_1,
File27993_12979	FGNIEDALVAHPR		50.9	1438.74	-0.000103721	2	>XP_002291084_1,
File27985_13015	LATSDGSSISSAILER		34.8	1606.83	-0.00125572	3	>XP_002290541_1,
File27977_8241	SYTPFPPAQQPSK		35.5	1447.72	-0.00177272	2	>XP_002289146_1,
File28035_3658	VLDDKKPVDVAPAVK		39.5	1593.92	-0.000215721	3	>XP_002295259_1,
File28025_12728	ATGPYSLVTQQPLGGK		48.8	1616.86	-0.00159572	2	>XP_002297513_1,>YP_874523_1,
File27977_12759	KTSVPGLTAPSAL		36.2	1241.71	-0.000144721	2	>XP_002297365_1,
File27997_14659	DVAVIHPTVQTMLNTK	14,N(0.98402);	24.1	1767.93	-0.000624721	3	>XP_002294390_1,
File28075_3512	GTGLVSSPAGK		33.9	973.531	-0.000531721	2	>XP_002292744_1,
File28073_18382	STPLNLQPPLTESEALSK		44.1	1925.02	-0.000263721	2	>XP_002288699_1,
File27981_13047	TLSFAIADGAVPSNDGR		29.2	1690.84	0.000825279	2	>XP_002290312_1,
File28045_4603	GASSRPGATADFIK		29.6	1377.71	-0.00520972	2	>XP_002287492_1,
File27995_3340	QIHSPPSPR	1,Q(-17.02655);	35.2	1001.52	-0.00148872	2	>XP_002290420_1,
File28075_9238	GFANQVDEKPVWSK		28.8	1604.81	6.62787e-05	3	>XP_002292930_1,
File27963_7555	LDAVYHFR		41.2	1020.53	-0.00130672	2	>XP_002295889_1,
File28047_11120	EGPTALILSR		33.9	1056.61	0.000429279	2	>XP_002287200_1,
File28005_4447	ASYSPSFSASK		37.4	1131.53	5.62787e-05	2	>XP_002297410_1,
File28031_16625	AIAPETWELTVK		44.7	1357.74	-0.000859721	2	>XP_002286692_1,
File27967_4159	SSWVAAGAGTK		29.7	1034.53	0.000799279	2	>XP_002296721_1,
File27997_3025	HLQHAADFYR		29.7	1257.61	-0.000422721	3	>XP_002287483_1,
File28007_19197	LKEEIFELAGQLK		39.7	1517.86	0.000517279	3	>XP_002292916_1,
File28053_5814	SASSVLNQASSVR		50.1	1305.68	0.000658279	2	>XP_002297585_1,>XP_002292342_1,
File27995_17691	SNEMCSQYAPITWQVDR	5,C(57.02200);	62.8	2084.92	-0.00219872	2	>XP_002290131_1,>XP_002287620_1,
File28049_4231	MVNTMSTLAGK	1,M(15.99490);	30.6	1168.57	-0.00206772	2	>XP_002294599_1,
File27997_17168	IINEPTAAAIAYGMDK		60.6	1677.85	-0.00168072	2	>XP_002288567_1,
File28045_16797	TTAFNVIDTIEKK		39.6	1479.81	0.000312279	3	>XP_002294464_1,
File27997_15033	LTPEQAENIINAAHR		44	1676.87	-9.7213e-06	3	>XP_002289965_1,
File28035_6805	AMKPGYEEVHVPAVR		51	1682.87	0.000400279	3	>XP_002295908_1,
File27997_7947	QHFASDLPLR		28.5	1183.62	0.000176279	3	>XP_002296659_1,
File27963_12634	LANTATWAQQELR		32.5	1501.78	0.00107028	3	>XP_002289012_1,
File28033_13693	ITNNSPTDTVQLLSR	4,N(0.98402);	52.3	1659.86	0.00150528	2	>XP_002290290_1,
File28009_14178	SAPMAYIIEHAGGK		34.2	1444.72	-0.00214372	3	>XP_002290348_1,
File28005_22750	MGYWDAAYTVK		24.6	1304.59	-0.00705272	2	>YP_874498_1,
File28055_10187	VIFTGIAATAK		29.3	1091.65	5.12787e-05	2	>XP_002288919_1,
File27961_12870	NSFFGGSVSAEPVAK		44.9	1496.74	-0.00142872	2	>XP_002289777_1,
File28049_18488	QTNAIFAAIR	3,N(0.98402);1,Q(-17.02655);	28.2	1088.57	-0.000254721	2	>XP_002293679_1,
File28031_19089	ADMPYDFFLSR	3,M(15.99490);	21.5	1377.61	-0.000474721	2	>XP_002286611_1,>XP_002286026_1,
File28019_15256	GVIVVGATNR		34.1	985.577	-0.00281072	2	>XP_002297509_1,
File27997_9027	KDGTLDWIRPDGK		35.6	1500.78	-0.000249721	3	>XP_002288884_1,
File28003_17333	AAFGFLPGR		25.4	935.51	-0.000748721	2	>XP_002288660_1,
File28003_22284	ITVLNALLDK		29.7	1099.67	0.00143828	2	>XP_002296699_1,>XP_002296228_1,
File28031_3289	FSQALAQDPATRR		40.1	1460.76	-0.000337721	2	>YP_874491_1,
File27995_24459	DLAEIWDNSSPVIVQGGSLR		52	2156.1	0.00123628	3	>XP_002292183_1,>XP_002292395_1,
File28077_21153	QDTETQLFAHNWMQR	1,Q(-17.02655);	51	1887.84	-0.00760372	2	>XP_002290908_1,
File27991_6336	IANGNIVTATATK	5,N(0.98402);	39.7	1274.69	-0.00268772	2	>XP_002288145_1,
File28017_4835	GPIAVVTR		30.7	812.498	-0.00130972	2	>XP_002290136_1,
File28077_8309	ALGRPQDMFSDK		33.2	1364.66	-0.00129272	3	>YP_874490_1,
File28003_13745	AELPLVTVTK		38.6	1070.65	0.00490628	2	>XP_002296987_1,
File27995_25444	ITIVNSDGATTSQTLSAGLK	5,N(0.98402);	30.6	1978.04	0.00209728	2	>XP_002297535_1,
File27965_16067	AYPQLMELR		31.8	1120.58	-0.000787721	2	>XP_002289747_1,
File28033_18318	QDAIEFPVNTSSIPR		48.6	1673.85	0.000889279	2	>XP_002293459_1,
File28073_18047	YGTLPQLMEQLEAAK	8,M(15.99490);	41	1707.87	0.00534828	2	>XP_002295000_1,
File28069_20098	DGGITVNDLLLK		35.4	1257.71	0.000421279	2	>XP_002287343_1,
File28073_20849	NAPSFMSVLNTEADQR		35.8	1779.83	0.000255279	3	>XP_002293606_1,>XP_002290908_1,
File28017_10641	SDSAEGEEEFFANDAAK		35.6	1816.75	-0.00141772	2	>XP_002293441_1,
File27997_20624	NFISMNDGEIGVLR		39.9	1564.78	0.000852279	2	>XP_002293050_1,>XP_002293055_1,
File28071_18282	IDYKDIDLLK		24	1235.69	-0.000871721	3	>XP_002297538_1,
File27987_4537	PMAAIVGGSK		32.5	930.505	-0.00327972	2	>XP_002296699_1,>XP_002296228_1,
File27993_14382	NILVVGPIAGK		26.3	1080.68	-0.00166172	2	>XP_002297535_1,
File28017_18475	MVTYPSTFGVFEEK		48.5	1634.78	0.000981279	2	>XP_002288699_1,
File27981_7863	LGMQTMAVGPTK		29.8	1233.63	0.000541279	2	>XP_002291203_1,
File28043_12619	SQVSLVSPGADGSGYAIR		39.5	1763.89	-0.000178721	2	>XP_002290908_1,
File27961_20130	IQENIGLPDSLLSR		37.6	1554.85	0.00307828	2	>XP_002291337_1,
File27981_15986	IINSDEIQSVLNPAK	12,N(0.98402);	51.3	1641.87	0.00205928	2	>XP_002290123_1,
File27995_20510	NLLQQNEPIINPVLEK		33.8	1862.04	-0.000233721	2	>YP_874522_1,>XP_002297514_1,
File27995_5735	NQAQLNQNVVSSR		38.3	1457.75	0.000426279	2	>XP_002297509_1,
File28005_6230	IFQNLANEK		25.8	1076.58	0.00243028	2	>XP_002295468_1,
File28073_14925	EKANGATVDVGIPASSMVITK	4,N(0.98402);	40.5	2089.09	0.00123628	3	>XP_002290279_1,
File28025_14561	CAGLAVLQK	1,C(57.02200);1,C(-17.02655);	32.2	942.508	-0.000575721	2	>XP_002286314_1,
File27993_15011	LTVPTTSSSDETPLPPIK		57.7	1883	0.00113328	2	>XP_002291497_1,
File27967_15999	KGQAAEMASSMLGQELVTK		66.7	1979	0.00196928	2	>XP_002286405_1,
File27997_13079	SVVADFMK		23.3	896.455	-0.000400721	2	>XP_002286066_1,
File28035_2419	FLYEHGSCR	8,C(57.02200);	32	1168.52	-0.00165172	3	>XP_002297260_1,
File28027_9963	VLPGVAALNDK		36.8	1096.64	0.00416928	2	>XP_002296228_1,
File28001_19348	MLSDGGYLIDIGGK		42.9	1438.72	-0.000648721	2	>XP_002287470_1,
File28023_8142	IVIGSSR		27.2	731.442	2.12787e-05	2	>XP_002291449_1,
File28017_12345	IFLTQPMGGDAMNVK	12,M(15.99490);	39.3	1637.8	0.000936279	3	>XP_002294247_1,>XP_002294268_1,
File27963_22065	LDVLTGLAEIK		41.2	1171.7	0.00386828	2	>XP_002292359_1,
File28021_3273	VIPGYGGGMSSAK	9,M(15.99490);	25.4	1239.6	-0.00321072	2	>XP_002288236_1,
File27993_20163	IFEEGPPVIVPPETFHEMELAAQR	18,M(15.99490);	40	2752.36	-0.00315772	3	>XP_002296083_1,
File28027_5449	LMVSGSAPLSPK	2,M(15.99490);	24	1202.64	-0.00112572	2	>XP_002293417_1,
File28055_4480	MAGFMNMQK	5,M(15.99490);	19.9	1073.46	0.000579279	2	>XP_002289256_1,
File27969_18012	DMGVTWVILGHSER		24.4	1599.8	0.00150028	3	>XP_002295570_1,
File27961_4138	VGAGDIHPHLVSR		47.6	1357.74	0.00280628	2	>XP_002285963_1,
File28069_15825	VHEQLGGELPIVGQM	15,M(15.99490);	52.7	1622.82	-0.000600721	2	>XP_002294608_1,>XP_002294743_1,>XP_002295087_1,
File28041_19180	TLPDILDFHR		33	1226.65	-0.00199972	3	>XP_002287409_1,
File28029_15247	LIAPSIFAEK		31.7	1088.64	0.000592279	2	>XP_002294599_1,
File27981_5955	VPIPLQK		29.6	794.513	-0.000776721	2	>XP_002289391_1,
File28073_17446	IAGGATFEEIGLR		43.4	1333.71	-0.00120772	2	>XP_002294371_1,
File27991_17360	IFLEYATPAEAMYAEK	12,M(15.99490);	33.4	1862.89	-0.000511721	2	>XP_002291208_1,
File28017_4579	FASPVPGGGGR		43.6	1001.52	-0.000510721	2	>XP_002286171_1,
File28077_22748	DAPIWLLNGYSR	8,N(0.98402);	35.4	1405.71	0.000369279	2	>XP_002293654_1,
File27999_8144	KDLMQAFR		28.8	1008.53	-0.000897721	2	>XP_002292821_1,
File28005_16901	FDLMFEHVK		29.4	1165.57	-0.000507721	2	>XP_002289281_1,
File28005_4430	AGNYLTVK		22.9	865.478	0.000100279	2	>XP_002293649_1,
File27963_22257	FDSVLELMAK		31.1	1152.6	0.00109228	2	>XP_002293590_1,
File28007_11641	LSAINAGSATPDYMAYQYK	14,M(15.99490);	31	2079.98	0.00664428	2	>XP_002286205_1,
File27995_8733	ALPHIFPSTDKR		39.7	1381.76	0.000148279	3	>XP_002295105_1,
File28003_15873	SLYYSQMVAEVK		39.1	1417.7	-0.000804721	2	>XP_002289038_1,
File27997_726	YHYTIVDAPGHK		23.2	1400.7	-0.000618721	3	>XP_002292812_1,
File27991_12381	IHELSPEQAMFAR		35.8	1528.76	0.000834279	3	>XP_002290550_1,
File27991_19379	GFLDNLAVSDVK		39.7	1277.67	-0.000257721	2	>XP_002297546_1,
File27965_19256	IPDKLAFYDYIGNNPAK	13,N(0.98402);	43.2	1939.98	0.00115828	3	>YP_874507_1,
File28037_9119	WSSTLASNAASYAK	8,N(0.98402);	46.6	1457.69	0.000451279	2	>XP_002295877_1,
File28065_11246	TFGTFTETAR		25.6	1130.55	4.82787e-05	2	>XP_002294965_1,
File27985_6471	ISPLPVDR		37.1	896.52	-0.000837721	2	>XP_002296178_1,
File27967_14593	KSDGGFNYATTDLAAIR		43.2	1799.89	0.00169428	3	>XP_002288496_1,
File28073_6562	CHMISASSFDK	1,C(57.02200);3,M(15.99490);1,C(-17.02655);	31.6	1281.53	0.00248028	2	>XP_002290576_1,>XP_002290131_1,>XP_002287620_1,
File27981_4735	WVNMSAGK		23.4	892.434	-0.00103372	2	>XP_002293187_1,
File28075_20651	LAVQELEGLVR		30.5	1226.71	0.000121279	2	>XP_002292871_1,
File27965_13411	IMHVVGNEVTLGPSISEGQR		83.3	2123.09	-0.00226972	2	>XP_002290099_1,
File28003_21002	DSGSLPVGVPPGFQPEIR		24.6	1851.97	0.00989528	2	>XP_002290241_1,
File28047_9667	VYDLTANPMSPK		32.4	1335.66	0.000900279	2	>XP_002291194_1,>XP_002291193_1,
File27967_3889	LDKTPGAIAYR		35.9	1204.67	0.000359279	3	>XP_002295322_1,
File28001_11086	YSQVFAQNFDAK		31.5	1417.67	-0.00194172	2	>XP_002287127_1,
File28037_6421	HYFMEVNPR		26.7	1192.56	-0.000600721	3	>XP_002296897_1,>XP_002296990_1,
File28007_13537	YAAALAVTEGLR		41.7	1234.68	0.000300279	2	>XP_002294294_1,
File27965_19020	VIGDGKDSVCMLDPYASSNIIQTK	10,C(57.02200);	46.6	2611.27	-0.00110372	3	>XP_002296083_1,
File28037_4689	AILSHPPNTINGR	11,N(0.98402);	55.2	1390.74	-0.00108772	2	>XP_002290059_1,
File28009_20335	FAPEEVSAMILQK		42.9	1462.76	-0.00127372	2	>XP_002288567_1,
File28041_13250	NAVLMNDFALK	5,M(15.99490);	31.5	1251.64	-0.000654721	2	>XP_002290328_1,
File28033_7822	ASICDVPPAGLK	4,C(57.02200);	24.4	1227.64	0.00111328	2	>XP_002286362_1,
File28005_12323	ALNVTGPDGSFVQGAPR		62	1685.86	-0.00132572	2	>XP_002289680_1,
File28049_4111	MVNTMSTLAGK	1,M(15.99490);	34.4	1168.57	-0.00108772	2	>XP_002294599_1,
File28061_10610	QNGWGVMCSHR	8,C(57.02200);1,Q(0.98402);1,Q(-17.02655);	28.4	1315.53	-0.00117672	2	>XP_002289866_1,
File28069_5254	MAALATAANEAR		42.5	1189.6	0.000451279	2	>XP_002287200_1,
File28041_15793	QAVTNPENTFYAVK	1,Q(-17.02655);	34	1564.77	0.000555279	2	>XP_002295809_1,
File28043_9667	NFDCPHIPLR	4,C(57.02200);	33.1	1268.62	-0.00240972	3	>XP_002292945_1,
File28051_10583	AVNGGLPTFNPSSR	3,N(0.98402);	32.8	1417.72	0.00757228	2	>XP_002289037_1,
File27977_16184	PAAIEQLQILGK		53.1	1280.76	0.00187028	2	>XP_002287312_1,
File28001_12241	SSSSAARRGGGSSSR		34.8	1409.69	0.00106528	2	>XP_002288953_1,
File27999_11937	ESEALASLKEQFPK		23.3	1576.82	-0.00149472	3	>XP_002286343_1,
File28041_10427	VALEAMVLAR	6,M(15.99490);	35.3	1088.61	0.000167279	2	>YP_874498_1,
File28025_9021	APGSMETLIK		25.5	1046.56	-2.37213e-05	2	>XP_002293270_1,>XP_002295070_1,>XP_002295069_1,
File27981_16283	IADLLFVPPQK		24.6	1240.73	0.00168828	2	>XP_002286069_1,
File28059_3337	VGAYLMAR	6,M(15.99490);	30.8	896.466	9.92787e-05	2	>XP_002289459_1,
File27991_17052	LLGSSSAPELMEDHSYFK		46	2010.95	0.00148028	3	>XP_002290908_1,
File28073_21477	HLLGQVVEEFR		32.7	1326.72	-2.7213e-06	3	>XP_002290973_1,
File28075_5534	VLPANIDQAR		32.6	1096.61	-0.000598721	2	>XP_002288240_1,
File27961_16294	MPSAVGYQPTLATEMGALQER	15,M(15.99490);	38.7	2266.08	-0.000243721	2	>XP_002297536_1,
File28065_18114	IGLFGGAGVGK		40.2	975.561	-0.00165872	2	>XP_002296041_1,>XP_002297536_1,
File28069_14639	AFPDSGYCNSYEPGHWSK	8,C(57.02200);	36.4	2101.87	0.000836279	3	>XP_002297490_1,>XP_002288231_1,
File28017_12083	FLTQPNTQEGLLK		36.6	1488.81	0.00218328	2	>XP_002295834_1,
File28053_14722	FGLPAMFESYK	6,M(15.99490);	33.4	1305.62	-0.000217721	2	>XP_002289336_1,
File27979_9050	LPAITATSK		33.3	901.535	-0.00101472	2	>XP_002293297_1,
File27977_11592	LNFAPTIQPR		34.1	1156.65	0.00465528	2	>YP_874490_1,
File28059_11378	AVDALIPIGR		34.2	1024.61	-0.00498172	2	>XP_002291694_1,
File28007_7833	GHESITIFR		25.7	1059.56	-0.000830721	3	>XP_002294624_1,
File28001_10756	SLKPLDMDTIR		40.1	1288.69	-0.000439721	3	>XP_002288687_1,>XP_002291436_1,
File27967_8877	VALVYGQMNEPPGAR	8,M(15.99490);	55.6	1617.81	0.000675279	2	>XP_002297536_1,
File28069_6451	TANHLFNGAIK	7,N(0.98402);	30.7	1186.62	-0.000663721	3	>XP_002290006_1,
File28055_5768	TLALSGTYAK		27.1	1024.57	3.62787e-05	2	>XP_002287962_1,
File28009_5153	TTLTQAITK		26.2	976.567	-0.00100472	2	>XP_002293181_1,
File28005_17084	SLLAEIVQK		25.9	1000.6	-0.000347721	2	>XP_002296328_1,
File27995_5924	AVVNGAHTDQVLQQMVHK	15,M(15.99490);	30.9	1991.01	-0.00534872	3	>XP_002288103_1,
File28043_5738	KEIVNHIVWSGDGNR		31.6	1723.89	-0.00185272	3	>XP_002290216_1,
File27997_6577	YDHVGVGTGTVVNRPAIK	13,N(0.98402);	41.3	1884	0.00128528	3	>XP_002294275_1,
File28071_8969	APLSTIVMN	8,M(15.99490);	25.1	961.502	-0.000524721	2	>XP_002295556_1,
File27965_3048	AHLIEHAFK		25	1065.58	-0.000371721	3	>XP_002296426_1,
File28069_17918	VAPPIVILR		27.6	977.651	0.000121279	2	>XP_002290022_1,
File27967_12057	FYADGVFTR		26	1075.53	0.00417228	2	>XP_002288535_1,
File27965_3171	VASTAPVIK		28.2	885.541	-5.97213e-05	2	>XP_002293024_1,
File27961_10925	TILGSSVELGK		29.2	1103.63	-0.000910721	2	>XP_002290197_1,
File28009_20974	LMLPGELAK		28.8	971.561	0.00105928	2	>XP_002288195_1,>XP_002296171_1,
File27959_10343	LVSWYDNEAGYSQR		48.8	1687.77	-0.00192072	2	>XP_002290574_1,
File28061_16318	ESLLDKPTTLR		34.9	1272.72	-0.000713721	3	>XP_002294863_1,
File28037_22150	KGMSIMNSFINDIFER	3,M(15.99490);6,M(15.99490);7,N(0.98402);	49.6	1934.9	0.00227428	3	>XP_002288195_1,>XP_002296171_1,
File28005_22785	QAPEYVAVFGPDGLPLTSSR		49	2104.07	0.00106728	2	>XP_002287904_1,
File28053_4779	MLTVGGVTGQR	1,M(15.99490);	29.5	1134.59	-0.00396172	2	>XP_002290172_1,
File28075_20183	SGGAIDIADVLGR		29.5	1243.67	0.00666328	2	>XP_002289139_1,
File28037_7464	FHLEVVR		31.6	899.507	-0.00318772	2	>XP_002294843_1,
File27961_18906	VELVEDFLNTKPR		52.3	1559.84	7.52787e-05	3	>XP_002286564_1,
File28075_5734	LLLAQSADGK		31.5	1015.58	0.000358279	2	>XP_002286975_1,
File28025_18386	ASTIAQVVNVLDEK		30.3	1486.81	-0.000974721	2	>XP_002297546_1,
File27965_16526	NNGFLNMLAVMK	7,M(15.99490);11,M(15.99490);1,N(0.98402);	30.2	1384.66	-0.000133721	2	>XP_002296508_1,
File28051_17366	AAQPDLAFGQVAQEISK		27.8	1772.92	-0.00100672	2	>XP_002296592_1,
File28031_9254	INTFLSPTGK		32.3	1077.59	0.000208279	2	>XP_002294640_1,
File28035_14147	AACNMAAVLLSQEVK	3,C(57.02200);5,M(15.99490);	35.4	1620.81	0.00210328	2	>XP_002290472_1,
File27987_17426	SVDGEFITLMR		23.5	1267.64	1.52787e-05	2	>XP_002295889_1,
File27967_2249	VLAANAGNMR	9,M(15.99490);	23.4	1032.53	0.000400279	2	>XP_002287248_1,
File28031_16450	EAALNALLPDSMYSTSR	12,M(15.99490);	36.1	1854.89	-0.00141472	2	>XP_002294342_1,
File28041_12000	MEIPTMPR		37.4	974.48	-0.000250721	2	>XP_002294001_1,
File28007_4936	KGWIAYEGNK		38.6	1165.6	0.00346028	2	>XP_002288049_1,
File27977_7570	SFGATVTATGTPPTPR		43.9	1560.8	0.00216428	2	>XP_002290420_1,
File27995_22845	ENVVQEVFQVMTAGGETAK	11,M(15.99490);	35.8	2052.99	0.00194428	3	>XP_002287470_1,
File28053_10536	LGGIPMGAISVETR	6,M(15.99490);	49.7	1416.75	0.000182279	2	>XP_002296083_1,
File28001_12067	TTVLDVMR		28.5	934.503	-0.000374721	2	>XP_002292115_1,
File28041_18731	VLGPGDYFGEQAIVK		60.5	1592.83	-0.000971721	2	>XP_002297595_1,
File28001_15677	GESLNIYSFK		27.9	1157.58	-0.000599721	2	>XP_002297513_1,>YP_874523_1,
File27991_11483	DTITPTILK		26.7	1001.59	-0.000164721	2	>XP_002288342_1,
File27987_15040	LALSIIETAEK		31	1187.69	-0.000205721	2	>XP_002286122_1,
File27991_22338	NIDQVLLELK		27.1	1184.69	0.000320279	2	>XP_002292207_1,
File28003_11824	DSAGAVIASGPPSSLNYGR		52.9	1818.9	0.00474828	2	>XP_002286303_1,
File28029_15374	IPPQVIENAWSR	8,N(0.98402);	37.6	1410.74	-0.00213972	2	>XP_002293764_1,
File27979_5546	APTGANTVLLR		26.3	1112.64	0.00118028	2	>XP_002296155_1,
File28037_21953	VIRPNGEEFPFEIDAFKK	5,N(0.98402);	38.7	2137.1	0.00345228	3	>XP_002294422_1,
File28055_3104	VMGIMAK	5,M(15.99490);	21.1	765.4	-0.000214721	2	>XP_002288991_1,
File28043_2613	VGQAVETVGQAGKPK		56.4	1468.81	0.000538279	3	>XP_002290125_1,
File27963_3155	IASPYAR		28.4	777.426	0.000230279	2	>XP_002297547_1,
File27961_13977	ASAPWTKDELGALAK		41.5	1557.83	-0.000425721	3	>XP_002289768_1,
File27993_15428	VWIQPGEGEIVVNR		44.5	1595.85	-0.000148721	3	>XP_002286768_1,
File28071_16000	IDVPSFDVPK		41.7	1116.59	-5.67213e-05	2	>XP_002289156_1,
File28065_11557	TVSPACEAFIK	6,C(57.02200);	40.9	1222.61	-0.00139772	2	>XP_002287187_1,
File28075_9062	ANFPGFR		32.2	808.41	-0.000393721	2	>XP_002293879_1,
File27965_19946	LEPDGVRPLLDPLVR		29.1	1688.97	-0.000526721	2	>XP_002289991_1,
File28035_13235	MGYWDAAYTVK	1,M(15.99490);	35.3	1320.59	-0.000492721	2	>YP_874498_1,
File27993_23606	TVEDIYNILQISR	7,N(0.98402);	46.4	1564.83	0.00553628	2	>XP_002289216_1,
File28069_7717	RFEIQTVGSAN		34	1221.62	-0.000531721	2	>XP_002290290_1,
File27977_8433	SASGLSSAVIVR		33.4	1146.65	-0.000552721	3	>XP_002291450_1,
File28067_7834	YHDYLQGQIGN		28.4	1307.6	-0.00177772	2	>XP_002290003_1,>XP_002288320_1,
File28033_18367	MPAFEGGEQWAPVLTK	1,M(15.99490);	51.3	1776.88	0.0120943	2	>XP_002296279_1,
File28073_15546	MATAWYGHDNQIIDPAK		67.2	1930.91	-0.00573572	2	>XP_002289509_1,
File28051_15098	ESGISGLMFR		23.4	1096.55	-0.000520721	2	>XP_002292654_1,
File28039_5372	VGGITVMDVSR	7,M(15.99490);	39.4	1149.59	-0.00144572	2	>XP_002296181_1,
File27965_22323	QAITYLQNGVSVMAFPEGAR	8,N(0.98402);	71.5	2153.07	-0.000737721	2	>XP_002294678_1,
File27965_12726	EAAWAISNATSGGSPAQIK		57.2	1858.93	-0.000792721	2	>XP_002295213_1,
File28005_20766	VINTWADIINR	10,N(0.98402);	37.7	1315.7	0.000434279	2	>YP_874620_1,>XP_002297555_1,
File28033_12758	FLNCLEGINR	4,C(57.02200);3,N(0.98402);	34.8	1236.6	-0.00129872	2	>YP_874498_1,
File27995_22228	LQSENFKPLEQLTLEPYER		55.3	2334.2	0.000665279	3	>XP_002293557_1,
File27961_3205	KLSVAQMEAK		39.7	1104.61	0.00377828	2	>XP_002297046_1,
File28053_9482	VVEYAVTPLPK		29.3	1215.7	-0.000357721	2	>XP_002292461_1,
File27961_17052	LLDGALEWSK		27.5	1131.61	0.000404279	2	>XP_002289406_1,
File28037_11685	TIALFGQK		26.7	877.513	-0.00130572	2	>XP_002293235_1,
File28009_19049	LNDALSLASTLTSEK		42.1	1562.83	0.000562279	2	>XP_002294823_1,
File28051_2397	SAHGTNPASAAMAGMK	12,M(15.99490);	22.7	1517.68	-0.000294721	2	>XP_002288699_1,
File28073_20037	MGGGDLSLMTNMVEK		47.1	1582.73	0.000172279	2	>XP_002292674_1,
File27995_14746	HGMAALLQEKPFNDVNGSGK	16,N(0.98402);	83.2	2114.03	-0.000324721	2	>XP_002295274_1,
File27969_13784	LMLPGELAK		24.1	971.56	-0.000460721	2	>XP_002288195_1,>XP_002296171_1,
File28039_6954	ATTNLVGSLGDK		37.2	1175.63	0.00139128	2	>XP_002286981_1,
File28055_7227	KALATSPQILVEK		47.8	1397.84	-0.000927721	2	>XP_002289336_1,
File27985_9531	TNQFLLENASR		38	1292.66	-0.000284721	2	>XP_002292219_1,
File28003_6045	MVEVGPKPNYLSER	1,M(15.99490);	53	1634.82	-0.00279872	2	>XP_002289510_1,
File27963_23555	LEGINSVATSLGALEVTPAVIHR	5,N(0.98402);	76	2348.29	0.00258228	3	>XP_002289376_1,
File27997_13421	VFFHLEEPR		36.7	1173.61	-0.000404721	2	>XP_002296386_1,
File27991_9630	ALSAEVASLR		28.3	1016.58	0.00243028	2	>XP_002287951_1,
File28033_10801	SMGGGMPGGLAGGEGAYLR	6,M(15.99490);	47.3	1753.8	0.00201128	2	>XP_002292853_1,
File28031_5643	LYTDAATSIGK		29.1	1139.59	-0.000546721	2	>XP_002291314_1,
File28007_11055	LDLLSSSVK		31.8	961.557	-0.000421721	2	>XP_002288141_1,
File27963_6037	KSPTIQLQPPPK		49.1	1333.78	-0.00207872	2	>XP_002294375_1,
File28003_23492	FDNFLQVIK	3,N(0.98402);	28.8	1124.6	-0.00258672	2	>XP_002287611_1,
File28027_9848	TPLTSIVGGAK		36.5	1043.61	0.000557279	2	>XP_002296689_1,
File27991_10948	NHNILLVTNDHVDTLK		45.8	1845.98	-0.00420172	2	>XP_002296823_1,
File28027_2387	SCLLDATAAHHSGR	2,C(57.02200);	48.6	1495.71	-0.00249772	2	>XP_002295548_1,
File28001_12563	SLAEAPLANIR		30.8	1154.65	-0.00156272	2	>XP_002294462_1,
File27997_15496	FKEISAAYEVLSDK		49	1599.83	0.00141028	2	>XP_002293647_1,
File28027_9536	GEPTVPSLMK		32.7	1058.55	-0.00246372	2	>XP_002287369_1,
File28061_6959	MVNVASGGQSSTAAM		29.7	1410.63	-0.00104172	2	>XP_002295742_1,
File27965_8869	SQQLMDYLK	5,M(15.99490);	24.7	1141.56	-0.00109772	2	>XP_002286658_1,
File27969_10618	MVPSMAPSWSEK		36.2	1349.62	-0.00100472	2	>XP_002290118_1,
File28051_17257	QSQIISNIAELAK		41.5	1414.79	-0.000484721	2	>XP_002291196_1,
File28037_8797	IILMDADLSHHPK		35.7	1489.78	-0.00110172	3	>XP_002289205_1,
File28003_21839	GAVPVGVWMGLPITK	9,M(15.99490);	35.5	1540.85	-0.00854972	2	>XP_002289851_1,
File27991_23114	LANYEFVPPNIEAELK		34.4	1846.96	-6.67213e-05	2	>XP_002294597_1,
File28029_12265	FVSLEDTIK		27.3	1051.57	-0.000847721	2	>XP_002296041_1,
File28071_4910	VIPSLQGK		25.7	841.515	-8.47213e-05	2	>XP_002286205_1,
File27991_13088	VIDFDEFRR		40.1	1196.61	-0.000272721	2	>XP_002294910_1,
File28003_17172	NGENLLYLAR	1,N(0.98402);	32.4	1163.61	0.000797279	2	>XP_002297531_1,
File27983_13090	VLEQLTGQQPVYSK		30.1	1589.85	-0.00265572	2	>XP_002289769_1,
File27995_6216	KAGENVDINHALIR		43	1549.84	-0.00323572	3	>XP_002286597_1,
File27961_13014	GATPGGYPGSASSGPGSFGGSFDAR		70.3	2243.99	-0.00596172	2	>XP_002286013_1,
File28003_13800	ATGGSSGVDVPIASLR		46.8	1486.79	0.000497279	2	>XP_002291094_1,
File27967_19664	LLDELLIR		30.5	984.61	0.000367279	2	>XP_002286245_1,
[truncated: 239,188+ more rows]

## Sheet: Supplementary  Data Set 1C
Supplementary Data Set 1C. List of PSMs identified by Mascot search engine.
Scan_Num	Seq	ionscore	exp_mr	Delta_mr	Charge	Modified	Accession_Num
File28009_17311	EGWGALWK	47.57	945.471	0.000148	2	K.EGWGALWK.G	>XP_002285935_1,
File28001_3839	GNLATMIR	34.81	890.465	0.000257	2	K.GNLATM*IR.V	>XP_002285935_1,
File28055_10991	ILYQVTSAQFR	32.92	1324.72	0.0026	2	K.ILYQVTSAQFR.L	>XP_002285935_1,
File28041_3723	GNLATMIR	32.45	890.465	0.001057	2	K.GNLATM*IR.V	>XP_002285935_1,
File27985_19741	EFANWNDVWDGDYGYGGGGYGMR	42.27	2585.03	-0.001208	2	R.EFANWNDVWDGDYGYGGGGYGMR.G	>XP_002285936_1,
File27985_19376	EFANWNDVWDGDYGYGGGGYGMR	39.06	2601.03	-0.000267	2	R.EFANWNDVWDGDYGYGGGGYGM*R.G	>XP_002285936_1,
File27981_18755	EFANWNDVWDGDYGYGGGGYGMR	38.02	2601.03	-0.000767	2	R.EFANWNDVWDGDYGYGGGGYGM*R.G	>XP_002285936_1,
File27981_18732	EFANWNDVWDGDYGYGGGGYGMR	29.45	2601.03	0.004857	3	R.EFANWNDVWDGDYGYGGGGYGM*R.G	>XP_002285936_1,
File27985_19374	EFANWNDVWDGDYGYGGGGYGMR	21.12	2601.03	0.001737	3	R.EFANWNDVWDGDYGYGGGGYGM*R.G	>XP_002285936_1,
File28007_10007	FYNTPSTYPGMTSPER	99.24	1846.82	-0.002607	2	R.FYNTPSTYPGMTSPER.S	>XP_002285937_1,
File28047_9267	FYNTPSTYPGMTSPER	94.57	1846.82	7.3e-05	2	R.FYNTPSTYPGMTSPER.S	>XP_002285937_1,
File27967_10686	FYNTPSTYPGMTSPER	89.44	1846.82	-0.002727	2	R.FYNTPSTYPGMTSPER.S	>XP_002285937_1,
File27967_10567	FYNTPSTYPGMTSPER	86.82	1846.81	-0.006747	2	R.FYNTPSTYPGMTSPER.S	>XP_002285937_1,
File28041_6713	FYNTPSTYPGMTSPER	77.43	1862.81	-0.002526	2	R.FYNTPSTYPGM*TSPER.S	>XP_002285937_1,
File28007_10138	FYNTPSTYPGMTSPER	76.25	1846.82	-0.003327	2	R.FYNTPSTYPGMTSPER.S	>XP_002285937_1,
File28037_6639	FYNTPSTYPGMTSPER	70.29	1862.81	-0.000446	2	R.FYNTPSTYPGM*TSPER.S	>XP_002285937_1,
File27965_10794	FYNTPSTYPGMTSPER	68.56	1846.82	-0.003207	2	R.FYNTPSTYPGMTSPER.S	>XP_002285937_1,
File28077_7099	FYNTPSTYPGMTSPER	65.79	1862.81	-0.003866	2	R.FYNTPSTYPGM*TSPER.S	>XP_002285937_1,
File27999_11354	SPSLNVAPPPPLQR	65.3	1471.81	-0.000889	2	R.SPSLNVAPPPPLQR.S	>XP_002285937_1,
File28073_12620	SPSLNVAPPPPLQR	64.85	1471.82	0.000711	2	R.SPSLNVAPPPPLQR.S	>XP_002285937_1,
File27985_7345	VMLYGYSSSK	63.26	1133.54	0.001369	2	R.VMLYGYSSSK.A	>XP_002285937_1,
File27967_7470	FYNTPSTYPGMTSPER	59.71	1862.81	-0.002406	2	R.FYNTPSTYPGM*TSPER.S	>XP_002285937_1,
File27999_11597	SPSLNVAPPPPLQR	59.49	1471.82	0.000591	2	R.SPSLNVAPPPPLQR.S	>XP_002285937_1,
File28077_6981	FYNTPSTYPGMTSPER	56.71	1862.82	0.004434	2	R.FYNTPSTYPGM*TSPER.S	>XP_002285937_1,
File27963_14175	VSVTFPGDPYK	56.62	1208.61	0.00013	2	K.VSVTFPGDPYK.E	>XP_002285937_1,
File28003_14155	VSVTFPGDPYK	54.68	1208.61	0.00331	2	K.VSVTFPGDPYK.E	>XP_002285937_1,
File28077_21514	GGPMPPGIDPFVNPESLR	53.12	1894.92	-0.003376	2	R.GGPM*PPGIDPFVNPESLR.N	>XP_002285937_1,
File28075_12808	SPSLNVAPPPPLQR	51.83	1471.81	-0.001009	2	R.SPSLNVAPPPPLQR.S	>XP_002285937_1,
File27965_17846	SFIETNVMPVDVPPTVHAAR	46.65	2179.12	0.009513	3	R.SFIETNVMPVDVPPTVHAAR.S	>XP_002285937_1,
File28005_13894	VSVTFPGDPYK	46.57	1208.61	-0.00085	2	K.VSVTFPGDPYK.E	>XP_002285937_1,
File27963_23429	GGPMPPGIDPFVNPESLR	46.08	1878.93	0.002883	2	R.GGPMPPGIDPFVNPESLR.N	>XP_002285937_1,
File27999_11475	SPSLNVAPPPPLQR	45.45	1471.81	9.1e-05	2	R.SPSLNVAPPPPLQR.S	>XP_002285937_1,
File28077_7880	VMLYGYSSSK	45.35	1133.55	0.002589	2	R.VMLYGYSSSK.A	>XP_002285937_1,
File28077_21632	GGPMPPGIDPFVNPESLR	44.24	1894.93	0.003324	2	R.GGPM*PPGIDPFVNPESLR.N	>XP_002285937_1,
File28037_20973	GGPMPPGIDPFVNPESLR	42.18	1894.92	-0.007036	2	R.GGPM*PPGIDPFVNPESLR.N	>XP_002285937_1,
File28073_12484	SPSLNVAPPPPLQR	41.81	1471.81	-0.001369	2	R.SPSLNVAPPPPLQR.S	>XP_002285937_1,
File28041_20546	GGPMPPGIDPFVNPESLR	40	1894.92	-0.007176	2	R.GGPM*PPGIDPFVNPESLR.N	>XP_002285937_1,
File27965_14082	VSVTFPGDPYK	39.58	1208.61	0.00061	2	K.VSVTFPGDPYK.E	>XP_002285937_1,
File27965_18450	SFIETNVMPVDVPPTVHAAR	39.27	2179.11	0.002553	3	R.SFIETNVMPVDVPPTVHAAR.S	>XP_002285937_1,
File28077_21397	GGPMPPGIDPFVNPESLR	37.27	1894.92	-0.008256	2	R.GGPM*PPGIDPFVNPESLR.N	>XP_002285937_1,
File28007_6980	FYNTPSTYPGMTSPER	35.2	1862.81	-0.002166	2	R.FYNTPSTYPGM*TSPER.S	>XP_002285937_1,
File28041_20435	GGPMPPGIDPFVNPESLR	32.59	1894.92	-0.005956	2	R.GGPM*PPGIDPFVNPESLR.N	>XP_002285937_1,
File28077_21177	GGPMPPGIDPFVNPESLR	32.1	1894.92	-0.003876	2	R.GGPM*PPGIDPFVNPESLR.N	>XP_002285937_1,
File28069_5925	SVRPSVVLVTSK	32.05	1270.76	-0.001113	3	R.SVRPSVVLVTSK.G	>XP_002285937_1,
File28003_14010	VSVTFPGDPYK	31.74	1208.6	-0.00391	2	K.VSVTFPGDPYK.E	>XP_002285937_1,
File28003_23392	GGPMPPGIDPFVNPESLR	31.05	1878.93	0.002283	2	R.GGPMPPGIDPFVNPESLR.N	>XP_002285937_1,
File28047_12762	NSNAWGPGGPGSPFGR	29.4	1557.69	-0.001132	2	R.NSN@AWGPGGPGSPFGR.D	>XP_002285937_1,
File28077_20713	GGPMPPGIDPFVNPESLR	29.19	1894.92	-0.004236	2	R.GGPM*PPGIDPFVNPESLR.N	>XP_002285937_1,
File28005_18233	SFIETNVMPVDVPPTVHAAR	25.49	2179.11	-0.000567	3	R.SFIETNVMPVDVPPTVHAAR.S	>XP_002285937_1,
File28005_18377	SFIETNVMPVDVPPTVHAAR	25.06	2179.11	0.001833	3	R.SFIETNVMPVDVPPTVHAAR.S	>XP_002285937_1,
File28077_21289	GGPMPPGIDPFVNPESLR	24.97	1894.91	-0.010456	2	R.GGPM*PPGIDPFVNPESLR.N	>XP_002285937_1,
File27995_2937	IVCTLFNLR	24.06	1134.63	0.00876	2	R.IVCTLFNLR.V	>XP_002285937_1,
File27963_23287	GGPMPPGIDPFVNPESLR	23.49	1878.92	-0.007237	2	R.GGPMPPGIDPFVNPESLR.N	>XP_002285937_1,
File28021_10695	SPSLNVAPPPPLQR	20.9	1471.81	9.1e-05	2	R.SPSLNVAPPPPLQR.S	>XP_002285937_1,
File28003_21092	GGPMPPGIDPFVNPESLR	19.35	1894.92	-0.005336	2	R.GGPM*PPGIDPFVNPESLR.N	>XP_002285937_1,
File28039_10211	FNILR	16.04	703.405	0.00332	2	-#.FNILR.I	>XP_002285937_1,>XP_002295043_1,>XP_002295941_1,
File27977_15519	VAAVVMEPIVQGAGGMK	80.71	1655.87	0.000242	2	K.VAAVVMEPIVQGAGGMK.F	>XP_002285941_1,
File28003_8038	HLSPLADLSSK	80.48	1166.63	0.000951	2	R.HLSPLADLSSK.V	>XP_002285941_1,
File27963_8674	HLSPLADLSSK	66.57	1166.63	0.000471	2	R.HLSPLADLSSK.V	>XP_002285941_1,
File28045_10935	VAAVVMEPIVQGAGGMK	65.22	1671.86	-0.004197	2	K.VAAVVM*EPIVQGAGGMK.F	>XP_002285941_1,
File28017_15466	VAAVVMEPIVQGAGGMK	62.88	1655.87	-0.001598	2	K.VAAVVMEPIVQGAGGMK.F	>XP_002285941_1,
File27977_15413	VAAVVMEPIVQGAGGMK	57.47	1655.87	-1.8e-05	2	K.VAAVVMEPIVQGAGGMK.F	>XP_002285941_1,
File28017_12665	VAAVVMEPIVQGAGGMK	56.47	1671.87	-0.003237	2	K.VAAVVMEPIVQGAGGM*K.F	>XP_002285941_1,
File27977_12651	VAAVVMEPIVQGAGGMK	52.66	1671.87	0.002623	2	K.VAAVVMEPIVQGAGGM*K.F	>XP_002285941_1,
File28017_10711	VAAVVMEPIVQGAGGMK	51.41	1671.87	0.000303	2	K.VAAVVM*EPIVQGAGGMK.F	>XP_002285941_1,
File28017_15589	VAAVVMEPIVQGAGGMK	51.4	1655.87	0.000962	2	K.VAAVVMEPIVQGAGGMK.F	>XP_002285941_1,
File27977_10673	VAAVVMEPIVQGAGGMK	50.44	1671.87	-0.001277	2	K.VAAVVM*EPIVQGAGGMK.F	>XP_002285941_1,
File28043_7700	HLSPLADLSSK	48.62	1166.63	0.001691	2	R.HLSPLADLSSK.V	>XP_002285941_1,
File28077_8310	VAAVVMEPIVQGAGGMK	43.98	1687.86	0.000144	2	K.VAAVVM*EPIVQGAGGM*K.F	>XP_002285941_1,
File28017_15509	VAAVVMEPIVQGAGGMK	42.35	1655.87	0.000846	3	K.VAAVVMEPIVQGAGGMK.F	>XP_002285941_1,
File27977_7973	VAAVVMEPIVQGAGGMK	40.64	1687.86	0.000144	2	K.VAAVVM*EPIVQGAGGM*K.F	>XP_002285941_1,
File28041_7953	VAAVVMEPIVQGAGGMK	22.29	1687.87	0.002464	2	K.VAAVVM*EPIVQGAGGM*K.F	>XP_002285941_1,
File27963_21070	DELKPASGPTIAPELLLAQR	92.11	2118.16	-0.004519	2	R.DELKPASGPTIAPELLLAQR.S	>XP_002285942_1,
File28003_21447	DELKPASGPTIAPELLLAQR	72.77	2118.16	-0.003539	2	R.DELKPASGPTIAPELLLAQR.S	>XP_002285942_1,
File28043_20489	DELKPASGPTIAPELLLAQR	56.91	2118.17	0.000545	3	R.DELKPASGPTIAPELLLAQR.S	>XP_002285942_1,
File28065_6346	FTCGPAGVEYTK	51.43	1328.61	0.002007	2	K.FTCGPAGVEYTK.N	>XP_002285942_1,
File28065_5395	FTCGPAGVEYTK	50.98	1328.61	-0.000933	2	K.FTCGPAGVEYTK.N	>XP_002285942_1,
File28025_5451	FTCGPAGVEYTK	46.22	1328.61	-0.000433	2	K.FTCGPAGVEYTK.N	>XP_002285942_1,
File28003_21434	DELKPASGPTIAPELLLAQR	41.92	2118.17	5e-06	3	R.DELKPASGPTIAPELLLAQR.S	>XP_002285942_1,
File28043_20372	DELKPASGPTIAPELLLAQR	34.01	2118.18	0.006935	3	R.DELKPASGPTIAPELLLAQR.S	>XP_002285942_1,
File28005_21161	DELKPASGPTIAPELLLAQR	29.17	2118.17	0.001265	3	R.DELKPASGPTIAPELLLAQR.S	>XP_002285942_1,
File28035_11078	EMALAWQR	23.32	1003.49	0.000162	2	R.EMALAWQR.E	>XP_002285942_1,
File27995_11676	EMALAWQR	18.16	1003.49	-0.004298	2	R.EMALAWQR.E	>XP_002285942_1,
File28065_6228	FTCGPAGVEYTK	16.57	1328.6	-0.002393	2	K.FTCGPAGVEYTK.N	>XP_002285942_1,
File28017_2611	KAEGPVTEGEEEAQEGK	94.3	1786.82	-0.000755	3	K.KAEGPVTEGEEEAQEGK.V	>XP_002285943_1,
File27999_8784	KNEKETLVLDFK	92.04	1462.8	-4.8e-05	2	K.KNEKETLVLDFK.V	>XP_002285943_1,
File27999_9233	KNEKETLVLDFK	88.1	1462.8	-0.001008	2	K.KNEKETLVLDFK.V	>XP_002285943_1,
File27999_8911	KNEKETLVLDFK	74.34	1462.8	0.000932	2	K.KNEKETLVLDFK.V	>XP_002285943_1,
File28061_19784	KNEKETLVLDFK	70.05	1462.8	0.001432	2	K.KNEKETLVLDFK.V	>XP_002285943_1,
File27999_8885	KNEKETLVLDFK	67.38	1462.8	-0.000284	3	K.KNEKETLVLDFK.V	>XP_002285943_1,
File28061_19889	KNEKETLVLDFK	64.27	1462.8	0.000706	3	K.KNEKETLVLDFK.V	>XP_002285943_1,
File27977_2475	KAEGPVTEGEEEAQEGK	61.07	1786.82	0.000355	3	K.KAEGPVTEGEEEAQEGK.V	>XP_002285943_1,
File27977_2472	KAEGPVTEGEEEAQEGK	60.85	1786.81	-0.007279	2	K.KAEGPVTEGEEEAQEGK.V	>XP_002285943_1,
File27959_9204	KNEKETLVLDFK	50.66	1462.8	-0.001508	2	K.KNEKETLVLDFK.V	>XP_002285943_1,
File28061_19554	KNEKETLVLDFK	50.25	1462.8	-0.000284	3	K.KNEKETLVLDFK.V	>XP_002285943_1,
File28061_19664	KNEKETLVLDFK	49.17	1462.8	0.000436	3	K.KNEKETLVLDFK.V	>XP_002285943_1,
File28061_19779	KNEKETLVLDFK	49.1	1462.8	0.000526	3	K.KNEKETLVLDFK.V	>XP_002285943_1,
File27981_5360	VAVAEEEEEEEAPEPEPEDK	44.52	2253.96	-0.00059	2	K.VAVAEEEEEEEAPEPEPEDK.T	>XP_002285943_1,
File27959_9282	KNEKETLVLDFK	39.33	1462.8	-0.004964	3	K.KNEKETLVLDFK.V	>XP_002285943_1,
File27999_8800	KNEKETLVLDFK	35.83	1462.8	-0.0003	4	K.KNEKETLVLDFK.V	>XP_002285943_1,
File27999_8762	KNEKETLVLDFK	35.35	1462.8	0.000256	3	K.KNEKETLVLDFK.V	>XP_002285943_1,
File28061_19719	KNEKETLVLDFK	32.35	1462.8	-0.00042	4	K.KNEKETLVLDFK.V	>XP_002285943_1,
File28029_8958	KNEKETLVLDFK	31.55	1462.81	0.002086	3	K.KNEKETLVLDFK.V	>XP_002285943_1,
File28025_9164	KNEKETLVLDFK	30.79	1462.81	0.003752	2	K.KNEKETLVLDFK.V	>XP_002285943_1,
File28061_20035	KNEKETLVLDFK	29.25	1462.81	0.001906	3	K.KNEKETLVLDFK.V	>XP_002285943_1,
File28037_9127	KNEKETLVLDFK	25.92	1462.8	-0.000194	3	K.KNEKETLVLDFK.V	>XP_002285943_1,
File27999_8956	KNEKETLVLDFK	24.28	1462.8	-0.0013	4	K.KNEKETLVLDFK.V	>XP_002285943_1,
File28017_2661	KAEGPVTEGEEEAQEGK	23.83	1786.82	0.001141	2	K.KAEGPVTEGEEEAQEGK.V	>XP_002285943_1,
File27965_8732	FFEQNFK	34.44	958.455	-0.000177	2	K.FFEQNFK.-	>XP_002285944_1,
File28005_8165	FFEQNFK	34.32	958.454	-0.000477	2	K.FFEQNFK.-	>XP_002285944_1,
File27965_8879	FFEQNFK	24.41	958.453	-0.001457	2	K.FFEQNFK.-	>XP_002285944_1,
File28005_8034	FFEQNFK	24.05	958.455	-0.000357	2	K.FFEQNFK.-	>XP_002285944_1,
File28047_7602	FFEQNFK	23.17	958.454	-0.000597	2	K.FFEQNFK.-	>XP_002285944_1,
File28025_9752	TMGDGSGLSLVVK	90.63	1278.65	0.001156	2	K.TM*GDGSGLSLVVK.G	>XP_002285946_1,
File28049_13374	NCVIALTGLSSEK	89.36	1390.71	-0.000233	2	K.NCVIALTGLSSEK.C	>XP_002285946_1,
File28043_13653	TMGDGSGLSLVVK	86.48	1262.65	-0.000145	2	K.TMGDGSGLSLVVK.G	>XP_002285946_1,
File27965_13848	TMGDGSGLSLVVK	84.78	1262.65	-0.001365	2	K.TMGDGSGLSLVVK.G	>XP_002285946_1,
File28025_9865	TMGDGSGLSLVVK	84.34	1278.65	0.000416	2	K.TM*GDGSGLSLVVK.G	>XP_002285946_1,
File27963_14045	TMGDGSGLSLVVK	82.83	1262.65	0.000335	2	K.TMGDGSGLSLVVK.G	>XP_002285946_1,
File27965_13719	TMGDGSGLSLVVK	81.06	1262.65	-2.5e-05	2	K.TMGDGSGLSLVVK.G	>XP_002285946_1,
File28009_13658	NCVIALTGLSSEK	79.62	1390.71	-0.002673	2	K.NCVIALTGLSSEK.C	>XP_002285946_1,
File27985_10225	TMGDGSGLSLVVK	77.88	1278.65	0.000416	2	K.TM*GDGSGLSLVVK.G	>XP_002285946_1,
File28025_9975	TMGDGSGLSLVVK	75.1	1278.65	0.000536	2	K.TM*GDGSGLSLVVK.G	>XP_002285946_1,
File28009_13787	NCVIALTGLSSEK	71.78	1390.71	0.000867	2	K.NCVIALTGLSSEK.C	>XP_002285946_1,
File28005_13693	TMGDGSGLSLVVK	70.8	1262.65	-0.000265	2	K.TMGDGSGLSLVVK.G	>XP_002285946_1,
File28065_15521	NCVIALTGLSSEK	69.68	1391.7	-0.000101	2	K.N@CVIALTGLSSEK.C	>XP_002285946_1,
File27967_13712	TMGDGSGLSLVVK	68.76	1262.65	0.000215	2	K.TMGDGSGLSLVVK.G	>XP_002285946_1,
File28053_11638	TMGDGSGLSLVVK	68.22	1262.66	0.002055	2	K.TMGDGSGLSLVVK.G	>XP_002285946_1,
File27985_10015	TMGDGSGLSLVVK	68.09	1278.65	-0.001424	2	K.TM*GDGSGLSLVVK.G	>XP_002285946_1,
File28055_12191	NCVIALTGLSSEK	67.57	1390.71	-0.001193	2	K.NCVIALTGLSSEK.C	>XP_002285946_1,
File28003_14004	TMGDGSGLSLVVK	67.09	1262.66	0.001315	2	K.TMGDGSGLSLVVK.G	>XP_002285946_1,
File28065_15626	NCVIALTGLSSEK	66.97	1391.7	0.000259	2	K.N@CVIALTGLSSEK.C	>XP_002285946_1,
File27963_10577	TMGDGSGLSLVVK	66.87	1278.65	0.001636	2	K.TM*GDGSGLSLVVK.G	>XP_002285946_1,
File27969_12834	NCVIALTGLSSEK	65.75	1390.71	-0.006813	2	K.NCVIALTGLSSEK.C	>XP_002285946_1,
File28067_9522	TMGDGSGLSLVVK	64.81	1278.65	5.6e-05	2	K.TM*GDGSGLSLVVK.G	>XP_002285946_1,
File27985_10121	TMGDGSGLSLVVK	63.9	1278.65	0.001396	2	K.TM*GDGSGLSLVVK.G	>XP_002285946_1,
File28043_13521	TMGDGSGLSLVVK	63.61	1262.65	-0.001605	2	K.TMGDGSGLSLVVK.G	>XP_002285946_1,
File28025_15087	NCVIALTGLSSEK	63.49	1391.7	0.000639	2	K.N@CVIALTGLSSEK.C	>XP_002285946_1,
File28003_10195	TMGDGSGLSLVVK	63.25	1278.65	-0.000684	2	K.TM*GDGSGLSLVVK.G	>XP_002285946_1,
File28049_13613	NCVIALTGLSSEK	62	1390.72	0.002827	2	K.NCVIALTGLSSEK.C	>XP_002285946_1,
File28049_13493	NCVIALTGLSSEK	61.23	1390.71	-0.001693	2	K.NCVIALTGLSSEK.C	>XP_002285946_1,
File28065_12849	TMGDGSGLSLVVK	60.63	1278.65	0.000416	2	K.TM*GDGSGLSLVVK.G	>XP_002285946_1,
File28049_13257	NCVIALTGLSSEK	60.56	1390.71	-0.005473	2	K.NCVIALTGLSSEK.C	>XP_002285946_1,
File28065_15413	NCVIALTGLSSEK	60.1	1391.7	0.000139	2	K.N@CVIALTGLSSEK.C	>XP_002285946_1,
File28053_12304	NCVIALTGLSSEK	60.02	1390.71	-0.004013	2	K.NCVIALTGLSSEK.C	>XP_002285946_1,
File27967_13577	TMGDGSGLSLVVK	59.89	1262.65	-0.001005	2	K.TMGDGSGLSLVVK.G	>XP_002285946_1,
File27969_12062	TMGDGSGLSLVVK	59.74	1262.65	-0.003205	2	K.TMGDGSGLSLVVK.G	>XP_002285946_1,
File28067_12548	TMGDGSGLSLVVK	59.31	1278.65	-0.002764	2	K.TM*GDGSGLSLVVK.G	>XP_002285946_1,
File28065_15308	NCVIALTGLSSEK	58.18	1391.7	-0.000221	2	K.N@CVIALTGLSSEK.C	>XP_002285946_1,
File28065_15740	NCVIALTGLSSEK	57.06	1391.7	-0.000841	2	K.N@CVIALTGLSSEK.C	>XP_002285946_1,
File28027_9541	TMGDGSGLSLVVK	54.55	1278.65	-0.001424	2	K.TM*GDGSGLSLVVK.G	>XP_002285946_1,
File28065_12742	TMGDGSGLSLVVK	54.41	1278.65	-0.000324	2	K.TM*GDGSGLSLVVK.G	>XP_002285946_1,
File28067_12657	TMGDGSGLSLVVK	54.01	1278.65	0.000176	2	K.TM*GDGSGLSLVVK.G	>XP_002285946_1,
File28061_21253	ALFTPYGHVAIVQLR	51.81	1683.95	0.001292	3	K.ALFTPYGHVAIVQLR.Y	>XP_002285946_1,
File28069_10023	TMGDGSGLSLVVK	50.78	1278.65	0.000536	2	K.TM*GDGSGLSLVVK.G	>XP_002285946_1,
File28043_10059	TMGDGSGLSLVVK	50.74	1278.65	0.000176	2	K.TM*GDGSGLSLVVK.G	>XP_002285946_1,
File28067_12440	TMGDGSGLSLVVK	50.63	1278.65	-0.000324	2	K.TM*GDGSGLSLVVK.G	>XP_002285946_1,
File28003_13865	TMGDGSGLSLVVK	49.95	1262.66	0.003515	2	K.TMGDGSGLSLVVK.G	>XP_002285946_1,
File28045_13575	TMGDGSGLSLVVK	49.82	1262.65	0.000335	2	K.TMGDGSGLSLVVK.G	>XP_002285946_1,
File27987_10004	TMGDGSGLSLVVK	48.44	1278.65	0.002376	2	K.TM*GDGSGLSLVVK.G	>XP_002285946_1,
File27963_14489	TMGDGSGLSLVVK	46.48	1262.65	-0.000385	2	K.TMGDGSGLSLVVK.G	>XP_002285946_1,
File28069_10146	TMGDGSGLSLVVK	46.16	1278.65	0.000896	2	K.TM*GDGSGLSLVVK.G	>XP_002285946_1,
File28037_10757	TISLLTER	45.91	931.534	-0.000101	2	K.TISLLTER.L	>XP_002285946_1,
File27967_14459	NCVIALTGLSSEK	45.72	1390.71	-0.003153	2	K.NCVIALTGLSSEK.C	>XP_002285946_1,
File27981_9559	TMGDGSGLSLVVK	45.45	1278.65	-0.000684	2	K.TM*GDGSGLSLVVK.G	>XP_002285946_1,
File27997_10757	TISLLTER	43.96	931.534	0.000199	2	K.TISLLTER.L	>XP_002285946_1,
File28065_12960	TMGDGSGLSLVVK	43.17	1278.65	0.001036	2	K.TM*GDGSGLSLVVK.G	>XP_002285946_1,
File28047_12001	TMGDGSGLSLVVK	42.37	1262.65	-0.000885	2	K.TMGDGSGLSLVVK.G	>XP_002285946_1,
File27963_14199	TMGDGSGLSLVVK	42.28	1262.65	0.000455	2	K.TMGDGSGLSLVVK.G	>XP_002285946_1,
File28077_10911	TISLLTER	42.22	931.535	0.000939	2	K.TISLLTER.L	>XP_002285946_1,
File28055_11564	TMGDGSGLSLVVK	42.05	1262.66	0.001815	2	K.TMGDGSGLSLVVK.G	>XP_002285946_1,
File28051_12358	TMGDGSGLSLVVK	41.41	1262.66	0.003275	2	K.TMGDGSGLSLVVK.G	>XP_002285946_1,
File28037_10337	TISLLTER	39.2	931.534	0.000259	2	K.TISLLTER.L	>XP_002285946_1,
File27967_15028	GGVSLDSLLK	37.84	987.562	0.001869	2	K.GGVSLDSLLK.F	>XP_002285946_1,
File27997_11291	TISLLTER	37.76	931.534	0.000639	2	K.TISLLTER.L	>XP_002285946_1,
File28051_16623	GGVSLDSLLK	37.37	987.56	2.9e-05	2	K.GGVSLDSLLK.F	>XP_002285946_1,
File28051_16530	GGVSLDSLLK	36.56	987.56	8.9e-05	2	K.GGVSLDSLLK.F	>XP_002285946_1,
File28067_9622	TMGDGSGLSLVVK	36.48	1278.65	0.001396	2	K.TM*GDGSGLSLVVK.G	>XP_002285946_1,
File28071_10311	TMGDGSGLSLVVK	36.4	1278.65	0.002116	2	K.TM*GDGSGLSLVVK.G	>XP_002285946_1,
File27997_11142	TISLLTER	36.11	931.536	0.001799	2	K.TISLLTER.L	>XP_002285946_1,
File28055_15127	GGVSLDSLLK	35.95	987.56	0.000289	2	K.GGVSLDSLLK.F	>XP_002285946_1,
File28037_10903	TISLLTER	34.95	931.534	-0.000161	2	K.TISLLTER.L	>XP_002285946_1,
File28053_15234	GGVSLDSLLK	34.93	987.561	0.001249	2	K.GGVSLDSLLK.F	>XP_002285946_1,
File28037_10471	TISLLTER	34.84	931.535	0.000759	2	K.TISLLTER.L	>XP_002285946_1,
File28077_10771	TISLLTER	34.27	931.535	0.000699	2	K.TISLLTER.L	>XP_002285946_1,
File28017_3633	EGDNDDDAAAADNFKPR	33.72	1819.76	0.002202	3	K.EGDNDDDAAAADNFKPR.Y	>XP_002285946_1,
File28051_16336	GGVSLDSLLK	33.69	987.56	0.000149	2	K.GGVSLDSLLK.F	>XP_002285946_1,
File27997_10635	TISLLTER	33.19	931.532	-0.001501	2	K.TISLLTER.L	>XP_002285946_1,
File27963_10706	TMGDGSGLSLVVK	32.24	1278.65	-0.000324	2	K.TM*GDGSGLSLVVK.G	>XP_002285946_1,
File28051_16438	GGVSLDSLLK	31.65	987.56	0.000149	2	K.GGVSLDSLLK.F	>XP_002285946_1,
File27963_13906	TMGDGSGLSLVVK	31.63	1262.65	-0.002825	2	K.TMGDGSGLSLVVK.G	>XP_002285946_1,
File28005_13560	TMGDGSGLSLVVK	31.59	1262.66	0.004375	2	K.TMGDGSGLSLVVK.G	>XP_002285946_1,
File28037_10612	TISLLTER	31.47	931.534	1.9e-05	2	K.TISLLTER.L	>XP_002285946_1,
File27997_10886	TISLLTER	31.35	931.534	0.000139	2	K.TISLLTER.L	>XP_002285946_1,
File28065_9556	TMGDGSGLSLVVK	31.03	1278.65	-0.001044	2	K.TM*GDGSGLSLVVK.G	>XP_002285946_1,
File28037_10208	TISLLTER	30.21	931.534	0.000319	2	K.TISLLTER.L	>XP_002285946_1,
File27969_9623	TMGDGSGLSLVVK	28.26	1278.65	-0.000444	2	K.TM*GDGSGLSLVVK.G	>XP_002285946_1,
File27961_14061	TMGDGSGLSLVVK	25.45	1262.65	0.000215	2	K.TMGDGSGLSLVVK.G	>XP_002285946_1,
File28055_15216	GGVSLDSLLK	25.45	987.561	0.000889	2	K.GGVSLDSLLK.F	>XP_002285946_1,
File28001_10445	TISLLTER	23.54	931.534	7.9e-05	2	K.TISLLTER.L	>XP_002285946_1,
File27999_13561	EYIEFLNNR	22.88	1196.58	-0.001882	2	K.EYIEFLNNR.K	>XP_002285946_1,
File28061_10379	TMGDGSGLSLVVK	22.1	1278.65	0.001036	2	K.TM*GDGSGLSLVVK.G	>XP_002285946_1,
File28055_12852	VVPFDWK	20.5	889.469	-0.000775	2	R.VVPFDWK.T	>XP_002285946_1,
File28055_12940	VVPFDWK	20.45	889.469	-0.000595	2	R.VVPFDWK.T	>XP_002285946_1,
File28055_13038	VVPFDWK	20.37	889.47	0.000145	2	R.VVPFDWK.T	>XP_002285946_1,
File28041_10305	TISLLTER	20.36	931.532	-0.002061	2	K.TISLLTER.L	>XP_002285946_1,
File28055_12758	VVPFDWK	19.58	889.47	2.5e-05	2	R.VVPFDWK.T	>XP_002285946_1,
File28067_12331	TMGDGSGLSLVVK	17.09	1278.65	-0.000804	2	K.TM*GDGSGLSLVVK.G	>XP_002285946_1,
File27965_3777	KNMMAANIAGDSSR	98.58	1464.68	-0.003102	2	R.KNMMAANIAGDSSR.L	>XP_002285947_1,
File28005_3250	KNMMAANIAGDSSR	91.62	1464.68	0.001798	2	R.KNMMAANIAGDSSR.L	>XP_002285947_1,
File28073_10394	SGQMCAANIGNAFPK	80.81	1565.7	-0.000237	2	K.SGQMCAANIGN@AFPK.I	>XP_002285947_1,
File28033_10322	SGQMCAANIGNAFPK	72.47	1565.69	-0.008177	2	K.SGQMCAANIGN@AFPK.I	>XP_002285947_1,
File27963_23403	KLDQVFDSFEEVPIGAASIGQVHR	72.25	2641.35	0.000995	4	K.KLDQVFDSFEEVPIGAASIGQVHR.A	>XP_002285947_1,
File28035_6956	SVAEAWKPIAEK	72.2	1327.71	2.6e-05	2	R.SVAEAWKPIAEK.V	>XP_002285947_1,
File27997_19056	VMYPGVEDVFR	71.52	1310.63	0.000969	2	K.VMYPGVEDVFR.G	>XP_002285947_1,
File27963_23402	KLDQVFDSFEEVPIGAASIGQVHR	70.32	2641.35	0.001821	3	K.KLDQVFDSFEEVPIGAASIGQVHR.A	>XP_002285947_1,
File28051_8193	SGQMCAANIGNAFPK	67.94	1580.71	-0.001987	2	K.SGQM*CAANIGNAFPK.I	>XP_002285947_1,
File28037_19393	VMYPGVEDVFR	67.88	1310.63	0.000109	2	K.VMYPGVEDVFR.G	>XP_002285947_1,
File27997_19150	VMYPGVEDVFR	67.74	1310.63	-0.000131	2	K.VMYPGVEDVFR.G	>XP_002285947_1,
File28019_16680	SGQMCAANIGNAFPK	67.65	1564.71	0.001592	2	K.SGQMCAANIGNAFPK.I	>XP_002285947_1,
File28075_7193	SVAEAWKPIAEK	67.58	1327.71	-0.001434	2	R.SVAEAWKPIAEK.V	>XP_002285947_1,
File27993_22907	LDQVFDSFEEVPIGAASIGQVHR	65.19	2513.26	0.003136	3	K.LDQVFDSFEEVPIGAASIGQVHR.A	>XP_002285947_1,
File28051_8081	SGQMCAANIGNAFPK	64.54	1580.71	0.001913	2	K.SGQM*CAANIGNAFPK.I	>XP_002285947_1,
File28035_6817	SVAEAWKPIAEK	62.43	1327.71	-9.4e-05	2	R.SVAEAWKPIAEK.V	>XP_002285947_1,
File28037_19283	VMYPGVEDVFR	60.48	1310.63	-0.000871	2	K.VMYPGVEDVFR.G	>XP_002285947_1,
File27993_7303	SVAEAWKPIAEK	57.05	1327.71	-0.000454	2	R.SVAEAWKPIAEK.V	>XP_002285947_1,
File27995_7892	SVAEAWKPIAEK	55.38	1327.71	0.000766	2	R.SVAEAWKPIAEK.V	>XP_002285947_1,
File28003_7249	IIVALANK	54.1	840.543	-0.000131	2	K.IIVALANK.D	>XP_002285947_1,
File27961_19235	VMYPGVEDVFR	49.81	1310.63	-0.004891	2	K.VMYPGVEDVFR.G	>XP_002285947_1,
File28005_3258	KNMMAANIAGDSSR	42.84	1464.68	-0.002828	3	R.KNMMAANIAGDSSR.L	>XP_002285947_1,
File28033_13170	DPVEHLPQQYIMASR	41.97	1782.87	-0.001102	3	K.DPVEHLPQQYIMASR.V	>XP_002285947_1,
File27963_7736	IIVALANK	40.03	840.542	-0.001291	2	K.IIVALANK.D	>XP_002285947_1,
File28067_6949	IIVALANK	37.64	840.542	-0.001171	2	K.IIVALANK.D	>XP_002285947_1,
File28035_6822	SVAEAWKPIAEK	34.98	1327.71	-1e-05	3	R.SVAEAWKPIAEK.V	>XP_002285947_1,
File27993_7305	SVAEAWKPIAEK	34.82	1327.71	-0.00046	3	R.SVAEAWKPIAEK.V	>XP_002285947_1,
File28075_7207	SVAEAWKPIAEK	34.03	1327.71	-0.0001	3	R.SVAEAWKPIAEK.V	>XP_002285947_1,
File27995_2248	SSLPMNHAK	33.6	983.486	0.000363	2	K.SSLPMNHAK.L	>XP_002285947_1,
File28071_17621	VMYPGVEDVFR	33.29	1326.63	0.00287	2	K.VM*YPGVEDVFR.G	>XP_002285947_1,
File28071_17720	VMYPGVEDVFR	28.24	1326.63	0.00055	2	K.VM*YPGVEDVFR.G	>XP_002285947_1,
File28071_17398	VMYPGVEDVFR	28.15	1326.63	0.00141	2	K.VM*YPGVEDVFR.G	>XP_002285947_1,
File28051_7962	SGQMCAANIGNAFPK	26.78	1580.7	-0.007487	2	K.SGQM*CAANIGNAFPK.I	>XP_002285947_1,
File28071_17514	VMYPGVEDVFR	26.58	1326.63	0.00227	2	K.VM*YPGVEDVFR.G	>XP_002285947_1,
File27995_7874	SVAEAWKPIAEK	25.17	1327.72	0.00146	3	R.SVAEAWKPIAEK.V	>XP_002285947_1,
File28071_17287	VMYPGVEDVFR	22.5	1326.63	0.00581	2	K.VM*YPGVEDVFR.G	>XP_002285947_1,
File27995_23977	IQDFLDDALASTGVK	94.55	1591.81	0.000791	2	R.IQDFLDDALASTGVK.V	>XP_002285950_1,
File28035_23391	IQDFLDDALASTGVK	93.17	1591.81	0.000431	2	R.IQDFLDDALASTGVK.V	>XP_002285950_1,
File28077_23163	IQDFLDDALASTGVK	84.59	1591.81	-0.000549	2	R.IQDFLDDALASTGVK.V	>XP_002285950_1,
File28037_23559	IQDFLDDALASTGVK	84.28	1591.8	-0.005669	2	R.IQDFLDDALASTGVK.V	>XP_002285950_1,
File28001_23418	IQDFLDDALASTGVK	81.73	1591.81	0.000191	2	R.IQDFLDDALASTGVK.V	>XP_002285950_1,
File27995_23994	IQDFLDDALASTGVK	80.3	1591.81	0.001155	3	R.IQDFLDDALASTGVK.V	>XP_002285950_1,
File28075_17082	VELPTNVINMDR	69.04	1399.71	5.2e-05	2	K.VELPTNVINMDR.Y	>XP_002285950_1,
File27961_15022	LFQRPDDAIYPGFDK	66.61	1780.88	-0.002485	2	R.LFQRPDDAIYPGFDK.Q	>XP_002285950_1,
File28041_8246	LASQGFEVPQAR	60.05	1301.67	3.7e-05	2	K.LASQGFEVPQAR.N	>XP_002285950_1,
File28073_18235	SLPDEYSMFPSVK	58.71	1498.7	0.001478	2	K.SLPDEYSMFPSVK.I	>XP_002285950_1,
File28037_18920	SLPDEYSMFPSVK	58.28	1498.7	-0.000962	2	K.SLPDEYSMFPSVK.I	>XP_002285950_1,
File27961_8806	LASQGFEVPQAR	57.81	1301.67	0.001857	2	K.LASQGFEVPQAR.N	>XP_002285950_1,
File28001_8398	LASQGFEVPQAR	56.7	1301.67	-0.000583	2	K.LASQGFEVPQAR.N	>XP_002285950_1,
File28001_8267	LASQGFEVPQAR	55.29	1301.67	-0.000323	2	K.LASQGFEVPQAR.N	>XP_002285950_1,
File28033_18608	SLPDEYSMFPSVK	54.86	1498.7	1.8e-05	2	K.SLPDEYSMFPSVK.I	>XP_002285950_1,
File27989_7324	LLGDTVTVHPEGYATDKK	54.56	1943	-0.001387	2	K.LLGDTVTVHPEGYATDKK.F	>XP_002285950_1,
File28007_5356	LLTGHLNPPDR	54.47	1231.67	0.001235	2	R.LLTGHLNPPDR.R	>XP_002285950_1,
File28001_15107	LFQRPDDAIYPGFDK	52.95	1780.88	-0.001625	2	R.LFQRPDDAIYPGFDK.Q	>XP_002285950_1,
File28007_5236	LLTGHLNPPDR	52.83	1231.67	-0.000345	2	R.LLTGHLNPPDR.R	>XP_002285950_1,
File27995_13622	VELPTNVINMDR	52.19	1415.71	-0.000247	2	K.VELPTNVINM*DR.Y	>XP_002285950_1,
File27961_8657	LASQGFEVPQAR	51.03	1301.67	-0.000203	2	K.LASQGFEVPQAR.N	>XP_002285950_1,
File28033_18737	SLPDEYSMFPSVK	50.75	1498.7	0.001238	2	K.SLPDEYSMFPSVK.I	>XP_002285950_1,
File27967_5793	LLTGHLNPPDR	50.33	1231.67	0.000635	2	R.LLTGHLNPPDR.R	>XP_002285950_1,
File27967_5689	LLTGHLNPPDR	49.77	1231.67	-0.000531	3	R.LLTGHLNPPDR.R	>XP_002285950_1,
File28075_13272	VELPTNVINMDR	47.44	1415.71	0.000973	2	K.VELPTNVINM*DR.Y	>XP_002285950_1,
File27993_18200	SLPDEYSMFPSVK	45.28	1498.7	-0.002782	2	K.SLPDEYSMFPSVK.I	>XP_002285950_1,
File27967_5837	LLTGHLNPPDR	42.74	1231.67	-0.001101	3	R.LLTGHLNPPDR.R	>XP_002285950_1,
File28053_2609	LLTPNKEYTK	42.71	1205.67	0.00093	2	K.LLTPNKEYTK.E	>XP_002285950_1,
File28007_5355	LLTGHLNPPDR	42.62	1231.67	0.000279	3	R.LLTGHLNPPDR.R	>XP_002285950_1,
File28001_17447	VELPTNVINMDR	40.18	1399.71	5.2e-05	2	K.VELPTNVINMDR.Y	>XP_002285950_1,
File28007_5479	LLTGHLNPPDR	37.85	1231.67	0.000515	2	R.LLTGHLNPPDR.R	>XP_002285950_1,
File28031_6162	YLAELGTR	37.77	921.492	2.9e-05	2	K.YLAELGTR.L	>XP_002285950_1,
File28021_5916	VPLVTYAK	37.45	889.527	-5e-05	2	R.VPLVTYAK.L	>XP_002285950_1,
File28035_13111	VELPTNVINMDR	36.25	1415.71	0.000133	2	K.VELPTNVINM*DR.Y	>XP_002285950_1,
File27989_7313	LLGDTVTVHPEGYATDKK	35.12	1943	0.002557	3	K.LLGDTVTVHPEGYATDKK.F	>XP_002285950_1,
File28071_6279	YLAELGTR	34.9	921.492	0.000209	2	K.YLAELGTR.L	>XP_002285950_1,
File28073_18959	SLPDEYSMFPSVK	34.63	1498.7	-0.006322	2	K.SLPDEYSMFPSVK.I	>XP_002285950_1,
File28075_6623	VPLVTYAK	32.28	889.527	-0.00023	2	R.VPLVTYAK.L	>XP_002285950_1,
File28001_15119	LFQRPDDAIYPGFDK	31.34	1780.88	-0.000181	3	R.LFQRPDDAIYPGFDK.Q	>XP_002285950_1,
File27985_10144	SVVFAIK	31.23	762.466	0.001814	2	R.SVVFAIK.R	>XP_002285950_1,
File28025_10080	SVVFAIK	30.89	762.465	0.001214	2	R.SVVFAIK.R	>XP_002285950_1,
File27991_6947	YLAELGTR	30.2	921.49	-0.001811	2	K.YLAELGTR.L	>XP_002285950_1,
File27989_6268	NHSYLEALK	30.17	1073.55	0.000966	2	K.NHSYLEALK.L	>XP_002285950_1,
File28033_14284	SLPDEYSMFPSVK	29.66	1514.7	9.9e-05	2	K.SLPDEYSM*FPSVK.I	>XP_002285950_1,
File28077_10979	SVVFAIK	28.45	762.463	-0.000566	2	R.SVVFAIK.R	>XP_002285950_1,
File28007_5235	LLTGHLNPPDR	27.35	1231.67	-0.000441	3	R.LLTGHLNPPDR.R	>XP_002285950_1,
File28029_10444	DVLLSMR	26.89	832.447	-0.000174	2	R.DVLLSMR.N	>XP_002285950_1,
File28021_5814	VPLVTYAK	26.28	889.527	9e-05	2	R.VPLVTYAK.L	>XP_002285950_1,
File28069_10590	DVLLSMR	26.25	832.448	0.000366	2	R.DVLLSMR.N	>XP_002285950_1,
File28001_15241	LFQRPDDAIYPGFDK	25.95	1780.88	-0.000405	2	R.LFQRPDDAIYPGFDK.Q	>XP_002285950_1,
File28025_10189	SVVFAIK	25.91	762.464	-0.000186	2	R.SVVFAIK.R	>XP_002285950_1,
File28025_10568	ALEDFMSRPGYSSESAR	25.27	1901.86	0.000626	2	K.ALEDFMSRPGYSSESAR.L	>XP_002285950_1,
File28039_3910	IAQNELAR	24.58	914.481	-0.000673	2	K.IAQN@ELAR.V	>XP_002285950_1,
File28043_5961	LLTGHLNPPDR	23.74	1231.68	0.009655	2	R.LLTGHLNPPDR.R	>XP_002285950_1,
File28031_6116	NHSYLEALK	23.29	1073.55	0.001586	2	K.NHSYLEALK.L	>XP_002285950_1,
File28025_10543	ALEDFMSRPGYSSESAR	21.85	1901.86	0.00031	3	K.ALEDFMSRPGYSSESAR.L	>XP_002285950_1,
File28051_9690	LLEASLKPPGELNK	21.66	1507.86	-0.001175	3	K.LLEASLKPPGELNK.V	>XP_002285950_1,
File27991_6892	NHSYLEALK	21.42	1073.55	0.001206	2	K.NHSYLEALK.L	>XP_002285950_1,
File28073_18658	SLPDEYSMFPSVK	21.03	1498.69	-0.009142	2	K.SLPDEYSMFPSVK.I	>XP_002285950_1,
File28029_5882	NHSYLEALK	20.6	1073.55	-0.001594	2	K.NHSYLEALK.L	>XP_002285950_1,
File27961_15019	LFQRPDDAIYPGFDK	19.52	1780.88	-0.000721	3	R.LFQRPDDAIYPGFDK.Q	>XP_002285950_1,
File28033_6249	NHSYLEALK	15.78	1073.55	-0.000494	2	K.NHSYLEALK.L	>XP_002285950_1,
File28003_13870	SEPACLGNAQSQTAALITR	109.63	1986.98	-0.000415	2	R.SEPACLGNAQSQTAALITR.A	>XP_002285951_1,
File28035_8682	FIEALDGTAHGMGK	77.49	1445.7	0.000312	2	R.FIEALDGTAHGMGK.K	>XP_002285951_1,
File27995_9494	FIEALDGTAHGMGK	75.38	1445.7	0.000192	2	R.FIEALDGTAHGMGK.K	>XP_002285951_1,
File27995_9464	FIEALDGTAHGMGK	65.6	1445.7	0.001906	3	R.FIEALDGTAHGMGK.K	>XP_002285951_1,
File28035_8767	FIEALDGTAHGMGK	35.71	1445.7	-0.001574	3	R.FIEALDGTAHGMGK.K	>XP_002285951_1,
File28031_12529	VSTTSLSLLR	28.74	1075.62	0.00041	2	K.VSTTSLSLLR.I	>XP_002285951_1,
File28007_4903	TTSTINWK	21.68	949.488	0.000995	2	R.TTSTINWK.S	>XP_002285951_1,
File28057_8836	MHTSLNRVLRNHK	15.53	1621.83	-0.016153	2	R.M*HTSLNRVLRN@HK.R	>XP_002285951_1,
File27963_12915	YQYSSLPEPITTTR	62.43	1654.82	0.000912	2	R.YQYSSLPEPITTTR.R	>XP_002285952_1,
File27987_2874	ANSSIQQPSPSSVNR	53.12	1570.77	-0.00396	2	R.ANSSIQQPSPSSVNR.I	>XP_002285952_1,
File28003_12915	YQYSSLPEPITTTR	46.83	1654.82	-0.001408	2	R.YQYSSLPEPITTTR.R	>XP_002285952_1,
File27989_17542	LDEVPFWR	45.57	1060.53	0.000708	2	R.LDEVPFWR.E	>XP_002285952_1,
File28067_2543	ANSSIQQPSPSSVNR	41.74	1570.77	-0.00078	2	R.ANSSIQQPSPSSVNR.I	>XP_002285952_1,
File27961_13070	YQYSSLPEPITTTR	41.4	1654.82	0.004072	2	R.YQYSSLPEPITTTR.R	>XP_002285952_1,
File27989_17433	LDEVPFWR	40.04	1060.53	8.8e-05	2	R.LDEVPFWR.E	>XP_002285952_1,
File28029_16919	LDEVPFWR	32.8	1060.53	0.000708	2	R.LDEVPFWR.E	>XP_002285952_1,
File28029_16688	LDEVPFWR	30.21	1060.53	-0.000872	2	R.LDEVPFWR.E	>XP_002285952_1,
File27987_16331	LDEVPFWR	29.23	1060.54	0.001308	2	R.LDEVPFWR.E	>XP_002285952_1,
File28029_16778	LDEVPFWR	29.17	1060.53	0.000348	2	R.LDEVPFWR.E	>XP_002285952_1,
File27989_3941	VFLNNSNSSSSSGDAATTR	164.48	1913.87	-0.001058	2	R.VFLNNSNSSSSSGDAATTR.K	>XP_002285953_1,
File28029_3680	VFLNNSNSSSSSGDAATTR	159.95	1913.87	-0.001178	2	R.VFLNNSNSSSSSGDAATTR.K	>XP_002285953_1,
File28031_3777	VFLNNSNSSSSSGDAATTR	159.05	1913.87	0.002982	2	R.VFLNNSNSSSSSGDAATTR.K	>XP_002285953_1,
File27991_4467	VFLNNSNSSSSSGDAATTR	148.56	1913.87	-0.000918	2	R.VFLNNSNSSSSSGDAATTR.K	>XP_002285953_1,
File28071_3788	VFLNNSNSSSSSGDAATTR	146.27	1913.87	-0.002878	2	R.VFLNNSNSSSSSGDAATTR.K	>XP_002285953_1,
File28071_3907	VFLNNSNSSSSSGDAATTR	140.79	1913.87	-0.001058	2	R.VFLNNSNSSSSSGDAATTR.K	>XP_002285953_1,
File27989_4047	VFLNNSNSSSSSGDAATTR	135.7	1913.87	-0.003118	2	R.VFLNNSNSSSSSGDAATTR.K	>XP_002285953_1,
File28069_3855	VFLNNSNSSSSSGDAATTR	122.74	1913.87	-0.003118	2	R.VFLNNSNSSSSSGDAATTR.K	>XP_002285953_1,
File27991_23851	NFTSADEAIAYVQSLDPTDR	115.42	2212.03	0.001491	2	R.NFTSADEAIAYVQSLDPTDR.Q	>XP_002285953_1,
File27997_19957	GVLLPTTPAETIDAVR	107.36	1651.92	0.002942	3	K.GVLLPTTPAETIDAVR.E	>XP_002285953_1,
File28061_8908	NAGTVGDSLLTPTK	97.84	1372.72	1e-05	2	K.NAGTVGDSLLTPTK.L	>XP_002285953_1,
File27959_8014	NAGTVGDSLLTPTK	97.5	1372.72	-0.00037	2	K.NAGTVGDSLLTPTK.L	>XP_002285953_1,
File28021_7883	NAGTVGDSLLTPTK	91.71	1372.72	-0.00011	2	K.NAGTVGDSLLTPTK.L	>XP_002285953_1,
File28027_8048	NAGTVGDSLLTPTK	89.26	1372.72	0.00085	2	K.NAGTVGDSLLTPTK.L	>XP_002285953_1,
File28037_20233	GVLLPTTPAETIDAVR	89.25	1651.91	0.000278	2	K.GVLLPTTPAETIDAVR.E	>XP_002285953_1,
File27997_19969	GVLLPTTPAETIDAVR	88.9	1651.91	-0.000322	2	K.GVLLPTTPAETIDAVR.E	>XP_002285953_1,
File27967_22771	VQALEGVAFIEAIQK	88.55	1614.9	0.000561	2	K.VQALEGVAFIEAIQK.K	>XP_002285953_1,
File27959_8118	NAGTVGDSLLTPTK	88.52	1372.72	0.00085	2	K.NAGTVGDSLLTPTK.L	>XP_002285953_1,
File28001_20283	GVLLPTTPAETIDAVR	88.25	1651.91	0.000278	2	K.GVLLPTTPAETIDAVR.E	>XP_002285953_1,
File27987_4193	VFLNNSNSSSSSGDAATTR	84.68	1913.87	-0.005938	2	R.VFLNNSNSSSSSGDAATTR.K	>XP_002285953_1,
File27961_20051	GVLLPTTPAETIDAVR	81.97	1651.92	0.005278	2	K.GVLLPTTPAETIDAVR.E	>XP_002285953_1,
File28065_8205	NAGTVGDSLLTPTK	81.79	1372.72	0.00073	2	K.NAGTVGDSLLTPTK.L	>XP_002285953_1,
File28025_8430	NAGTVGDSLLTPTK	78.73	1372.72	-0.00037	2	K.NAGTVGDSLLTPTK.L	>XP_002285953_1,
File28061_9037	NAGTVGDSLLTPTK	78.22	1372.72	-0.00097	2	K.NAGTVGDSLLTPTK.L	>XP_002285953_1,
File27981_8352	NAGTVGDSLLTPTK	78.07	1372.72	-0.00049	2	K.NAGTVGDSLLTPTK.L	>XP_002285953_1,
File27981_8231	NAGTVGDSLLTPTK	77.63	1372.72	0.00037	2	K.NAGTVGDSLLTPTK.L	>XP_002285953_1,
File28021_7766	NAGTVGDSLLTPTK	77.37	1372.72	-0.00011	2	K.NAGTVGDSLLTPTK.L	>XP_002285953_1,
File28065_8312	NAGTVGDSLLTPTK	77.37	1372.72	0.00061	2	K.NAGTVGDSLLTPTK.L	>XP_002285953_1,
File27985_8756	NAGTVGDSLLTPTK	73.61	1372.72	0.00037	2	K.NAGTVGDSLLTPTK.L	>XP_002285953_1,
File27961_19919	GVLLPTTPAETIDAVR	70.9	1651.92	0.000518	2	K.GVLLPTTPAETIDAVR.E	>XP_002285953_1,
File27991_23854	NFTSADEAIAYVQSLDPTDR	70.1	2212.03	0.001725	3	R.NFTSADEAIAYVQSLDPTDR.Q	>XP_002285953_1,
File28005_20027	GVLLPTTPAETIDAVR	68.65	1651.91	0.000158	2	K.GVLLPTTPAETIDAVR.E	>XP_002285953_1,
File28077_19977	GVLLPTTPAETIDAVR	63.8	1651.92	0.001258	2	K.GVLLPTTPAETIDAVR.E	>XP_002285953_1,
File28003_20333	GVLLPTTPAETIDAVR	63.09	1651.91	-0.003622	2	K.GVLLPTTPAETIDAVR.E	>XP_002285953_1,
File28031_3798	VFLNNSNSSSSSGDAATTR	58.76	1913.87	0.000106	3	R.VFLNNSNSSSSSGDAATTR.K	>XP_002285953_1,
File28037_20039	GVLLPTTPAETIDAVR	58.26	1651.92	0.004178	2	K.GVLLPTTPAETIDAVR.E	>XP_002285953_1,
File27989_4056	VFLNNSNSSSSSGDAATTR	56.78	1913.87	-0.003194	3	R.VFLNNSNSSSSSGDAATTR.K	>XP_002285953_1,
File27981_4868	IGVLGSTR	56.64	801.47	-0.000488	2	R.IGVLGSTR.G	>XP_002285953_1,
File27989_3946	VFLNNSNSSSSSGDAATTR	56.11	1913.87	0.001006	3	R.VFLNNSNSSSSSGDAATTR.K	>XP_002285953_1,
File28021_4459	IGVLGSTR	54.75	801.471	-4.8e-05	2	R.IGVLGSTR.G	>XP_002285953_1,
File27997_2292	TAVLMPAAQDHKR	53.68	1452.75	-0.003429	2	K.TAVLM*PAAQDHKR.A	>XP_002285953_1,
File28029_8467	ADTVLLVGSGGR	51.67	1143.63	0.001386	2	K.ADTVLLVGSGGR.E	>XP_002285953_1,
File28071_3789	VFLNNSNSSSSSGDAATTR	51.66	1913.87	-0.001004	3	R.VFLNNSNSSSSSGDAATTR.K	>XP_002285953_1,
File28035_2841	SLGPTVTTK	51.63	902.507	0.000179	2	K.SLGPTVTTK.F	>XP_002285953_1,
File28069_8663	ADTVLLVGSGGR	50.11	1143.63	0.001646	2	K.ADTVLLVGSGGR.E	>XP_002285953_1,
File27961_12512	QFTDYWAGR	47.7	1142.51	-0.002823	2	K.QFTDYWAGR.C	>XP_002285953_1,
File27989_8833	ADTVLLVGSGGR	47.19	1143.63	0.001026	2	K.ADTVLLVGSGGR.E	>XP_002285953_1,
File28075_4885	IGVLGSTR	46.99	801.47	-0.001028	2	R.IGVLGSTR.G	>XP_002285953_1,
File28075_2953	SLGPTVTTK	46.3	902.508	0.000299	2	K.SLGPTVTTK.F	>XP_002285953_1,
File28035_2685	SLGPTVTTK	46.2	902.507	0.000119	2	K.SLGPTVTTK.F	>XP_002285953_1,
File27961_12396	QFTDYWAGR	46.1	1142.51	-0.003063	2	K.QFTDYWAGR.C	>XP_002285953_1,
File28031_8643	ADTVLLVGSGGR	45.28	1143.63	0.000786	2	K.ADTVLLVGSGGR.E	>XP_002285953_1,
File27989_8712	ADTVLLVGSGGR	42.13	1143.63	0.000426	2	K.ADTVLLVGSGGR.E	>XP_002285953_1,
File28025_4598	IGVLGSTR	40.34	801.472	0.000972	2	R.IGVLGSTR.G	>XP_002285953_1,
File27961_12280	QFTDYWAGR	39.64	1142.51	-0.003303	2	K.QFTDYWAGR.C	>XP_002285953_1,
File28021_4567	IGVLGSTR	37.42	801.47	-0.000608	2	R.IGVLGSTR.G	>XP_002285953_1,
File28075_3092	SLGPTVTTK	36.56	902.508	0.000239	2	K.SLGPTVTTK.F	>XP_002285953_1,
File28075_5055	IGVLGSTR	36.25	801.472	0.001412	2	R.IGVLGSTR.G	>XP_002285953_1,
File28029_8360	ADTVLLVGSGGR	35.98	1143.63	0.000426	2	K.ADTVLLVGSGGR.E	>XP_002285953_1,
File27985_4932	IGVLGSTR	35.63	801.471	0.000192	2	R.IGVLGSTR.G	>XP_002285953_1,
File28021_4367	IGVLGSTR	35.52	801.47	-0.000848	2	R.IGVLGSTR.G	>XP_002285953_1,
File27963_7306	VIEGMCIK	35.29	948.475	-0.001801	2	K.VIEGMCIK.T	>XP_002285953_1,
File27995_3406	SLGPTVTTK	33.27	902.507	-0.000741	2	K.SLGPTVTTK.F	>XP_002285953_1,
File28001_20161	GVLLPTTPAETIDAVR	32.7	1651.92	0.005538	2	K.GVLLPTTPAETIDAVR.E	>XP_002285953_1,
File27991_9438	ADTVLLVGSGGR	31.49	1143.63	0.001026	2	K.ADTVLLVGSGGR.E	>XP_002285953_1,
File28053_2599	TAVLMPAAQDHKR	30.39	1436.75	-0.001366	3	K.TAVLMPAAQDHKR.A	>XP_002285953_1,
File28003_6691	VIEGMCIK	26.86	948.478	0.000759	2	K.VIEGMCIK.T	>XP_002285953_1,
File28043_2536	VIEGMCIK	18.99	964.47	-0.00198	2	K.VIEGM*CIK.T	>XP_002285953_1,
File28061_9329	NAGTVGDSLLTPTK	17.2	1372.72	-0.00403	2	K.NAGTVGDSLLTPTK.L	>XP_002285953_1,
File28033_21985	ESSGCNSVALLMGSMEGR	69.45	1883.83	0.007617	2	R.ESSGCNSVALLMGSMEGR.Q	>XP_002285954_1,
File28025_11725	GGIGNLWK	31.68	843.46	8.7e-05	2	R.GGIGNLWK.S	>XP_002285954_1,
File27995_4129	YVEEVLKR	35.08	1034.58	9e-06	2	R.YVEEVLKR.H	>XP_002285958_1,
File28071_2939	IVDAYER	18.63	864.435	0.000795	2	K.IVDAYER.E	>XP_002285958_1,
File28003_21934	STVVGSPGLSVVPGGLLR	87.08	1693.97	-0.001054	2	K.STVVGSPGLSVVPGGLLR.V	>XP_002285960_1,
File28059_6715	GAPLTNSVLTQTK	78.15	1328.73	-0.001852	2	K.GAPLTNSVLTQTK.W	>XP_002285960_1,
File27979_6937	GAPLTNSVLTQTK	77	1328.73	8.8e-05	2	K.GAPLTNSVLTQTK.W	>XP_002285960_1,
File28003_22057	STVVGSPGLSVVPGGLLR	75.07	1693.97	-0.000434	2	K.STVVGSPGLSVVPGGLLR.V	>XP_002285960_1,
File28059_6910	GAPLTNSVLTQTK	72.06	1328.73	8.8e-05	2	K.GAPLTNSVLTQTK.W	>XP_002285960_1,
File28019_15963	GAPLTNSVLTQTK	71.67	1328.73	-0.003072	2	K.GAPLTNSVLTQTK.W	>XP_002285960_1,
File28019_16057	GAPLTNSVLTQTK	71.36	1328.73	-0.001612	2	K.GAPLTNSVLTQTK.W	>XP_002285960_1,
File28059_6810	GAPLTNSVLTQTK	71.28	1328.73	0.000348	2	K.GAPLTNSVLTQTK.W	>XP_002285960_1,
File28031_8252	GAPLTNSVLTQTK	69.35	1329.71	0.000219	2	K.GAPLTN@SVLTQTK.W	>XP_002285960_1,
File28019_15879	GAPLTNSVLTQTK	69.05	1328.73	-0.001732	2	K.GAPLTNSVLTQTK.W	>XP_002285960_1,
File28031_8134	GAPLTNSVLTQTK	65.48	1329.72	0.001319	2	K.GAPLTN@SVLTQTK.W	>XP_002285960_1,
File28071_8138	GAPLTNSVLTQTK	64.76	1329.71	0.000339	2	K.GAPLTN@SVLTQTK.W	>XP_002285960_1,
File27979_16151	GAPLTNSVLTQTK	63.39	1328.73	-3.2e-05	2	K.GAPLTNSVLTQTK.W	>XP_002285960_1,
File27979_16349	GAPLTNSVLTQTK	62.77	1328.73	-0.000512	2	K.GAPLTNSVLTQTK.W	>XP_002285960_1,
File28027_13168	QLGLGVSLPK	58.37	1010.61	0.000581	2	R.QLGLGVSLPK.D	>XP_002285960_1,
File27995_3065	TITTTGTIQK	58.3	1062.59	-0.000454	2	R.TITTTGTIQK.V	>XP_002285960_1,
File27993_2931	TITTTGTIQK	58.29	1062.59	0.001266	2	R.TITTTGTIQK.V	>XP_002285960_1,
File27979_16247	GAPLTNSVLTQTK	57.88	1328.73	0.000708	2	K.GAPLTNSVLTQTK.W	>XP_002285960_1,
File28031_8017	GAPLTNSVLTQTK	57.64	1329.71	-0.000521	2	K.GAPLTN@SVLTQTK.W	>XP_002285960_1,
File27989_8213	GAPLTNSVLTQTK	57.3	1329.71	-0.001121	2	K.GAPLTN@SVLTQTK.W	>XP_002285960_1,
File28029_7729	GAPLTNSVLTQTK	55.71	1329.72	0.001319	2	K.GAPLTN@SVLTQTK.W	>XP_002285960_1,
File28035_9657	GAPLTNSVLTQTK	53.95	1329.71	-0.001001	2	K.GAPLTN@SVLTQTK.W	>XP_002285960_1,
File28023_12256	GAPLTNSVLTQTK	51.31	1328.73	-0.000752	2	K.GAPLTNSVLTQTK.W	>XP_002285960_1,
File28071_8002	GAPLTNSVLTQTK	50.21	1329.71	-0.000141	2	K.GAPLTN@SVLTQTK.W	>XP_002285960_1,
File28033_15147	QLGLGVSLPK	49.85	1010.61	0.000761	2	R.QLGLGVSLPK.D	>XP_002285960_1,
File28029_7848	GAPLTNSVLTQTK	49.73	1329.71	0.000959	2	K.GAPLTN@SVLTQTK.W	>XP_002285960_1,
File27991_8788	GAPLTNSVLTQTK	49.16	1329.71	0.000579	2	K.GAPLTN@SVLTQTK.W	>XP_002285960_1,
File28029_7961	GAPLTNSVLTQTK	46.83	1329.71	0.000219	2	K.GAPLTN@SVLTQTK.W	>XP_002285960_1,
File27989_8326	GAPLTNSVLTQTK	46.71	1329.71	-0.000761	2	K.GAPLTN@SVLTQTK.W	>XP_002285960_1,
File27987_13571	QLGLGVSLPK	46.27	1010.61	0.000701	2	R.QLGLGVSLPK.D	>XP_002285960_1,
File27979_16448	GAPLTNSVLTQTK	46.22	1328.73	0.001188	2	K.GAPLTNSVLTQTK.W	>XP_002285960_1,
File27987_13679	QLGLGVSLPK	43.32	1010.61	0.000341	2	R.QLGLGVSLPK.D	>XP_002285960_1,
File27989_8093	GAPLTNSVLTQTK	41.47	1329.71	-0.002461	2	K.GAPLTN@SVLTQTK.W	>XP_002285960_1,
File28033_2582	TITTTGTIQK	41.15	1062.59	0.000886	2	R.TITTTGTIQK.V	>XP_002285960_1,
File28041_15115	QLGLGVSLPK	39.78	1010.61	-0.002459	2	R.QLGLGVSLPK.D	>XP_002285960_1,
File28023_12350	GAPLTNSVLTQTK	39.31	1328.73	0.002548	2	K.GAPLTNSVLTQTK.W	>XP_002285960_1,
File27983_13394	GAPLTNSVLTQTK	38.49	1328.73	-0.003572	2	K.GAPLTNSVLTQTK.W	>XP_002285960_1,
File28029_13784	QLGLGVSLPK	38.3	1010.61	0.000941	2	R.QLGLGVSLPK.D	>XP_002285960_1,
File28027_13264	QLGLGVSLPK	38.13	1010.61	0.000641	2	R.QLGLGVSLPK.D	>XP_002285960_1,
File28073_2340	TITTTGTIQK	36.19	1062.59	0.001126	2	R.TITTTGTIQK.V	>XP_002285960_1,
File28059_7015	GAPLTNSVLTQTK	35.81	1328.73	0.000468	2	K.GAPLTNSVLTQTK.W	>XP_002285960_1,
File28023_12454	GAPLTNSVLTQTK	33.44	1328.74	0.006928	2	K.GAPLTNSVLTQTK.W	>XP_002285960_1,
File28059_7414	GAPLTNSVLTQTK	30.62	1329.72	0.002419	2	K.GAPLTNSVLTQ@TK.W	>XP_002285960_1,
File28041_15229	QLGLGVSLPK	29.86	1010.61	4.1e-05	2	R.QLGLGVSLPK.D	>XP_002285960_1,
File28029_8151	GAPLTNSVLTQTK	25.71	1329.71	-2.1e-05	2	K.GAPLTN@SVLTQTK.W	>XP_002285960_1,
File28029_13888	QLGLGVSLPK	23.96	1010.61	0.000641	2	R.QLGLGVSLPK.D	>XP_002285960_1,
File28069_7983	GAPLTNSVLTQTK	23.79	1329.72	0.005959	2	K.GAPLTN@SVLTQTK.W	>XP_002285960_1,
File27989_14198	QLGLGVSLPK	17.7	1010.61	0.000881	2	R.QLGLGVSLPK.D	>XP_002285960_1,
File27995_10376	GAPLTNSVLTQTK	17.21	1329.71	-0.004901	2	K.GAPLTN@SVLTQTK.W	>XP_002285960_1,
File28031_14221	QLGLGVSLPK	16.94	1010.61	0.001261	2	R.QLGLGVSLPK.D	>XP_002285960_1,
File27995_20717	SAEDMAAIFGVK	80.81	1237.6	0.000771	2	K.SAEDMAAIFGVK.A	>XP_002285961_1,
File28035_20383	SAEDMAAIFGVK	80.72	1237.6	0.000531	2	K.SAEDMAAIFGVK.A	>XP_002285961_1,
File27993_19754	SAEDMAAIFGVK	80.55	1237.6	-8.9e-05	2	K.SAEDMAAIFGVK.A	>XP_002285961_1,
File28075_20065	SAEDMAAIFGVK	80.46	1237.6	0.001491	2	K.SAEDMAAIFGVK.A	>XP_002285961_1,
File27995_20831	SAEDMAAIFGVK	80.43	1237.6	-0.000569	2	K.SAEDMAAIFGVK.A	>XP_002285961_1,
File28037_20377	SAEDMAAIFGVK	80.34	1237.6	-0.001429	2	K.SAEDMAAIFGVK.A	>XP_002285961_1,
File28001_20555	SAEDMAAIFGVK	59.77	1237.6	-0.000209	2	K.SAEDMAAIFGVK.A	>XP_002285961_1,
File27995_20962	SAEDMAAIFGVK	52.94	1237.6	-0.000329	2	K.SAEDMAAIFGVK.A	>XP_002285961_1,
File28033_23217	GVAAPADVVNPEVVESLVR	87.34	1920.03	0.000181	2	R.GVAAPADVVNPEVVESLVR.E	>XP_002285963_1,
File28073_22515	GVAAPADVVNPEVVESLVR	79.72	1920.03	0.001401	2	R.GVAAPADVVNPEVVESLVR.E	>XP_002285963_1,
File27993_23292	GVAAPADVVNPEVVESLVR	77.78	1920.03	-0.002979	2	R.GVAAPADVVNPEVVESLVR.E	>XP_002285963_1,
File28009_16322	MTNLLWPR	61.8	1029.54	0.000975	2	R.MTNLLWPR.L	>XP_002285963_1,
File28033_23226	GVAAPADVVNPEVVESLVR	61.08	1920.03	-0.000375	3	R.GVAAPADVVNPEVVESLVR.E	>XP_002285963_1,
File28057_9154	FTELLVQQR	57.46	1132.62	0.000674	2	R.FTELLVQQR.E	>XP_002285963_1,
File27977_10566	FTELLVQQR	55.76	1132.63	0.001414	2	R.FTELLVQQR.E	>XP_002285963_1,
File28017_10477	FTELLVQQR	54.57	1132.62	0.000434	2	R.FTELLVQQR.E	>XP_002285963_1,
File27993_23340	GVAAPADVVNPEVVESLVR	50.26	1920.03	0.000915	3	R.GVAAPADVVNPEVVESLVR.E	>XP_002285963_1,
File28017_10582	FTELLVQQR	47.82	1132.62	0.000434	2	R.FTELLVQQR.E	>XP_002285963_1,
File27961_4138	VGAGDIHPHLVSR	47.22	1356.73	0.003346	2	K.VGAGDIHPHLVSR.R	>XP_002285963_1,
File28057_9240	FTELLVQQR	47.08	1132.62	-0.000306	2	R.FTELLVQQR.E	>XP_002285963_1,
File27977_10456	FTELLVQQR	45.81	1132.62	-0.000186	2	R.FTELLVQQR.E	>XP_002285963_1,
File28031_13453	MTNLLWPR	42.58	1045.54	0.001896	2	R.M*TNLLWPR.L	>XP_002285963_1,
File28035_23706	GVAAPADVVNPEVVESLVR	31.29	1920.03	0.000801	2	R.GVAAPADVVNPEVVESLVR.E	>XP_002285963_1,
File27961_4136	VGAGDIHPHLVSR	29.99	1356.72	-0.00275	3	K.VGAGDIHPHLVSR.R	>XP_002285963_1,
File27989_5578	TMHTLFR	22.3	904.459	-0.0002	2	K.TMHTLFR.T	>XP_002285963_1,
File28073_22589	GVAAPADVVNPEVVESLVR	17.79	1921	-0.018848	2	R.GVAAPADVVN@PEVVESLVR.E	>XP_002285963_1,
File28005_20357	IPTFGSTIASSTMSGLGTASK	133.76	2013.01	0.004043	2	K.IPTFGSTIASSTMSGLGTASK.S	>XP_002285966_1,
File27965_20538	IPTFGSTIASSTMSGLGTASK	125.62	2013.01	-0.000957	2	K.IPTFGSTIASSTMSGLGTASK.S	>XP_002285966_1,
File28003_16066	ALGSYLFR	31.51	925.503	0.001012	2	R.ALGSYLFR.V	>XP_002285966_1,
File28053_11801	LPVVFVGDGK	62.58	1029.59	0.000741	2	K.LPVVFVGDGK.L	>XP_002285967_1,
File28017_13136	LPVVFVGDGK	52.47	1029.59	0.000121	2	K.LPVVFVGDGK.L	>XP_002285967_1,
File28017_13016	LPVVFVGDGK	50.02	1029.59	0.001341	2	K.LPVVFVGDGK.L	>XP_002285967_1,
File28051_12476	LPVVFVGDGK	36.4	1029.59	0.000501	2	K.LPVVFVGDGK.L	>XP_002285967_1,
File27985_6879	LESAGYGVGLK	87.14	1092.58	0.001236	2	R.LESAGYGVGLK.V	>XP_002285968_1,
File28027_6264	LESAGYGVGLK	77.63	1092.58	0.000736	2	R.LESAGYGVGLK.V	>XP_002285968_1,
File28067_6590	LESAGYGVGLK	67.62	1092.58	0.000376	2	R.LESAGYGVGLK.V	>XP_002285968_1,
File27987_5844	FSSEVLTR	67.03	937.487	0.000575	2	K.FSSEVLTR.D	>XP_002285968_1,
File28067_5610	FSSEVLTR	66.77	937.488	0.000815	2	K.FSSEVLTR.D	>XP_002285968_1,
File27985_5913	FSSEVLTR	66.65	937.487	-0.000105	2	K.FSSEVLTR.D	>XP_002285968_1,
File28027_5187	FSSEVLTR	66.64	937.487	0.000255	2	K.FSSEVLTR.D	>XP_002285968_1,
File28069_5614	FSSEVLTR	65.54	937.488	0.000815	2	K.FSSEVLTR.D	>XP_002285968_1,
File28027_5426	FSSEVLTR	65.25	937.488	0.000995	2	K.FSSEVLTR.D	>XP_002285968_1,
File28069_6820	LESAGYGVGLK	63.57	1092.58	-0.000124	2	R.LESAGYGVGLK.V	>XP_002285968_1,
File28067_5504	FSSEVLTR	58.04	937.488	0.001055	2	K.FSSEVLTR.D	>XP_002285968_1,
File28025_5586	FSSEVLTR	55.27	937.486	-0.001025	2	K.FSSEVLTR.D	>XP_002285968_1,
File28077_4891	VLEMVAYR	51.08	995.512	0.000822	2	K.VLEM*VAYR.A	>XP_002285968_1,
File28037_4528	VLEMVAYR	49.53	995.511	0.000102	2	K.VLEM*VAYR.A	>XP_002285968_1,
File28051_9365	VLEMVAYR	48.63	979.517	0.00056	2	K.VLEMVAYR.A	>XP_002285968_1,
File28067_5716	FSSEVLTR	45.77	937.488	0.000695	2	K.FSSEVLTR.D	>XP_002285968_1,
File28027_5305	FSSEVLTR	39.78	937.487	0.000255	2	K.FSSEVLTR.D	>XP_002285968_1,
File28053_4819	RLESAGYGVGLK	35.31	1248.68	-0.001849	2	R.RLESAGYGVGLK.V	>XP_002285968_1,
File28067_5829	FSSEVLTR	23.92	937.491	0.004175	2	K.FSSEVLTR.D	>XP_002285968_1,
File27991_19819	TGQFNAEAYDLLYR	92.47	1659.79	-0.003153	2	R.TGQFNAEAYDLLYR.N	>XP_002285970_1,
File27991_20007	TGQFNAEAYDLLYR	60.31	1659.79	-0.002413	2	R.TGQFNAEAYDLLYR.N	>XP_002285970_1,
File27959_9378	EYFFGR	32.54	817.376	6.3e-05	2	K.EYFFGR.G	>XP_002285970_1,
File27981_9627	EYFFGR	28.64	817.376	0.000303	2	K.EYFFGR.G	>XP_002285970_1,
File28061_10473	EYFFGR	25.67	817.375	-0.000657	2	K.EYFFGR.G	>XP_002285970_1,
File27959_9294	EYFFGR	24.79	817.372	-0.003717	2	K.EYFFGR.G	>XP_002285970_1,
File28003_13852	GIVSGSGVTLAQQMER	115.06	1631.83	-0.004701	2	R.GIVSGSGVTLAQQMER.F	>XP_002285971_1,
File27963_13872	GIVSGSGVTLAQQMER	108.26	1631.83	-0.000781	2	R.GIVSGSGVTLAQQMER.F	>XP_002285971_1,
File28075_7862	GIVSGSGVTLAQQMER	56.66	1647.83	0.001121	2	R.GIVSGSGVTLAQQM*ER.F	>XP_002285971_1,
File28005_12037	ALGFMYDGGK	49.61	1057.49	0.001043	2	K.ALGFMYDGGK.V	>XP_002285971_1,
File27999_11002	ATAPATIAPVVPVK	47.02	1333.8	0.000392	2	R.ATAPATIAPVVPVK.E	>XP_002285971_1,
File27965_12299	ALGFMYDGGK	44.04	1057.49	-0.000417	2	K.ALGFMYDGGK.V	>XP_002285971_1,
File27981_10409	ATAPATIAPVVPVK	39.86	1333.8	-0.001308	2	R.ATAPATIAPVVPVK.E	>XP_002285971_1,
File27959_9945	ATAPATIAPVVPVK	38.18	1333.8	-0.001428	2	R.ATAPATIAPVVPVK.E	>XP_002285971_1,
File28073_11827	ATAPATIAPVVPVK	38	1333.8	-0.000448	2	R.ATAPATIAPVVPVK.E	>XP_002285971_1,
File27997_1951	KDDRHDK	17.11	912.445	0.003338	2	R.KDDRHDK.R	>XP_002285971_1,
File28007_21880	LSIAELVPSIEK	61.69	1297.75	0.001425	2	K.LSIAELVPSIEK.A	>XP_002285972_1,
File27967_22452	LSIAELVPSIEK	56.88	1297.75	0.000945	2	K.LSIAELVPSIEK.A	>XP_002285972_1,
File28033_8246	VSVLDPSYCATK	49.32	1338.65	0.003732	2	R.VSVLDPSYCATK.V	>XP_002285972_1,
File28005_11901	YVAEQLFAK	47.8	1067.56	-0.001917	2	R.YVAEQLFAK.L	>XP_002285972_1,
File28029_9009	SLTDPATIVR	45.14	1071.59	0.000326	2	R.SLTDPATIVR.W	>XP_002285972_1,
File27989_9302	SLTDPATIVR	44.88	1071.59	0.000946	2	R.SLTDPATIVR.W	>XP_002285972_1,
File27993_8343	VSVLDPSYCATK	42.92	1338.65	0.001052	2	R.VSVLDPSYCATK.V	>XP_002285972_1,
File28045_11814	YVAEQLFAK	41.45	1067.56	-0.001917	2	R.YVAEQLFAK.L	>XP_002285972_1,
File28037_3127	SNLLSTQQK	37.99	1017.55	0.002792	2	R.SNLLSTQQK.V	>XP_002285972_1,
File27989_9418	SLTDPATIVR	37.88	1071.59	-0.000414	2	R.SLTDPATIVR.W	>XP_002285972_1,
File27965_12177	YVAEQLFAK	36.89	1067.57	0.002723	2	R.YVAEQLFAK.L	>XP_002285972_1,
File28071_2417	RGDVGSWSR	36.66	1018.49	0.000342	2	R.RGDVGSWSR.V	>XP_002285972_1,
File27965_13806	SLVENLMR	35.53	960.506	-0.000638	2	R.SLVENLMR.G	>XP_002285972_1,
File28069_9212	SLTDPATIVR	35.36	1071.59	0.001426	2	R.SLTDPATIVR.W	>XP_002285972_1,
File28071_9818	GLLLPDR	31.2	782.466	0.000701	2	R.GLLLPDR.L	>XP_002285972_1,
File28029_8890	SLTDPATIVR	29.77	1071.59	0.002166	2	R.SLTDPATIVR.W	>XP_002285972_1,
File28077_3212	SNLLSTQQK	29.24	1017.54	-0.003248	2	R.SNLLSTQQK.V	>XP_002285972_1,
File27999_5819	YISIVK	27.88	721.437	-0.00054	2	K.YISIVK.S	>XP_002285972_1,
File28069_9099	SLTDPATIVR	27.11	1071.59	0.000326	2	R.SLTDPATIVR.W	>XP_002285972_1,
File28033_2372	RGDVGSWSR	24.62	1018.49	-0.000878	2	R.RGDVGSWSR.V	>XP_002285972_1,
File28005_13615	SLVENLMR	19.25	960.508	0.001382	2	R.SLVENLMR.G	>XP_002285972_1,
File27995_23562	LLSQSDEEFYIPLAATR	97.15	1951.99	0.004553	2	K.LLSQSDEEFYIPLAATR.L	>XP_002285973_1,
File27989_9703	IESILR	36.17	729.437	-0.001533	2	R.IESILR.R	>XP_002285974_1,
File27981_8528	IESILR	35.54	729.438	-0.000133	2	R.IESILR.R	>XP_002285974_1,
File27981_8633	IESILR	23.6	729.438	-0.000493	2	R.IESILR.R	>XP_002285974_1,
File28021_8669	IESILR	23	729.439	0.000787	2	R.IESILR.R	>XP_002285974_1,
File28061_9498	IESILR	22.61	729.438	-0.000133	2	R.IESILR.R	>XP_002285974_1,
File28065_8848	IESILR	22.44	729.438	-0.000733	2	R.IESILR.R	>XP_002285974_1,
File27981_8975	IESILR	19.83	729.439	0.000347	2	R.IESILR.R	>XP_002285974_1,
File28049_15173	FGPFSVTVVR	16.43	1107.6	-0.010444	2	K.FGPFSVTVVR.S	>XP_002285975_1,
File28009_15695	FGPFSVTVVR	15.33	1107.6	-0.010684	2	K.FGPFSVTVVR.S	>XP_002285975_1,
File28027_11057	SGGFMGFGAK	82.72	957.441	0.003337	2	K.SGGFMGFGAK.E	>XP_002285976_1,
File28025_11636	SGGFMGFGAK	78.27	957.437	-0.001283	2	K.SGGFMGFGAK.E	>XP_002285976_1,
File28027_11259	SGGFMGFGAK	77.91	957.441	0.002677	2	K.SGGFMGFGAK.E	>XP_002285976_1,
File28027_11153	SGGFMGFGAK	73.65	957.441	0.002797	2	K.SGGFMGFGAK.E	>XP_002285976_1,
File28025_11743	SGGFMGFGAK	70.9	957.436	-0.001363	2	K.SGGFMGFGAK.E	>XP_002285976_1,
File28053_6014	SGGFMGFGAK	70.73	973.433	0.000558	2	K.SGGFM*GFGAK.E	>XP_002285976_1,
File27985_11838	SGGFMGFGAK	70.09	957.44	0.002057	2	K.SGGFMGFGAK.E	>XP_002285976_1,
File27985_11740	SGGFMGFGAK	69.83	957.442	0.004017	2	K.SGGFMGFGAK.E	>XP_002285976_1,
File28025_11529	SGGFMGFGAK	69.63	957.437	-0.000383	2	K.SGGFMGFGAK.E	>XP_002285976_1,
File28053_6131	SGGFMGFGAK	65.49	973.433	0.000118	2	K.SGGFM*GFGAK.E	>XP_002285976_1,
File28027_10963	SGGFMGFGAK	63.19	957.44	0.002557	2	K.SGGFMGFGAK.E	>XP_002285976_1,
File28025_6098	SGGFMGFGAK	55.76	973.432	-0.001222	2	K.SGGFM*GFGAK.E	>XP_002285976_1,
File27963_8807	LASYHIIPNGK	53.47	1212.65	0.00013	2	K.LASYHIIPN@GK.V	>XP_002285976_1,
File28027_10859	SGGFMGFGAK	50.27	957.436	-0.001903	2	K.SGGFMGFGAK.E	>XP_002285976_1,
File27985_6522	SGGFMGFGAK	49.85	973.431	-0.001822	2	K.SGGFM*GFGAK.E	>XP_002285976_1,
File28003_8217	LASYHIIPNGK	49.62	1212.65	-0.000606	3	K.LASYHIIPN@GK.V	>XP_002285976_1,
File27987_11562	SGGFMGFGAK	44.63	957.438	-0.000323	2	K.SGGFMGFGAK.E	>XP_002285976_1,
File28077_12855	SGGFMGFGAK	44.37	957.438	0.000117	2	K.SGGFMGFGAK.E	>XP_002285976_1,
File28003_8202	LASYHIIPNGK	43.51	1212.65	0.00049	2	K.LASYHIIPN@GK.V	>XP_002285976_1,
File28053_5901	SGGFMGFGAK	43.45	973.432	-0.001042	2	K.SGGFM*GFGAK.E	>XP_002285976_1,
File27963_8348	LASYHIIPNGK	43.21	1212.65	0.000564	3	K.LASYHIIPN@GK.V	>XP_002285976_1,
File28025_12013	SGGFMGFGAK	41.31	957.437	-0.000443	2	K.SGGFMGFGAK.E	>XP_002285976_1,
File28005_7269	LASYHIIPNGK	40.93	1212.65	-0.000996	3	K.LASYHIIPN@GK.V	>XP_002285976_1,
File28045_7418	LASYHIIPNGK	40.79	1212.65	0.00049	2	K.LASYHIIPN@GK.V	>XP_002285976_1,
File28005_7594	LASYHIIPNGK	40.31	1212.65	0.00073	2	K.LASYHIIPN@GK.V	>XP_002285976_1,
File27965_7930	LASYHIIPNGK	37.11	1212.65	-0.000996	3	K.LASYHIIPN@GK.V	>XP_002285976_1,
File28003_7603	LASYHIIPNGK	37.11	1212.65	0.000204	3	K.LASYHIIPN@GK.V	>XP_002285976_1,
File27997_3119	KLQISDPR	37.02	955.546	0.000569	2	R.KLQISDPR.N	>XP_002285976_1,
File28003_7588	LASYHIIPNGK	36.94	1212.65	0.00111	2	K.LASYHIIPN@GK.V	>XP_002285976_1,
File28003_7481	LASYHIIPNGK	36.91	1212.65	-0.00085	2	K.LASYHIIPN@GK.V	>XP_002285976_1,
File28003_7494	LASYHIIPNGK	36.4	1212.65	-0.000606	3	K.LASYHIIPN@GK.V	>XP_002285976_1,
File27965_8216	LASYHIIPNGK	36.23	1212.65	-0.000336	3	K.LASYHIIPN@GK.V	>XP_002285976_1,
File27963_8078	LASYHIIPNGK	36.2	1212.65	-0.002436	3	K.LASYHIIPN@GK.V	>XP_002285976_1,
File28045_7406	LASYHIIPNGK	36.13	1212.65	-0.000426	3	K.LASYHIIPN@GK.V	>XP_002285976_1,
File28003_7368	LASYHIIPNGK	35.94	1212.65	-0.002076	3	K.LASYHIIPN@GK.V	>XP_002285976_1,
File27961_2950	KLQISDPR	35.24	955.545	-3.1e-05	2	R.KLQISDPR.N	>XP_002285976_1,
File27963_8110	LASYHIIPNGK	34.38	1212.65	-0.00183	2	K.LASYHIIPN@GK.V	>XP_002285976_1,
File27965_8232	LASYHIIPNGK	33.5	1212.65	-0.00121	2	K.LASYHIIPN@GK.V	>XP_002285976_1,
File28005_7285	LASYHIIPNGK	33.27	1212.65	-0.00085	2	K.LASYHIIPN@GK.V	>XP_002285976_1,
File27963_8010	LASYHIIPNGK	33.16	1212.65	-0.00219	2	K.LASYHIIPN@GK.V	>XP_002285976_1,
File28003_7354	LASYHIIPNGK	33.1	1212.65	-0.00317	2	K.LASYHIIPN@GK.V	>XP_002285976_1,
File28007_7484	LASYHIIPNGK	32.94	1212.65	-0.001086	3	K.LASYHIIPN@GK.V	>XP_002285976_1,
File27963_8485	LASYHIIPNGK	32.78	1212.65	-0.000696	3	K.LASYHIIPN@GK.V	>XP_002285976_1,
File28077_2940	KLQISDPR	32.49	955.546	0.001189	2	R.KLQISDPR.N	>XP_002285976_1,
File28045_7800	LASYHIIPNGK	32.41	1212.65	0.001134	3	K.LASYHIIPN@GK.V	>XP_002285976_1,
File28001_2865	KLQISDPR	32.17	955.545	0.000209	2	R.KLQISDPR.N	>XP_002285976_1,
File27963_8202	LASYHIIPNGK	32.01	1212.65	-0.000696	3	K.LASYHIIPN@GK.V	>XP_002285976_1,
File28005_7627	LASYHIIPNGK	31.8	1212.65	-0.000336	3	K.LASYHIIPN@GK.V	>XP_002285976_1,
File28009_7457	LASYHIIPNGK	31.6	1212.65	-0.001986	3	K.LASYHIIPN@GK.V	>XP_002285976_1,
File28009_7458	LASYHIIPNGK	30.84	1212.65	-0.00231	2	K.LASYHIIPN@GK.V	>XP_002285976_1,
File28005_7503	LASYHIIPNGK	30.22	1212.65	0.000294	3	K.LASYHIIPN@GK.V	>XP_002285976_1,
File28037_2667	KLQISDPR	29.41	955.545	0.000269	2	R.KLQISDPR.N	>XP_002285976_1,
File28045_7537	LASYHIIPNGK	26.37	1212.65	0.000564	3	K.LASYHIIPN@GK.V	>XP_002285976_1,
File27963_8842	LASYHIIPNGK	26.18	1212.65	-6.6e-05	3	K.LASYHIIPN@GK.V	>XP_002285976_1,
File28053_6603	SGGFMGFGAK	25.73	973.427	-0.005542	2	K.SGGFM*GFGAK.E	>XP_002285976_1,
File28041_2837	KLQISDPR	25.59	955.546	0.000569	2	R.KLQISDPR.N	>XP_002285976_1,
File28043_7060	LASYHIIPNGK	25.41	1212.65	-0.00049	2	K.LASYHIIPN@GK.V	>XP_002285976_1,
File28043_13026	KLQISDPR	25.07	955.545	2.9e-05	2	R.KLQISDPR.N	>XP_002285976_1,
File27963_8452	LASYHIIPNGK	24.36	1212.65	-0.00061	2	K.LASYHIIPN@GK.V	>XP_002285976_1,
File28045_7669	LASYHIIPNGK	23.96	1212.65	0.000924	3	K.LASYHIIPN@GK.V	>XP_002285976_1,
File28037_2804	KLQISDPR	23.88	955.545	0.000209	2	R.KLQISDPR.N	>XP_002285976_1,
File28049_7096	LASYHIIPNGK	23.28	1212.65	0.000204	3	K.LASYHIIPN@GK.V	>XP_002285976_1,
File28001_3029	KLQISDPR	19.23	955.547	0.001549	2	R.KLQISDPR.N	>XP_002285976_1,
File28007_7789	LASYHIIPNGK	15.8	1212.65	-0.000606	3	K.LASYHIIPN@GK.V	>XP_002285976_1,
File28003_3010	GKPQISTIMTAR	63.61	1317.71	-0.00021	2	K.GKPQISTIM*TAR.L	>XP_002285977_1,
File27961_3144	ASAMALR	62.03	718.38	4.6e-05	2	K.ASAMALR.D	>XP_002285977_1,
File28009_14034	VSVNDFVIK	61.72	1019.56	-0.000367	2	K.VSVNDFVIK.A	>XP_002285977_1,
File27969_13096	VSVNDFVIK	58.65	1019.57	0.001113	2	K.VSVNDFVIK.A	>XP_002285977_1,
File28049_13568	VSVNDFVIK	58.04	1019.57	0.001593	2	K.VSVNDFVIK.A	>XP_002285977_1,
File28009_13895	VSVNDFVIK	55.92	1019.57	0.000913	2	K.VSVNDFVIK.A	>XP_002285977_1,
File27965_3033	GKPQISTIMTAR	55.58	1317.71	0.00053	2	K.GKPQISTIM*TAR.L	>XP_002285977_1,
File28051_2869	GKPQISTIMTAR	55.27	1317.71	0.00211	2	K.GKPQISTIM*TAR.L	>XP_002285977_1,
File27969_12981	VSVNDFVIK	54.1	1019.57	0.000733	2	K.VSVNDFVIK.A	>XP_002285977_1,
File28055_12396	VSVNDFVIK	54.09	1019.57	0.000313	2	K.VSVNDFVIK.A	>XP_002285977_1,
File28053_12536	VSVNDFVIK	54.09	1019.57	0.000133	2	K.VSVNDFVIK.A	>XP_002285977_1,
File28049_2572	GKPQISTIMTAR	54.06	1317.71	0.00015	2	K.GKPQISTIM*TAR.L	>XP_002285977_1,
File28049_13451	VSVNDFVIK	53.83	1019.57	0.002693	2	K.VSVNDFVIK.A	>XP_002285977_1,
File28049_13693	VSVNDFVIK	45.21	1019.57	0.000673	2	K.VSVNDFVIK.A	>XP_002285977_1,
File28001_2892	GKPQISTIMTAR	40.73	1317.71	-0.00045	2	K.GKPQISTIM*TAR.L	>XP_002285977_1,
File27969_13224	VSVNDFVIK	39.98	1019.57	0.001113	2	K.VSVNDFVIK.A	>XP_002285977_1,
File27969_13385	VSVNDFVIK	38.99	1019.57	0.001233	2	K.VSVNDFVIK.A	>XP_002285977_1,
File28051_13318	VSVNDFVIK	37.6	1019.56	-0.001407	2	K.VSVNDFVIK.A	>XP_002285977_1,
File28001_2887	GKPQISTIMTAR	37.33	1317.71	-0.000346	3	K.GKPQISTIM*TAR.L	>XP_002285977_1,
File27963_3337	GKPQISTIMTAR	36.36	1317.71	0.00065	2	K.GKPQISTIM*TAR.L	>XP_002285977_1,
File28053_12441	VSVNDFVIK	29.48	1019.56	-0.002427	2	K.VSVNDFVIK.A	>XP_002285977_1,
File27959_2303	VKDLATR	27.57	801.471	0.000628	2	K.VKDLATR.A	>XP_002285977_1,
File27997_13236	QPQQPQQQLWEMSSR	83.02	1869.88	0.004182	2	K.QPQQPQQQLWEMSSR.F	>XP_002285981_1,
File27997_23763	DLAQTILGVEMNK	59.65	1430.74	-0.003688	2	R.DLAQTILGVEMNK.N	>XP_002285981_1,
File27995_13213	LAMSNWAVR	57.25	1046.53	0.001156	2	R.LAMSNWAVR.H	>XP_002285981_1,
File28005_7921	HLTMEQISYAAR	30.71	1418.7	0.003427	2	R.HLTMEQISYAAR.D	>XP_002285981_1,
File28051_6646	QVINNPNIIK	27.93	1151.67	-1e-06	2	R.QVINNPNIIK.V	>XP_002285981_1,
File28027_11338	STSILFPPPSSTSK	29.19	1447.76	0.003889	2	K.STSILFPPPSSTSK.N	>XP_002285982_1,
File27987_11887	STSILFPPPSSTSK	28.96	1447.76	0.000829	2	K.STSILFPPPSSTSK.N	>XP_002285982_1,
File27987_11781	STSILFPPPSSTSK	28.63	1447.76	0.003509	2	K.STSILFPPPSSTSK.N	>XP_002285982_1,
File27987_11680	STSILFPPPSSTSK	27.62	1447.76	0.005709	2	K.STSILFPPPSSTSK.N	>XP_002285982_1,
File28027_11442	STSILFPPPSSTSK	27.21	1447.76	0.002049	2	K.STSILFPPPSSTSK.N	>XP_002285982_1,
File27987_11989	STSILFPPPSSTSK	26.81	1447.76	-0.000511	2	K.STSILFPPPSSTSK.N	>XP_002285982_1,
File28027_11130	STSILFPPPSSTSK	25.21	1447.76	0.003889	2	K.STSILFPPPSSTSK.N	>XP_002285982_1,
File28027_11235	STSILFPPPSSTSK	25.12	1447.76	0.005469	2	K.STSILFPPPSSTSK.N	>XP_002285982_1,
File28027_11655	STSILFPPPSSTSK	20.81	1447.76	0.004129	2	K.STSILFPPPSSTSK.N	>XP_002285982_1,
File28027_11547	STSILFPPPSSTSK	19.47	1447.76	0.002289	2	K.STSILFPPPSSTSK.N	>XP_002285982_1,
File27987_12094	STSILFPPPSSTSK	17.4	1447.76	0.000469	2	K.STSILFPPPSSTSK.N	>XP_002285982_1,
File28041_15535	TGYPQQTPLPVFSSK	63.74	1648.85	-0.000777	2	K.TGYPQQTPLPVFSSK.L	>XP_002285983_1,
File28027_13588	TGYPQQTPLPVFSSK	51.27	1648.85	0.003123	2	K.TGYPQQTPLPVFSSK.L	>XP_002285983_1,
File28033_18335	IELAYDGLVVK	48.8	1218.69	3.4e-05	2	K.IELAYDGLVVK.V	>XP_002285983_1,
File28053_14171	LCLEVLK	39.25	873.499	-0.000111	2	K.LCLEVLK.R	>XP_002285983_1,
File27993_17918	IELAYDGLVVK	38.97	1218.69	0.003094	2	K.IELAYDGLVVK.V	>XP_002285983_1,
File27987_13930	TGYPQQTPLPVFSSK	38	1648.85	0.006183	2	K.TGYPQQTPLPVFSSK.L	>XP_002285983_1,
File28053_14074	LCLEVLK	37.32	873.499	-0.000231	2	K.LCLEVLK.R	>XP_002285983_1,
File28007_13280	LCLEVLK	37.3	873.5	0.000429	2	K.LCLEVLK.R	>XP_002285983_1,
File28047_12168	LCLEVLK	33.77	873.499	9e-06	2	K.LCLEVLK.R	>XP_002285983_1,
File27967_13695	LCLEVLK	31.4	873.499	-0.000611	2	K.LCLEVLK.R	>XP_002285983_1,
File28033_18531	IELAYDGLVVK	28.81	1218.69	0.001874	2	K.IELAYDGLVVK.V	>XP_002285983_1,
File28045_3163	GFQMLPTKDPK	25.29	1276.65	-0.002712	2	R.GFQM*LPTKDPK.T	>XP_002285983_1,
File28025_9461	GFQMLPTK	18.83	920.479	-6.5e-05	2	R.GFQMLPTK.D	>XP_002285983_1,
File28075_2430	QLAELDIK	18.59	928.515	-0.008351	2	K.QLAELDIK.I	>XP_002285983_1,
File28067_2691	MAAPLVAK	49.2	815.457	-0.000541	2	K.M*AAPLVAK.V	>XP_002285984_1,
File28029_2716	MAAPLVAK	47	815.457	-0.000661	2	K.M*AAPLVAK.V	>XP_002285984_1,
File28055_3939	MAAPLVAK	42.36	799.463	0.000238	2	K.MAAPLVAK.V	>XP_002285984_1,
File28055_4028	MAAPLVAK	33.32	799.462	-0.000202	2	K.MAAPLVAK.V	>XP_002285984_1,
File27979_4302	MAAPLVAK	32.29	799.462	-0.000382	2	K.MAAPLVAK.V	>XP_002285984_1,
File27989_2913	MAAPLVAK	29.35	815.456	-0.001341	2	K.M*AAPLVAK.V	>XP_002285984_1,
File27979_18085	QLMFTQK	19.19	894.466	0.00229	2	K.QLMFTQK.M	>XP_002285984_1,
File28049_18421	ILQAETVNQKRR	18.96	1455.83	0.010173	2	K.ILQ@AETVNQKRR.W	>XP_002285984_1,
File28051_17388	ILQAETVNQKRR	18.13	1455.82	0.004913	2	K.ILQ@AETVNQKRR.W	>XP_002285984_1,
File27971_5250	LVTPEGRNTR	25.45	1141.62	0.003507	2	K.LVTPEGRNTR.L	>XP_002285985_1,
File28055_2812	IYAVVR	22.94	719.433	-0.000251	2	R.IYAVVR.E	>XP_002285986_1,
File28053_3089	FTPQTINR	21.87	975.514	0.000229	2	K.FTPQTINR.S	>XP_002285987_1,
File28045_16414	SSVVLIQEVVK	21.69	1199.71	0.000568	2	R.SSVVLIQEVVK.F	>XP_002285987_1,
File27977_15113	LFSIAEMR	65.87	965.5	-0.000564	2	R.LFSIAEMR.G	>XP_002285989_1,
File27977_21741	LFSIAEMR	61.22	965.5	-0.000264	2	R.LFSIAEMR.G	>XP_002285989_1,
File28017_15185	LFSIAEMR	54.73	965.501	0.000716	2	R.LFSIAEMR.G	>XP_002285989_1,
File28009_9249	LFSIAEMR	50.39	981.495	-6.3e-05	2	R.LFSIAEM*R.G	>XP_002285989_1,
File28049_8883	LFSIAEMR	50.22	981.496	0.000437	2	R.LFSIAEM*R.G	>XP_002285989_1,
File28001_9171	ICGVVEPTLR	50.15	1142.61	0.000362	2	K.ICGVVEPTLR.E	>XP_002285989_1,
File28057_8384	LFSIAEMR	48.36	981.496	0.000197	2	R.LFSIAEM*R.G	>XP_002285989_1,
File28035_6085	MLSEYCNYAK	44.72	1277.54	0.002041	2	R.MLSEYCNYAK.D	>XP_002285989_1,
File28075_6400	MLSEYCNYAK	41.99	1277.54	0.001421	2	R.MLSEYCNYAK.D	>XP_002285989_1,
File27977_9691	LFSIAEMR	40.88	981.496	0.000257	2	R.LFSIAEM*R.G	>XP_002285989_1,
File28041_8806	ICGVVEPTLR	39.97	1142.62	0.006482	2	K.ICGVVEPTLR.E	>XP_002285989_1,
File27995_7253	MLSEYCNYAK	39.72	1277.54	0.001061	2	R.MLSEYCNYAK.D	>XP_002285989_1,
File28057_12727	LFSIAEMR	39.1	965.501	0.000476	2	R.LFSIAEMR.G	>XP_002285989_1,
File27969_8955	LFSIAEMR	35.84	981.496	0.000257	2	R.LFSIAEM*R.G	>XP_002285989_1,
File28027_8054	KKMMR	35.52	750.385	-0.003028	2	-#.KKMM*R.T	>XP_002285990_1,
File27987_8162	KKMMR	35.49	750.384	-0.003828	2	-#.KKMM*R.T	>XP_002285990_1,
File28027_7930	KKMMR	35.24	750.384	-0.003528	2	-#.KKMM*R.T	>XP_002285990_1,
File28045_12884	ADIVYFCSPNNPTGAAATK	97.85	1995.94	-0.000612	2	R.ADIVYFCSPNNPTGAAATK.E	>XP_002285992_1,
File28005_13163	ADIVYFCSPNNPTGAAATK	96.81	1995.94	-0.000612	2	R.ADIVYFCSPNNPTGAAATK.E	>XP_002285992_1,
File28045_13017	ADIVYFCSPNNPTGAAATK	96.75	1995.94	-0.000132	2	R.ADIVYFCSPNNPTGAAATK.E	>XP_002285992_1,
File28049_13990	VYGGTDAPYVFVK	92.87	1414.71	-0.000659	2	K.VYGGTDAPYVFVK.L	>XP_002285992_1,
File28047_11480	ADIVYFCSPNNPTGAAATK	90.87	1995.93	-0.001592	2	R.ADIVYFCSPNNPTGAAATK.E	>XP_002285992_1,
File28055_12415	VYGGTDAPYVFVK	89.86	1414.71	0.000181	2	K.VYGGTDAPYVFVK.L	>XP_002285992_1,
File28007_12669	ADIVYFCSPNNPTGAAATK	84.51	1995.94	0.001948	2	R.ADIVYFCSPNNPTGAAATK.E	>XP_002285992_1,
File27993_18965	IADKLYNGIIKDSEVFVSDGAK	82.09	2382.23	0.002881	2	K.IADKLYN@GIIKDSEVFVSDGAK.C	>XP_002285992_1,
File28049_12058	ADIVYFCSPNNPTGAAATK	78.32	1995.94	0.003528	2	R.ADIVYFCSPNNPTGAAATK.E	>XP_002285992_1,
File28007_9834	IADKLYNGIIK	76.06	1247.71	0.000254	2	K.IADKLYN@GIIK.D	>XP_002285992_1,
File27969_13009	VYGGTDAPYVFVK	73.86	1414.71	-5.9e-05	2	K.VYGGTDAPYVFVK.L	>XP_002285992_1,
File27995_24368	LGWTVVPDELTFADGSK	73.71	1833.92	0.00023	3	R.LGWTVVPDELTFADGSK.V	>XP_002285992_1,
File28017_13800	VYGGTDAPYVFVK	73.22	1414.71	-0.001159	2	K.VYGGTDAPYVFVK.L	>XP_002285992_1,
File28007_9702	IADKLYNGIIK	72.97	1247.71	-0.001206	2	K.IADKLYN@GIIK.D	>XP_002285992_1,
File28005_13289	ADIVYFCSPNNPTGAAATK	71.71	1995.93	-0.004532	2	R.ADIVYFCSPNNPTGAAATK.E	>XP_002285992_1,
File27977_18015	AQVVTIPGAGFGPGGEGYLR	71.33	1945.01	4.5e-05	2	K.AQVVTIPGAGFGPGGEGYLR.L	>XP_002285992_1,
File28009_14014	VYGGTDAPYVFVK	71.29	1414.71	0.000301	2	K.VYGGTDAPYVFVK.L	>XP_002285992_1,
File28009_13874	VYGGTDAPYVFVK	71.13	1414.71	-0.000179	2	K.VYGGTDAPYVFVK.L	>XP_002285992_1,
File27965_13238	ADIVYFCSPNNPTGAAATK	69.56	1995.94	0.001708	2	R.ADIVYFCSPNNPTGAAATK.E	>XP_002285992_1,
File28053_12600	VYGGTDAPYVFVK	69.27	1414.71	-0.000419	2	K.VYGGTDAPYVFVK.L	>XP_002285992_1,
File27965_13380	ADIVYFCSPNNPTGAAATK	68.18	1995.93	-0.006112	2	R.ADIVYFCSPNNPTGAAATK.E	>XP_002285992_1,
File28009_9691	IADKLYNGIIK	68.15	1247.71	-0.000726	2	K.IADKLYN@GIIK.D	>XP_002285992_1,
File28055_11076	ADIVYFCSPNNPTGAAATK	67.79	1995.93	-0.002812	2	R.ADIVYFCSPNNPTGAAATK.E	>XP_002285992_1,
File28017_18090	AQVVTIPGAGFGPGGEGYLR	66.88	1945.01	0.001089	3	K.AQVVTIPGAGFGPGGEGYLR.L	>XP_002285992_1,
File27969_13124	VYGGTDAPYVFVK	66.14	1414.72	0.004101	2	K.VYGGTDAPYVFVK.L	>XP_002285992_1,
File27977_21096	YAGFTGVR	65.89	869.439	-0.000132	2	K.YAGFTGVR.L	>XP_002285992_1,
File28049_13513	VYGGTDAPYVFVK	64.75	1414.71	0.000181	2	K.VYGGTDAPYVFVK.L	>XP_002285992_1,
File28055_12517	VYGGTDAPYVFVK	63.86	1414.71	-0.000419	2	K.VYGGTDAPYVFVK.L	>XP_002285992_1,
File27977_18135	AQVVTIPGAGFGPGGEGYLR	63.68	1945.01	0.001629	3	K.AQVVTIPGAGFGPGGEGYLR.L	>XP_002285992_1,
File28051_13526	VYGGTDAPYVFVK	63.39	1414.71	-0.001519	2	K.VYGGTDAPYVFVK.L	>XP_002285992_1,
File28009_10569	IADKLYNGIIK	63.36	1247.71	0.001834	2	K.IADKLYN@GIIK.D	>XP_002285992_1,
File27977_18133	AQVVTIPGAGFGPGGEGYLR	62.29	1945.01	0.000785	2	K.AQVVTIPGAGFGPGGEGYLR.L	>XP_002285992_1,
File28049_9324	IADKLYNGIIK	62.16	1247.72	0.004154	2	K.IADKLYN@GIIK.D	>XP_002285992_1,
File28075_22947	LGWTVVPDELTFADGSK	61.64	1833.91	-0.001474	2	R.LGWTVVPDELTFADGSK.V	>XP_002285992_1,
File27997_24194	LGWTVVPDELTFADGSK	61.57	1833.92	0.000346	2	R.LGWTVVPDELTFADGSK.V	>XP_002285992_1,
File27967_10200	IADKLYNGIIK	59.49	1247.71	-0.000726	2	K.IADKLYN@GIIK.D	>XP_002285992_1,
File28001_23733	LGWTVVPDELTFADGSK	59.38	1833.91	-0.000134	2	R.LGWTVVPDELTFADGSK.V	>XP_002285992_1,
File27977_21158	AQVVTIPGAGFGPGGEGYLR	59.2	1945.01	0.000165	2	K.AQVVTIPGAGFGPGGEGYLR.L	>XP_002285992_1,
File28017_18067	AQVVTIPGAGFGPGGEGYLR	59.17	1945.01	0.001025	2	K.AQVVTIPGAGFGPGGEGYLR.L	>XP_002285992_1,
File27993_18981	IADKLYNGIIKDSEVFVSDGAK	59.15	2382.23	0.001989	4	K.IADKLYN@GIIKDSEVFVSDGAK.C	>XP_002285992_1,
File28049_13633	VYGGTDAPYVFVK	57.39	1414.71	0.000921	2	K.VYGGTDAPYVFVK.L	>XP_002285992_1,
File28049_13761	VYGGTDAPYVFVK	56.78	1414.71	6.1e-05	2	K.VYGGTDAPYVFVK.L	>XP_002285992_1,
File28035_23727	LGWTVVPDELTFADGSK	56.65	1833.92	0.003886	2	R.LGWTVVPDELTFADGSK.V	>XP_002285992_1,
File28049_13881	VYGGTDAPYVFVK	56.49	1414.71	-0.000659	2	K.VYGGTDAPYVFVK.L	>XP_002285992_1,
File28053_11187	ADIVYFCSPNNPTGAAATK	56.33	1995.93	-0.003432	2	R.ADIVYFCSPNNPTGAAATK.E	>XP_002285992_1,
File28045_12963	ADIVYFCSPNNPTGAAATK	55.86	1995.94	-0.000398	3	R.ADIVYFCSPNNPTGAAATK.E	>XP_002285992_1,
File27977_18016	AQVVTIPGAGFGPGGEGYLR	55.31	1945.01	0.001449	3	K.AQVVTIPGAGFGPGGEGYLR.L	>XP_002285992_1,
File28047_9094	IADKLYNGIIK	54.81	1247.71	0.000854	2	K.IADKLYN@GIIK.D	>XP_002285992_1,
File28005_13037	ADIVYFCSPNNPTGAAATK	53.92	1995.94	-0.000372	2	R.ADIVYFCSPNNPTGAAATK.E	>XP_002285992_1,
File27969_13238	VYGGTDAPYVFVK	52.62	1414.71	-0.001519	2	K.VYGGTDAPYVFVK.L	>XP_002285992_1,
File27995_24374	LGWTVVPDELTFADGSK	52.03	1833.92	0.005366	2	R.LGWTVVPDELTFADGSK.V	>XP_002285992_1,
File27977_17622	YAGFTGVR	51.53	869.439	-0.000192	2	K.YAGFTGVR.L	>XP_002285992_1,
File28073_21638	IADKLYNGIIKDSEVFVSDGAK	50.89	2382.23	0.000549	4	K.IADKLYN@GIIKDSEVFVSDGAK.C	>XP_002285992_1,
File27993_23403	LGWTVVPDELTFADGSK	49.89	1833.92	0.002186	2	R.LGWTVVPDELTFADGSK.V	>XP_002285992_1,
File28017_17405	YAGFTGVR	49.8	869.44	0.000288	2	K.YAGFTGVR.L	>XP_002285992_1,
File28049_10308	IADKLYNGIIK	49.09	1247.71	-0.000606	2	K.IADKLYN@GIIK.D	>XP_002285992_1,
File27995_24520	LGWTVVPDELTFADGSK	49.03	1833.92	0.001446	2	R.LGWTVVPDELTFADGSK.V	>XP_002285992_1,
File28021_4458	LSAFAPR	48.25	760.424	0.000711	2	R.LSAFAPR.D	>XP_002285992_1,
File28075_5002	LSAFAPR	48.24	760.423	-8.9e-05	2	R.LSAFAPR.D	>XP_002285992_1,
File27977_16728	YAGFTGVR	48.15	869.439	-0.000492	2	K.YAGFTGVR.L	>XP_002285992_1,
File27977_16574	YAGFTGVR	47.25	869.44	0.000288	2	K.YAGFTGVR.L	>XP_002285992_1,
File28049_5865	LLKEAMESIGYK	47.1	1396.73	0.00073	2	K.LLKEAM*ESIGYK.V	>XP_002285992_1,
File28017_18940	YAGFTGVR	46.56	869.441	0.001568	2	K.YAGFTGVR.L	>XP_002285992_1,
File28017_17791	YAGFTGVR	46.34	869.439	-0.000432	2	K.YAGFTGVR.L	>XP_002285992_1,
File28017_21193	AQVVTIPGAGFGPGGEGYLR	46.25	1945.01	0.002865	2	K.AQVVTIPGAGFGPGGEGYLR.L	>XP_002285992_1,
File27977_18306	YAGFTGVR	46.21	869.44	0.000348	2	K.YAGFTGVR.L	>XP_002285992_1,
File28017_17087	YAGFTGVR	45.75	869.439	-7.2e-05	2	K.YAGFTGVR.L	>XP_002285992_1,
File27981_4971	LSAFAPR	45.26	760.423	9.1e-05	2	R.LSAFAPR.D	>XP_002285992_1,
File28075_5114	LSAFAPR	45.16	760.423	-0.000269	2	R.LSAFAPR.D	>XP_002285992_1,
File28025_4659	LSAFAPR	45.01	760.426	0.002971	2	R.LSAFAPR.D	>XP_002285992_1,
File28017_17655	YAGFTGVR	44.83	869.44	0.000228	2	K.YAGFTGVR.L	>XP_002285992_1,
File28017_18621	YAGFTGVR	44.5	869.439	-0.000252	2	K.YAGFTGVR.L	>XP_002285992_1,
File27969_13072	VYGGTDAPYVFVK	44.47	1414.71	0.001375	3	K.VYGGTDAPYVFVK.L	>XP_002285992_1,
File27977_16330	YAGFTGVR	44.42	869.44	0.000548	2	K.YAGFTGVR.L	>XP_002285992_1,
File27993_19002	IADKLYNGIIKDSEVFVSDGAK	44.41	2382.23	0.000685	3	K.IADKLYN@GIIKDSEVFVSDGAK.C	>XP_002285992_1,
File27977_16462	YAGFTGVR	44.28	869.44	0.000168	2	K.YAGFTGVR.L	>XP_002285992_1,
File28017_18393	YAGFTGVR	43.84	869.439	-0.000312	2	K.YAGFTGVR.L	>XP_002285992_1,
File28075_4883	LSAFAPR	43.45	760.423	-2.9e-05	2	R.LSAFAPR.D	>XP_002285992_1,
File27967_10201	IADKLYNGIIK	43.44	1247.71	0.000448	3	K.IADKLYN@GIIK.D	>XP_002285992_1,
File27961_24089	LGWTVVPDELTFADGSK	43.22	1833.92	0.001206	2	R.LGWTVVPDELTFADGSK.V	>XP_002285992_1,
File28017_18250	YAGFTGVR	43.17	869.439	-7.2e-05	2	K.YAGFTGVR.L	>XP_002285992_1,
File28017_19106	YAGFTGVR	43.1	869.439	-0.000432	2	K.YAGFTGVR.L	>XP_002285992_1,
File28049_14114	VYGGTDAPYVFVK	42.54	1414.71	0.000181	2	K.VYGGTDAPYVFVK.L	>XP_002285992_1,
File28009_10564	IADKLYNGIIK	42.4	1247.71	-0.001022	3	K.IADKLYN@GIIK.D	>XP_002285992_1,
File28025_4574	LSAFAPR	42.27	760.423	0.000331	2	R.LSAFAPR.D	>XP_002285992_1,
File27985_4935	LSAFAPR	42.24	760.423	9.1e-05	2	R.LSAFAPR.D	>XP_002285992_1,
File27977_18549	YAGFTGVR	41.77	869.438	-0.001232	2	K.YAGFTGVR.L	>XP_002285992_1,
File28049_9312	IADKLYNGIIK	41.59	1247.72	0.003568	3	K.IADKLYN@GIIK.D	>XP_002285992_1,
File28017_18187	AQVVTIPGAGFGPGGEGYLR	41.44	1945.01	-0.000315	2	K.AQVVTIPGAGFGPGGEGYLR.L	>XP_002285992_1,
File27991_23155	LGWTVVPDELTFADGSK	41.18	1833.92	0.001206	2	R.LGWTVVPDELTFADGSK.V	>XP_002285992_1,
File27977_20686	YAGFTGVR	40.61	869.439	-0.000312	2	K.YAGFTGVR.L	>XP_002285992_1,
File28001_8402	LYNGIIK	40.53	820.469	-0.000753	2	K.LYN@GIIK.D	>XP_002285992_1,
File28077_4920	LSAFAPR	40.31	760.424	0.000411	2	R.LSAFAPR.D	>XP_002285992_1,
File27981_4875	LSAFAPR	40.21	760.423	-0.000509	2	R.LSAFAPR.D	>XP_002285992_1,
File27967_10347	IADKLYNGIIK	40.18	1247.71	0.001094	2	K.IADKLYN@GIIK.D	>XP_002285992_1,
File28003_8544	LYNGIIK	39.87	820.469	-0.000693	2	K.LYN@GIIK.D	>XP_002285992_1,
File28021_4366	LSAFAPR	39.58	760.423	-0.000449	2	R.LSAFAPR.D	>XP_002285992_1,
File28077_5133	LSAFAPR	39.54	760.423	-0.000149	2	R.LSAFAPR.D	>XP_002285992_1,
File28017_17292	YAGFTGVR	39.39	869.44	-1.2e-05	2	K.YAGFTGVR.L	>XP_002285992_1,
File28073_4749	LSAFAPR	39.36	760.421	-0.001989	2	R.LSAFAPR.D	>XP_002285992_1,
File28053_12496	VYGGTDAPYVFVK	38.81	1414.72	0.005321	2	K.VYGGTDAPYVFVK.L	>XP_002285992_1,
File28017_20017	YAGFTGVR	38.29	869.439	-0.000132	2	K.YAGFTGVR.L	>XP_002285992_1,
File28017_18518	YAGFTGVR	38.07	869.439	-0.000492	2	K.YAGFTGVR.L	>XP_002285992_1,
File28051_13410	VYGGTDAPYVFVK	37.81	1414.71	-0.001039	2	K.VYGGTDAPYVFVK.L	>XP_002285992_1,
File28029_4634	LSAFAPR	37.37	760.425	0.001431	2	R.LSAFAPR.D	>XP_002285992_1,
File27977_19338	YAGFTGVR	36.65	869.438	-0.001712	2	K.YAGFTGVR.L	>XP_002285992_1,
File27961_8658	LYNGIIK	36.63	820.468	-0.000993	2	K.LYN@GIIK.D	>XP_002285992_1,
File28017_17518	YAGFTGVR	36.62	869.44	0.000108	2	K.YAGFTGVR.L	>XP_002285992_1,
File28017_5746	YAGFTGVR	36.2	869.441	0.001088	2	K.YAGFTGVR.L	>XP_002285992_1,
File28057_11835	VYGGTDAPYVFVK	35.93	1414.72	0.002021	2	K.VYGGTDAPYVFVK.L	>XP_002285992_1,
File27993_7297	LYNGIIK	35.87	820.47	0.000767	2	K.LYN@GIIK.D	>XP_002285992_1,
File27977_19072	YAGFTGVR	35.84	869.44	0.000288	2	K.YAGFTGVR.L	>XP_002285992_1,
File27977_17435	YAGFTGVR	35.7	869.44	0.000348	2	K.YAGFTGVR.L	>XP_002285992_1,
File28037_9146	LYNGIIK	35.38	820.469	-0.000873	2	K.LYN@GIIK.D	>XP_002285992_1,
File27977_20412	YAGFTGVR	35.3	869.44	0.000348	2	K.YAGFTGVR.L	>XP_002285992_1,
File27977_5633	YAGFTGVR	35.14	869.439	-0.000132	2	K.YAGFTGVR.L	>XP_002285992_1,
[truncated: 281,343+ more rows]
