# Supplementary material for: Improving the genome and proteome annotations of the marine model diatom Thalassiosira pseudonana using a proteogenomics strategy
Source: Mar Life Sci Technol. 2023 Feb 3;5(1):102–15. doi: 10.1007/s42995-022-00161-y (PMC10077189; doi:10.1007/s42995-022-00161-y)
Supplement: Supplementary file 3 — Supplementary file3 (XLSX 1214 KB) [file 42995_2022_161_MOESM3_ESM.xlsx]

## Sheet: Supplementary Data Set 2A
Supplementary Data Set 2A. Functional annotation of all identified proteins in this study.
Protein_ID	Same_Set	NCBInr_Description	SwissProt/UniProt_Description	COG Function	KEGG(ko_id|rank|evalue|score|identity|ko_definition)	GO Biological_Process	GO Molecular_Function	GO Cellular_Component	Samples
XP_002295925.1	-	phospholipase C [Thalassiosira pseudonana CCMP1335]	1-phosphatidylinositol 4,5-bisphosphate phosphodiesterase delta-3-A OS=Danio rerio GN=plcd3a PE=2 SV=1	-	K05857|1|7e-74|249|ccp:CHC_T00005154001| phosphatidylinositol phospholipase C, delta [EC:3.1.4.11]	GO:0006629//lipid metabolic process;GO:0035556//intracellular signal transduction	GO:0004871//signal transducer activity;GO:0004435//phosphatidylinositol phospholipase C activity	GO:0005622//intracellular	Three growth phases
XP_002296769.1	-	predicted protein [Thalassiosira pseudonana CCMP1335]	-	-	-	-	-	-	Three growth phases
XP_002297439.1	-	predicted protein [Thalassiosira pseudonana CCMP1335]	-	-	-	-	-	-	Three growth phases
XP_002292242.1	-	predicted protein [Thalassiosira pseudonana CCMP1335]	-	-	-	-	-	-	Three growth phases
XP_002294480.1	-	predicted protein [Thalassiosira pseudonana CCMP1335]	Uncharacterized protein YcbX OS=Escherichia coli (strain K12) GN=ycbX PE=1 SV=1	Uncharacterized conserved protein YcbX, contains MOSC and Fe-S domains	K07140|1|2e-12|72.0|pxb:103942841| uncharacterized protein!K15631|2|9e-11|67.8|nnu:104608087| molybdenum cofactor sulfurtransferase [EC:2.8.1.9]	GO:0008152//metabolic process	GO:0030170//pyridoxal phosphate binding;GO:0030151//molybdenum ion binding;GO:0003824//catalytic activity	-	Three growth phases
XP_002286452.1	-	predicted protein [Thalassiosira pseudonana CCMP1335]	ATPase family AAA domain-containing protein 3 OS=Xenopus tropicalis GN=atad3 PE=2 SV=1	Predicted ATPase, AAA+ superfamily	K17681|1|5e-39|159|bna:106435947| ATPase family AAA domain-containing protein 3A/B		GO:0017111//nucleoside-triphosphatase activity;GO:0005524//ATP binding	-	Three growth phases
XP_002293730.1	-	predicted protein [Thalassiosira pseudonana CCMP1335]	-	-	-	-	-	-	Three growth phases
XP_002291321.1	-	predicted protein [Thalassiosira pseudonana CCMP1335]	-	Secreted protein containing bacterial Ig-like domain and vWFA domain	-		GO:0003824//catalytic activity	-	Three growth phases
XP_002288359.1	-	anion transporting ATPase [Thalassiosira pseudonana CCMP1335]	ATPase ASNA1 homolog OS=Aedes aegypti GN=AAEL011136 PE=3 SV=1	Anion-transporting ATPase, ArsA/GET3 family	K01551|1|1e-59|198|adu:107485617| arsenite-transporting ATPase [EC:3.6.3.16]	GO:0006200//ATP catabolic process;GO:0071722//detoxification of arsenic-containing substance	GO:0015446//arsenite-transmembrane transporting ATPase activity;GO:0005524//ATP binding	-	Three growth phases
XP_002290407.1	-	predicted protein [Thalassiosira pseudonana CCMP1335]	Caffeoylshikimate esterase OS=Arabidopsis thaliana GN=CSE PE=1 SV=1	Lysophospholipase, alpha-beta hydrolase superfamily	K01054|1|8e-55|184|pda:103717081| acylglycerol lipase [EC:3.1.1.23]	-	-	-	Three growth phases
XP_002290628.1	-	predicted protein [Thalassiosira pseudonana CCMP1335]	-	-	-	-	-	-	Three growth phases
XP_002295808.1	-	possible thymidylate synthase [Thalassiosira pseudonana CCMP1335]	Bifunctional dihydrofolate reductase-thymidylate synthase OS=Zea mays GN=DRTS PE=2 SV=1	Thymidylate synthase	K13998|1|0.0|535|mis:MICPUN_58650|	GO:0055114//oxidation-reduction process;GO:0032259//methylation;GO:0006545//glycine biosynthetic process;GO:0006231//dTMP biosynthetic process	GO:0004799//thymidylate synthase activity;GO:0004146//dihydrofolate reductase activity	-	Three growth phases
XP_002296512.1	-	predicted protein [Thalassiosira pseudonana CCMP1335]	-	-	-	-	-	-	Three growth phases
XP_002289467.1	-	predicted protein [Thalassiosira pseudonana CCMP1335]	Heat stress transcription factor B-2b OS=Oryza sativa subsp. japonica GN=HSFB2B PE=2 SV=1	-	K09419|1|6e-11|65.1|vra:106770091| heat shock transcription factor, other eukaryote		GO:0003677//DNA binding	-	Three growth phases
XP_002290256.1	-	hypothetical protein THAPSDRAFT_262517 [Thalassiosira pseudonana CCMP1335]	Chitinase A1 OS=Bacillus circulans GN=chiA1 PE=1 SV=1	Phage-related protein, tail component	K01183|1|6e-30|119|cre:CHLREDRAFT_113089| chitinase [EC:3.2.1.14]	GO:0005975//carbohydrate metabolic process;GO:0006032//chitin catabolic process	GO:0004568//chitinase activity;GO:0043169//cation binding	-	Three growth phases
XP_002293128.1	-	predicted protein [Thalassiosira pseudonana CCMP1335]	Exo-beta-D-glucosaminidase OS=Amycolatopsis orientalis GN=csxA PE=1 SV=2	Uncharacterized conserved protein, DUF1501 family	-		GO:0030246//carbohydrate binding	-	Three growth phases
XP_002287137.1	-	predicted protein [Thalassiosira pseudonana CCMP1335]	-	Leucine-rich repeat (LRR) protein	-	-	-	-	Three growth phases
XP_002287809.1	-	predicted protein [Thalassiosira pseudonana CCMP1335]	-	-	-	-	-	-	Three growth phases
XP_002296081.1	-	chitinase [Thalassiosira pseudonana CCMP1335]	Endochitinase CH25 OS=Brassica napus PE=2 SV=1	Predicted chitinase	K20547|1|3e-20|87.8|sita:101777858| basic endochitinase B [EC:3.2.1.14]	GO:0006032//chitin catabolic process;GO:0016998//cell wall macromolecule catabolic process	GO:0004568//chitinase activity	-	Three growth phases
XP_002287206.1	-	hypothetical protein THAPSDRAFT_268204 [Thalassiosira pseudonana CCMP1335]	-	-	-	-	-	-	Three growth phases
XP_002290721.1	-	predicted protein [Thalassiosira pseudonana CCMP1335]	5'-AMP-activated protein kinase subunit gamma-3 OS=Mus musculus GN=Prkag3 PE=1 SV=1	Predicted transcriptional regulator, contains C-terminal CBS domains	K07200|1|2e-09|62.0|gsl:Gasu_17950| 5'-AMP-activated protein kinase, regulatory gamma subunit	GO:0008152//metabolic process	GO:0003824//catalytic activity	-	Three growth phases
XP_002289178.1	-	phospholipase [Thalassiosira pseudonana CCMP1335]	Acyl-protein thioesterase 1 OS=Ustilago maydis (strain 521 / FGSC 9021) GN=UMAG_00130 PE=3 SV=1	Predicted esterase	K06130|1|1e-44|152|vcn:VOLCADRAFT_81547| lysophospholipase II [EC:3.1.1.5]		GO:0004622//lysophospholipase activity	-	Three growth phases
XP_002287373.1	-	predicted protein [Thalassiosira pseudonana CCMP1335]	Ribonuclease HI OS=Halobacterium salinarum (strain ATCC 700922 / JCM 11081 / NRC-1) GN=rnhA PE=1 SV=1	Ribonuclease HI	K03469|1|6e-15|71.2|obr:107303436| ribonuclease HI [EC:3.1.26.4]		GO:0003676//nucleic acid binding;GO:0004523//RNA-DNA hybrid ribonuclease activity	-	Three growth phases
XP_002294196.1	-	predicted protein [Thalassiosira pseudonana CCMP1335]	Myosin-6 OS=Arabidopsis thaliana GN=XI-2 PE=1 SV=1	-	K10357|1|1e-174|548|thj:104800944| myosin V		GO:0005524//ATP binding;GO:0003774//motor activity	GO:0016459//myosin complex	Three growth phases
XP_002297246.1	-	predicted protein [Thalassiosira pseudonana CCMP1335]	Eukaryotic translation initiation factor 3 subunit D OS=Nasonia vitripennis PE=1 SV=1	-	K03251|1|1e-117|350|ppp:PHYPADRAFT_131898| translation initiation factor 3 subunit D	GO:0006413//translational initiation	GO:0003743//translation initiation factor activity	-	Three growth phases
XP_002295284.1	-	predicted protein [Thalassiosira pseudonana CCMP1335]	ATP-dependent Clp protease proteolytic subunit 3 OS=Synechococcus sp. (strain ATCC 27144 / PCC 6301 / SAUG 1402/1) GN=clpP3 PE=3 SV=1	ATP-dependent protease ClpP, protease subunit	K01358|1|2e-78|238|olu:OSTLU_30030| ATP-dependent Clp protease, protease subunit [EC:3.4.21.92]	GO:0006200//ATP catabolic process;GO:0006508//proteolysis	GO:0005524//ATP binding;GO:0016887//ATPase activity;GO:0004252//serine-type endopeptidase activity	GO:0005737//cytoplasm	Three growth phases
XP_002288240.1	-	hypothetical protein THAPSDRAFT_14923 [Thalassiosira pseudonana CCMP1335]	Acyl-coenzyme A thioesterase 10, mitochondrial OS=Mus musculus GN=Acot10 PE=2 SV=1	Acyl-CoA hydrolase	K17361|1|2e-93|290|crb:CARUB_v10023175mg| acyl-coenzyme A thioesterase 9 [EC:3.1.2.-]	-	-	-	Three growth phases
XP_002296378.1	-	predicted protein [Thalassiosira pseudonana CCMP1335]	Myosin-8 OS=Arabidopsis thaliana GN=XI-B PE=3 SV=1	-	K10357|1|0.0|576|bna:106362912| myosin V	GO:0048767//root hair elongation;GO:0051640//organelle localization	GO:0005524//ATP binding;GO:0003774//motor activity	GO:0016459//myosin complex	Three growth phases
XP_002289381.1	-	predicted protein [Thalassiosira pseudonana CCMP1335]	-	-	-	-	-	-	Three growth phases
XP_002294765.1	-	predicted protein [Thalassiosira pseudonana CCMP1335]	-	-	-	-	-	-	Three growth phases
XP_002296284.1	-	RK28, ribosomal protein 28, 50S large ribosomal subunit, chloroplast [Thalassiosira pseudonana CCMP1335]	50S ribosomal protein L28 OS=Synechococcus sp. (strain ATCC 27264 / PCC 7002 / PR-6) GN=rpmB PE=3 SV=1	Ribosomal protein L28	K02902|1|2e-17|72.4|cvr:CHLNCDRAFT_15707| large subunit ribosomal protein L28	GO:0006412//translation	GO:0003735//structural constituent of ribosome	GO:0005840//ribosome	Three growth phases
XP_002289542.1	-	fucoxanthin chlorophyll a/c light-harvesting protein, lhcr type [Thalassiosira pseudonana CCMP1335]	Chlorophyll a-b binding protein 1B-20, chloroplastic (Fragment) OS=Hordeum vulgare GN=LHC Ib-20 PE=1 SV=1	-	K08907|1|5e-34|124|gsl:Gasu_11610|	-	-	-	Three growth phases
XP_002294274.1	-	hypothetical protein THAPSDRAFT_10233 [Thalassiosira pseudonana CCMP1335]	Prolycopene isomerase, chloroplastic OS=Solanum lycopersicum GN=CRTISO PE=1 SV=1	Phytoene dehydrogenase-related protein	K09835|1|3e-46|177|ppp:PHYPADRAFT_194048| prolycopene isomerase [EC:5.2.1.13]		GO:0016853//isomerase activity	-	Three growth phases
XP_002288315.1	-	predicted protein [Thalassiosira pseudonana CCMP1335]	Probable chromatin-remodeling complex ATPase chain OS=Oryza sativa subsp. japonica GN=Os01g0367900 PE=2 SV=2	Uncharacterized conserved protein, contains Zn finger domain	K11654|1|0.0|679|apro:F751_6981| SWI/SNF-related matrix-associated actin-dependent regulator of chromatin subfamily A member 5 [EC:3.6.4.-]	GO:0006338//chromatin remodeling	GO:0004386//helicase activity;GO:0003677//DNA binding;GO:0005524//ATP binding	GO:0005634//nucleus	Three growth phases
XP_002296174.1	-	predicted protein [Thalassiosira pseudonana CCMP1335]	Protein RRC1 OS=Arabidopsis thaliana GN=RRC1 PE=1 SV=1	RNA recognition motif (RRM) domain	K12842|1|7e-58|205|csl:COCSUDRAFT_42089| U2-associated protein SR140	GO:0006396//RNA processing	GO:0003723//RNA binding;GO:0000166//nucleotide binding	-	Three growth phases
XP_002290876.1	-	aconitase hydratase 2 [Thalassiosira pseudonana CCMP1335]	Aconitate hydratase B OS=Salmonella typhimurium (strain LT2 / SGSC1412 / ATCC 700720) GN=acnB PE=1 SV=1	Aconitase B	K01682|1|0.0|1113|olu:OSTLU_119573| aconitate hydratase 2 / 2-methylisocitrate dehydratase [EC:4.2.1.3 4.2.1.99]!K01703|3|2e-11|71.6|ccp:CHC_T00009184001| 3-isopropylmalate/(R)-2-methylmalate dehydratase large subunit [EC:4.2.1.33 4.2.1.35]!K01702|4|1e-10|69.3|bpg:Bathy01g00570| 3-isopropylmalate dehydratase [EC:4.2.1.33]	GO:0006099//tricarboxylic acid cycle	GO:0051539//4 iron, 4 sulfur cluster binding;GO:0052633//isocitrate hydro-lyase (cis-aconitate-forming) activity	-	Three growth phases
XP_002286404.1	-	predicted protein [Thalassiosira pseudonana CCMP1335]	-	-	-	GO:0006367//transcription initiation from RNA polymerase II promoter	GO:0005524//ATP binding	GO:0005674//transcription factor TFIIF complex	Three growth phases
XP_002295550.1	-	predicted protein [Thalassiosira pseudonana CCMP1335]	Delta(7)-sterol 5(6)-desaturase OS=Leptosphaeria maculans GN=ERG3 PE=3 SV=1	Sterol desaturase/sphingolipid hydroxylase, fatty acid hydroxylase superfamily	K00227|1|2e-09|62.8|ccp:CHC_T00006481001| Delta7-sterol 5-desaturase [EC:1.14.19.20]	GO:0006633//fatty acid biosynthetic process;GO:0055114//oxidation-reduction process	GO:0016491//oxidoreductase activity;GO:0005506//iron ion binding	GO:0016021//integral component of membrane	Three growth phases
XP_002288488.1	-	predicted protein [Thalassiosira pseudonana CCMP1335]	-	-	-	-	-	-	Three growth phases
XP_002294594.1	-	predicted protein [Thalassiosira pseudonana CCMP1335]	-	-	-	-	-	-	Three growth phases
XP_002289530.1	-	predicted protein [Thalassiosira pseudonana CCMP1335]	-	-	-	-	-	-	Three growth phases
XP_002288390.1	-	predicted protein [Thalassiosira pseudonana CCMP1335]	Proteasome subunit beta type-6 OS=Dictyostelium discoideum GN=psmB6 PE=1 SV=1	20S proteasome, alpha and beta subunits	K02738|1|8e-38|134|gsl:Gasu_60610| 20S proteasome subunit beta 1 [EC:3.4.25.1]	GO:0051603//proteolysis involved in cellular protein catabolic process	GO:0004298//threonine-type endopeptidase activity	GO:0005737//cytoplasm;GO:0005839//proteasome core complex;GO:0005634//nucleus	Three growth phases
XP_002288518.1	-	predicted protein [Thalassiosira pseudonana CCMP1335]	-	-	K17046|1|5e-18|87.4|cvr:CHLNCDRAFT_141548| protein DEK	-	-	-	Three growth phases
XP_002293578.1	-	predicted protein [Thalassiosira pseudonana CCMP1335]	Transcription termination factor MTEF1, chloroplastic OS=Arabidopsis thaliana GN=MTERF1 PE=2 SV=2	-	K15032|1|3e-25|114|cme:CYME_CMT470C| mTERF domain-containing protein, mitochondrial	-	-	-	Three growth phases
XP_002286817.1	-	predicted protein [Thalassiosira pseudonana CCMP1335]	Alpha-protein kinase vwkA OS=Dictyostelium discoideum GN=vwkA PE=1 SV=1	-	-	GO:0006468//protein phosphorylation	GO:0005524//ATP binding;GO:0004674//protein serine/threonine kinase activity	-	Three growth phases
XP_002295609.1	-	cyanate lyase [Thalassiosira pseudonana CCMP1335]	Cyanate hydratase OS=Thalassiosira pseudonana GN=CYN PE=3 SV=1	Cyanate lyase	K01725|1|4e-47|157|cvr:CHLNCDRAFT_138362| cyanate lyase [EC:4.2.1.104]	GO:0009439//cyanate metabolic process	GO:0043565//sequence-specific DNA binding;GO:0008824//cyanate hydratase activity	-	Three growth phases
XP_002287236.1	-	predicted protein [Thalassiosira pseudonana CCMP1335]	-	-	-	-	-	-	Three growth phases
XP_002285952.1	-	predicted protein [Thalassiosira pseudonana CCMP1335]	-	-	-	-	-	-	Three growth phases
XP_002288320.1	-	fructose-bisphosphate aldolase [Thalassiosira pseudonana CCMP1335]	Fructose-bisphosphate aldolase OS=Haemophilus influenzae (strain ATCC 51907 / DSM 11121 / KW20 / Rd) GN=fba PE=3 SV=1	Fructose/tagatose bisphosphate aldolase	K01624|1|3e-151|438|bpg:Bathy11g01440| fructose-bisphosphate aldolase, class II [EC:4.1.2.13]	GO:0006096//glycolytic process	GO:0004332//fructose-bisphosphate aldolase activity;GO:0008270//zinc ion binding	-	Three growth phases
XP_002293764.1	-	predicted protein [Thalassiosira pseudonana CCMP1335]	Trigger factor OS=Cyanothece sp. (strain PCC 8801) GN=tig PE=3 SV=1	FKBP-type peptidyl-prolyl cis-trans isomerase (trigger factor)	-	GO:0006457//protein folding;GO:0000413//protein peptidyl-prolyl isomerization;GO:0015031//protein transport	GO:0003755//peptidyl-prolyl cis-trans isomerase activity	-	Three growth phases
XP_002289156.1	-	hypothetical protein THAPSDRAFT_262032 [Thalassiosira pseudonana CCMP1335]	Periaxin OS=Bos taurus GN=PRX PE=1 SV=3	Ca2+-binding protein, RTX toxin-related	-	-	-	-	Three growth phases
XP_002286163.1	-	predicted protein [Thalassiosira pseudonana CCMP1335]	-	-	-	-	-	-	Three growth phases
XP_002288748.1	-	predicted protein [Thalassiosira pseudonana CCMP1335]	-	-	-	-	-	-	Three growth phases
XP_002290749.1	-	predicted protein [Thalassiosira pseudonana CCMP1335]	Protein GlcG OS=Escherichia coli (strain K12) GN=glcG PE=3 SV=1	Uncharacterized conserved protein GlcG, DUF336 family	-	-	-	-	Three growth phases
XP_002287548.1	-	probable cytidylate kinase [Thalassiosira pseudonana CCMP1335]	UMP-CMP kinase OS=Danio rerio GN=cmpk PE=2 SV=2	Adenylate kinase or related kinase	K13800|1|4e-60|192|vra:106774336| UMP-CMP kinase [EC:2.7.4.- 2.7.4.14]	GO:0009165//nucleotide biosynthetic process;GO:0046939//nucleotide phosphorylation	GO:0004017//adenylate kinase activity;GO:0005524//ATP binding;GO:0004127//cytidylate kinase activity	GO:0005737//cytoplasm	Three growth phases
XP_002295744.1	-	predicted protein [Thalassiosira pseudonana CCMP1335]	-	Molecular chaperone IbpA, HSP20 family	-	-	-	-	Three growth phases
XP_002287372.1	-	predicted protein [Thalassiosira pseudonana CCMP1335]	-	Ankyrin repeat	-	-	-	-	Three growth phases
XP_002297499.1	-	predicted protein [Thalassiosira pseudonana CCMP1335]	-	Zn-dependent metalloprotease	-	-	-	-	Three growth phases
XP_002288959.1	-	predicted protein [Thalassiosira pseudonana CCMP1335]	-	-	-	-	-	-	Three growth phases
XP_002295134.1	-	predicted protein [Thalassiosira pseudonana CCMP1335]	-	-	-	-	-	-	Three growth phases
XP_002290306.1	-	predicted protein [Thalassiosira pseudonana CCMP1335]	-	-	-	-	-	-	Three growth phases
XP_002288463.1	-	chorismate mutase-like protein [Thalassiosira pseudonana CCMP1335]	Chorismate mutase 1, chloroplastic OS=Arabidopsis thaliana GN=CM1 PE=1 SV=3	-	K01850|1|9e-63|204|cme:CYME_CMQ210C| chorismate mutase [EC:5.4.99.5]	GO:0046417//chorismate metabolic process;GO:0009073//aromatic amino acid family biosynthetic process	GO:0004106//chorismate mutase activity	-	Three growth phases
XP_002296958.1	-	predicted protein [Thalassiosira pseudonana CCMP1335]	-	-	-	-	-	-	Three growth phases
XP_002290222.1	-	predicted protein [Thalassiosira pseudonana CCMP1335]	-	-	-	-	-	-	Three growth phases
XP_002296451.1	-	predicted protein [Thalassiosira pseudonana CCMP1335]	Receptor-type guanylate cyclase gcy-4 OS=Caenorhabditis elegans GN=gcy-4 PE=2 SV=2	Adenylate cyclase, class 3	K11858|1|5e-18|84.0|vcn:VOLCADRAFT_106794| ubiquitin carboxyl-terminal hydrolase 48 [EC:3.4.19.12]!K12319|3|7e-16|77.8|vcn:VOLCADRAFT_61364| guanylate cyclase soluble subunit beta [EC:4.6.1.2]	GO:0009190//cyclic nucleotide biosynthetic process;GO:0035556//intracellular signal transduction	GO:0016849//phosphorus-oxygen lyase activity	GO:0005622//intracellular	Three growth phases
XP_002287149.1	-	predicted protein [Thalassiosira pseudonana CCMP1335]	-	Uncharacterized membrane protein	-		GO:0003824//catalytic activity	-	Three growth phases
XP_002295058.1	-	predicted protein [Thalassiosira pseudonana CCMP1335]	-	-	-	-	-	-	Three growth phases
XP_002291713.1	-	predicted protein [Thalassiosira pseudonana CCMP1335]	-	-	-	-	-	-	Three growth phases
XP_002290065.1	-	predicted protein [Thalassiosira pseudonana CCMP1335]	UPF0301 protein Mfla_2099 OS=Methylobacillus flagellatus (strain KT / ATCC 51484 / DSM 6875) GN=Mfla_2099 PE=3 SV=1	Putative transcriptional regulator, AlgH/UPF0301 family	K07735|1|1e-22|104|mis:MICPUN_100340| putative transcriptional regulator	-	-	-	Three growth phases
XP_002295326.1	-	predicted protein [Thalassiosira pseudonana CCMP1335]	Kelch domain-containing protein 4 OS=Homo sapiens GN=KLHDC4 PE=1 SV=1	-	K20285|1|2e-07|59.3|gra:105761127| Rab9 effector protein with kelch motifs	-	-	-	Three growth phases
XP_002292644.1	-	predicted protein [Thalassiosira pseudonana CCMP1335]	-	-	-	-	-	-	Three growth phases
XP_002288838.1	-	predicted protein [Thalassiosira pseudonana CCMP1335]	Kinesin heavy chain OS=Botryotinia fuckeliana GN=klp1 PE=3 SV=1	-	K10396|1|2e-58|197|fve:101302680| kinesin family member 5!K10398|2|9e-58|193|csl:COCSUDRAFT_20645| kinesin family member 11!K10400|4|3e-56|199|gsl:Gasu_20570| kinesin family member 15	GO:0007018//microtubule-based movement	GO:0005524//ATP binding;GO:0003777//microtubule motor activity	GO:0005874//microtubule	Three growth phases
XP_002288263.1	-	atp-dependant RNA helicase [Thalassiosira pseudonana CCMP1335]	DEAD-box ATP-dependent RNA helicase 40 OS=Oryza sativa subsp. japonica GN=Os01g0549400 PE=2 SV=2	Superfamily II DNA and RNA helicase	K12823|1|2e-11|63.9|dosa:Os11t0689400-00| ATP-dependent RNA helicase DDX5/DBP2 [EC:3.6.4.13]		GO:0003676//nucleic acid binding;GO:0008026//ATP-dependent helicase activity;GO:0005524//ATP binding	-	Three growth phases
XP_002290718.1	-	predicted protein [Thalassiosira pseudonana CCMP1335]	-	-	-	GO:0007017//microtubule-based process		GO:0005875//microtubule associated complex	Three growth phases
XP_002287170.1	-	predicted protein [Thalassiosira pseudonana CCMP1335]	-	-	-	-	-	-	Three growth phases
XP_002293686.1	-	-	-	-	-	-	-	-	Three growth phases
XP_002296339.1	-	predicted protein [Thalassiosira pseudonana CCMP1335]	Sugar phosphatase YidA OS=Shigella flexneri GN=yidA PE=3 SV=1	Hydroxymethylpyrimidine pyrophosphatase and other HAD family phosphatases	-	-	-	-	Three growth phases
XP_002286336.1	-	predicted protein [Thalassiosira pseudonana CCMP1335]	-	-	-		GO:0051537//2 iron, 2 sulfur cluster binding;GO:0046872//metal ion binding;GO:0009055//electron carrier activity	-	Three growth phases
XP_002295951.1	-	predicted protein [Thalassiosira pseudonana CCMP1335]	-	-	-	-	-	-	Three growth phases
XP_002286608.1	-	predicted protein [Thalassiosira pseudonana CCMP1335]	Iron-sulfur cluster assembly 2 homolog, mitochondrial OS=Bos taurus GN=ISCA2 PE=2 SV=1	Fe-S cluster assembly iron-binding protein IscA	K13628|1|5e-16|73.9|osa:9272545| iron-sulfur cluster assembly protein	GO:0016226//iron-sulfur cluster assembly	GO:0005198//structural molecule activity;GO:0051536//iron-sulfur cluster binding	-	Three growth phases
XP_002291008.1	-	predicted protein [Thalassiosira pseudonana CCMP1335]	Anaphase-promoting complex subunit 8 OS=Arabidopsis thaliana GN=APC8 PE=1 SV=1	Serine/threonine protein kinase	K03355|1|6e-128|387|bna:106419806| anaphase-promoting complex subunit 8	GO:0042023//DNA endoreduplication;GO:0048869//cellular developmental process;GO:0007276//gamete generation;GO:0031347//regulation of defense response;GO:0030071//regulation of mitotic metaphase/anaphase transition	GO:0005515//protein binding	GO:0005680//anaphase-promoting complex	Three growth phases
XP_002287936.1	-	predicted protein [Thalassiosira pseudonana CCMP1335]	Probable transcriptional regulatory protein TTE1135 OS=Caldanaerobacter subterraneus subsp. tengcongensis (strain DSM 15242 / JCM 11007 / NBRC 100824 / MB4) GN=TTE1135 PE=3 SV=2	Transcriptional and/or translational regulatory protein YebC/TACO1	-	GO:0006355//regulation of transcription, DNA-templated	GO:0003677//DNA binding	GO:0005737//cytoplasm	Three growth phases
XP_002289680.1	-	cold-shock DNA-binding domain-containing protein [Thalassiosira pseudonana CCMP1335]	Glycine-rich protein 2 OS=Nicotiana sylvestris GN=GRP-2 PE=2 SV=1	Cold shock protein, CspA family	K18754|1|9e-31|111|smo:SELMODRAFT_187582| protein lin-28!K09250|3|7e-27|103|bdi:100837495| cellular nucleic acid-binding protein	GO:0006355//regulation of transcription, DNA-templated	GO:0003677//DNA binding;GO:0008270//zinc ion binding	-	Three growth phases
XP_002289736.1	-	l glycerol 3-phosphate acyltransferase-like protein [Thalassiosira pseudonana CCMP1335]	Dihydroxyacetone phosphate acyltransferase OS=Homo sapiens GN=GNPAT PE=1 SV=1	Mannosyltransferase OCH1 or related enzyme	-	GO:0008654//phospholipid biosynthetic process	GO:0004366//glycerol-3-phosphate O-acyltransferase activity;GO:0016287//glycerone-phosphate O-acyltransferase activity	GO:0016020//membrane	Three growth phases
XP_002294438.1	-	predicted protein [Thalassiosira pseudonana CCMP1335]	Pentatricopeptide repeat-containing protein At2g41720 OS=Arabidopsis thaliana GN=EMB2654 PE=2 SV=1	-	K17964|1|1e-25|117|smo:SELMODRAFT_96626| leucine-rich PPR motif-containing protein, mitochondrial!K17710|4|6e-23|108|cam:101497208| pentatricopeptide repeat domain-containing protein 1	-	-	-	Three growth phases
XP_002293682.1	-	predicted protein [Thalassiosira pseudonana CCMP1335]	-	-	-	-	-	-	Three growth phases
XP_002290318.1	-	predicted protein [Thalassiosira pseudonana CCMP1335]	-	-	-	-	-	-	Three growth phases
XP_002297408.1	-	predicted protein [Thalassiosira pseudonana CCMP1335]	-	-	-	-	-	-	Three growth phases
XP_002291058.1	-	predicted protein [Thalassiosira pseudonana CCMP1335]	RNA-binding protein pno1 OS=Nematostella vectensis GN=pno1 PE=3 SV=1	rRNA processing protein Krr1/Pno1, contains KH domain	K11884|1|6e-87|258|smo:SELMODRAFT_232899| RNA-binding protein PNO1		GO:0003723//RNA binding	-	Three growth phases
XP_002287199.1	-	predicted protein [Thalassiosira pseudonana CCMP1335]	-	-	-	-	-	-	Three growth phases
XP_002291414.1	-	26S proteasome ATPase regulatory subunit [Thalassiosira pseudonana CCMP1335]	26S proteasome regulatory subunit 6A homolog A OS=Arabidopsis thaliana GN=RPT5A PE=1 SV=1	ATP-dependent 26S proteasome regulatory subunit	K03065|1|0.0|597|nnu:104610843| 26S proteasome regulatory subunit T5	GO:0010498//proteasomal protein catabolic process;GO:0009553//embryo sac development;GO:0010255//glucose mediated signaling pathway;GO:0009555//pollen development	GO:0008233//peptidase activity;GO:0017111//nucleoside-triphosphatase activity;GO:0005524//ATP binding	GO:0008540//proteasome regulatory particle, base subcomplex;GO:0005737//cytoplasm;GO:0005886//plasma membrane	Three growth phases
XP_002295798.1	-	predicted protein [Thalassiosira pseudonana CCMP1335]	-	-	-	-	-	-	Three growth phases
XP_002296823.1	-	predicted protein [Thalassiosira pseudonana CCMP1335]	-	-	-	-	-	-	Three growth phases
XP_002290931.1	-	predicted protein [Thalassiosira pseudonana CCMP1335]	Fanconi anemia group J protein OS=Homo sapiens GN=BRIP1 PE=1 SV=1	Rad3-related DNA helicase	K15362|1|3e-35|151|csl:COCSUDRAFT_58290| fanconi anemia group J protein [EC:3.6.4.12]	GO:0006139//nucleobase-containing compound metabolic process	GO:0003677//DNA binding;GO:0004003//ATP-dependent DNA helicase activity;GO:0005524//ATP binding;GO:0008270//zinc ion binding	-	Three growth phases
XP_002288450.1	-	hypothetical protein THAPSDRAFT_27556 [Thalassiosira pseudonana CCMP1335]	Splicing factor 3B subunit 1 OS=Mus musculus GN=Sf3b1 PE=1 SV=1	-	K12828|1|0.0|1435|spen:107002044| splicing factor 3B subunit 1	-	-	-	Three growth phases
XP_002291477.1	-	hypothetical protein THAPSDRAFT_262880 [Thalassiosira pseudonana CCMP1335]	Acetolactate synthase isozyme 2 large subunit OS=Escherichia coli (strain K12) GN=ilvG PE=1 SV=3	Acetolactate synthase large subunit or other thiamine pyrophosphate-requiring enzyme	K01652|1|4e-12|73.6|vra:106762551| acetolactate synthase I/II/III large subunit [EC:2.2.1.6]	GO:0008152//metabolic process	GO:0030976//thiamine pyrophosphate binding;GO:0000287//magnesium ion binding;GO:0003824//catalytic activity	-	Three growth phases
XP_002292303.1	-	predicted protein [Thalassiosira pseudonana CCMP1335]	Synaptotagmin-5 OS=Arabidopsis thaliana GN=SYT5 PE=2 SV=1	-	-	-	-	-	Three growth phases
XP_002288567.1	-	heat shock protein/chaperone [Thalassiosira pseudonana CCMP1335]	Luminal-binding protein OS=Solanum lycopersicum PE=2 SV=1	Molecular chaperone DnaK (HSP70)	K09490|1|0.0|931|spen:107028456| heat shock 70kDa protein 5	GO:0006950//response to stress	GO:0005524//ATP binding	GO:0005788//endoplasmic reticulum lumen	Three growth phases
XP_002296594.1	-	predicted protein [Thalassiosira pseudonana CCMP1335]	-	-	-	-	-	-	Three growth phases
XP_002287728.1	-	predicted protein [Thalassiosira pseudonana CCMP1335]	-	-	-	-	-	-	Three growth phases
XP_002296660.1	-	predicted protein [Thalassiosira pseudonana CCMP1335]	-	-	-		GO:0016757//transferase activity, transferring glycosyl groups	-	Three growth phases
XP_002288121.1	-	predicted protein [Thalassiosira pseudonana CCMP1335]	-	Superfamily II DNA or RNA helicase	-	-	-	-	Three growth phases
XP_002289741.1	-	hypothetical protein THAPSDRAFT_27836 [Thalassiosira pseudonana CCMP1335]	Chitin synthase 3 OS=Saccharomyces cerevisiae (strain ATCC 204508 / S288c) GN=CHS3 PE=1 SV=3	Glycosyltransferase, catalytic subunit of cellulose synthase and poly-beta-1,6-N-acetylglucosamine synthase	K00698|1|3e-12|73.2|cvr:CHLNCDRAFT_58525| chitin synthase [EC:2.4.1.16]		GO:0020037//heme binding;GO:0004100//chitin synthase activity	-	Three growth phases
XP_002293398.1	-	predicted protein [Thalassiosira pseudonana CCMP1335]	Probable helicase MAGATAMA 3 OS=Arabidopsis thaliana GN=MAA3 PE=2 SV=1	Primosomal protein N' (replication factor Y) - superfamily II helicase	K10706|1|3e-69|259|sind:105165940| senataxin [EC:3.6.4.-]		GO:0017111//nucleoside-triphosphatase activity;GO:0005524//ATP binding	-	Three growth phases
XP_002291712.1	-	predicted protein [Thalassiosira pseudonana CCMP1335]	-	-	-	-	-	-	Three growth phases
XP_002289777.1	-	predicted protein [Thalassiosira pseudonana CCMP1335]	-	-	-	-	-	-	Three growth phases
XP_002292083.1	-	predicted protein [Thalassiosira pseudonana CCMP1335]	-	-	-	-	-	-	Three growth phases
XP_002286876.1	-	predicted protein [Thalassiosira pseudonana CCMP1335]	50S ribosomal protein L15 OS=Synechococcus sp. (strain WH8102) GN=rplO PE=3 SV=1	Ribosomal protein L15	K02876|1|5e-57|182|ccp:CHC_T00012001001| large subunit ribosomal protein L15	GO:0006412//translation	GO:0003735//structural constituent of ribosome	GO:0015934//large ribosomal subunit	Three growth phases
XP_002290787.1	-	predicted protein [Thalassiosira pseudonana CCMP1335]	cAMP-dependent protein kinase regulatory subunit OS=Blastocladiella emersonii GN=PKAR PE=2 SV=1	cAMP-binding domain of CRP or a regulatory subunit of cAMP-dependent protein kinases	K04739|1|1e-37|137|smo:SELMODRAFT_105805| cAMP-dependent protein kinase regulator	GO:0001932//regulation of protein phosphorylation	GO:0008603//cAMP-dependent protein kinase regulator activity;GO:0016772//transferase activity, transferring phosphorus-containing groups	GO:0005952//cAMP-dependent protein kinase complex	Three growth phases
XP_002296937.1	-	predicted protein [Thalassiosira pseudonana CCMP1335]	U3 small nucleolar ribonucleoprotein protein IMP4 OS=Pongo abelii GN=IMP4 PE=2 SV=2	rRNA maturation protein Rpf1, contains Brix/IMP4 (anticodon-binding) domain	K14561|1|1e-122|356|atr:18427138| U3 small nucleolar ribonucleoprotein protein IMP4			GO:0044424//intracellular part	Three growth phases
XP_002294003.1	-	UDP-N-acetylglucosamine: polypeptide-n-acetylglucosaminyl transferase [Thalassiosira pseudonana CCMP1335]	Probable UDP-N-acetylglucosamine--peptide N-acetylglucosaminyltransferase SEC OS=Arabidopsis thaliana GN=SEC PE=2 SV=1	Predicted O-linked N-acetylglucosamine transferase, SPINDLY family	K09667|1|1e-51|189|pxb:103930344| protein O-GlcNAc transferase [EC:2.4.1.255]		GO:0016757//transferase activity, transferring glycosyl groups	-	Three growth phases
XP_002292645.1	-	predicted protein [Thalassiosira pseudonana CCMP1335]	-	-	-		GO:0003677//DNA binding	-	Three growth phases
XP_002297438.1	-	predicted protein [Thalassiosira pseudonana CCMP1335]	-	-	-	-	-	-	Three growth phases
XP_002288894.1	-	predicted protein [Thalassiosira pseudonana CCMP1335]	-	-	-		GO:0008270//zinc ion binding	GO:0005622//intracellular	Three growth phases
XP_002291402.1	-	predicted protein [Thalassiosira pseudonana CCMP1335]	DNA polymerase delta small subunit OS=Arabidopsis thaliana GN=POLD2 PE=2 SV=2	-	K02328|1|7e-55|194|pvu:PHAVU_001G143200g| DNA polymerase delta subunit 2	GO:0016458//gene silencing;GO:0016569//covalent chromatin modification;GO:0043412//macromolecule modification;GO:0006260//DNA replication	GO:0003887//DNA-directed DNA polymerase activity;GO:0003677//DNA binding	-	Three growth phases
XP_002292008.1	-	predicted protein [Thalassiosira pseudonana CCMP1335]	Cytochrome c OS=Fagopyrum esculentum PE=1 SV=1	Cytochrome c2	K08738|1|2e-52|163|sot:102585064| cytochrome c	GO:0022900//electron transport chain	GO:0009055//electron carrier activity;GO:0005506//iron ion binding;GO:0020037//heme binding	GO:0005758//mitochondrial intermembrane space;GO:0070469//respiratory chain	Three growth phases
XP_002294946.1	-	predicted protein [Thalassiosira pseudonana CCMP1335]	-	-	-	-	-	-	Three growth phases
XP_002291021.1	-	predicted protein [Thalassiosira pseudonana CCMP1335]	-	-	-	-	-	-	Three growth phases
XP_002293394.1	-	predicted protein [Thalassiosira pseudonana CCMP1335]	Uncharacterized hydrolase C215.10 OS=Schizosaccharomyces pombe (strain 972 / ATCC 24843) GN=SPBC215.10 PE=3 SV=1	Hydroxymethylpyrimidine pyrophosphatase and other HAD family phosphatases	-	GO:0008152//metabolic process	GO:0016787//hydrolase activity	-	Three growth phases
XP_002288884.1	-	S-adenosylmethionine synthetase [Thalassiosira pseudonana CCMP1335]	S-adenosylmethionine synthase OS=Dictyostelium discoideum GN=metK PE=1 SV=1	S-adenosylmethionine synthetase	K00789|1|2e-164|471|ccp:CHC_T00008826001| S-adenosylmethionine synthetase [EC:2.5.1.6]	GO:0006556//S-adenosylmethionine biosynthetic process;GO:0006730//one-carbon metabolic process	GO:0004478//methionine adenosyltransferase activity;GO:0005524//ATP binding;GO:0000287//magnesium ion binding	GO:0005737//cytoplasm	Three growth phases
XP_002297436.1	-	predicted protein [Thalassiosira pseudonana CCMP1335]	-	-	-	-	-	-	Three growth phases
XP_002291674.1	-	predicted protein [Thalassiosira pseudonana CCMP1335]	60 kDa chaperonin 2 OS=Nostoc sp. (strain PCC 7120 / SAG 25.82 / UTEX 2576) GN=groL2 PE=3 SV=1	Chaperonin GroEL (HSP60 family)	K04077|1|0.0|645|gsl:Gasu_12790| chaperonin GroEL	GO:0055085//transmembrane transport;GO:0042026//protein refolding;GO:0006811//ion transport	GO:0005524//ATP binding;GO:0005216//ion channel activity;GO:0051082//unfolded protein binding	GO:0016021//integral component of membrane;GO:0044435//plastid part;GO:0009507//chloroplast	Three growth phases
XP_002288482.1	-	predicted protein [Thalassiosira pseudonana CCMP1335]	-	-	-	-	-	-	Three growth phases
XP_002297474.1	-	predicted protein [Thalassiosira pseudonana CCMP1335]	-	-	-	-	-	-	Three growth phases
XP_002291328.1	-	cell differentiation protein [Thalassiosira pseudonana CCMP1335]	CCR4-NOT transcription complex subunit 9 OS=Xenopus tropicalis GN=cnot9 PE=2 SV=1	-	K12606|1|6e-147|416|ppp:PHYPADRAFT_203554| CCR4-NOT transcription complex subunit 9	-	-	-	Three growth phases
XP_002289069.1	-	predicted protein [Thalassiosira pseudonana CCMP1335]	-	-	-	GO:0006508//proteolysis	GO:0004190//aspartic-type endopeptidase activity	-	Three growth phases
XP_002287701.1	-	predicted protein [Thalassiosira pseudonana CCMP1335]	Dimethylaniline monooxygenase [N-oxide-forming] 4 OS=Oryctolagus cuniculus GN=FMO4 PE=2 SV=2	Predicted flavoprotein CzcO associated with the cation diffusion facilitator CzcD	K11816|1|2e-13|76.3|aly:ARALYDRAFT_313035| indole-3-pyruvate monooxygenase [EC:1.14.13.168]!K00485|3|8e-11|68.9|bna:106365295| dimethylaniline monooxygenase (N-oxide forming) [EC:1.14.13.8]	GO:0055114//oxidation-reduction process	GO:0050660//flavin adenine dinucleotide binding;GO:0050661//NADP binding;GO:0004499//N,N-dimethylaniline monooxygenase activity	-	Three growth phases
XP_002290378.1	-	predicted protein [Thalassiosira pseudonana CCMP1335]	-	-	-	-	-	-	Three growth phases
XP_002292179.1	-	DNA repair enzyme [Thalassiosira pseudonana CCMP1335]	DNA repair protein UVH3 OS=Arabidopsis thaliana GN=UVH3 PE=2 SV=1	5'-3' exonuclease	K10846|1|1e-69|238|bna:106415222| DNA excision repair protein ERCC-5	GO:0090305//nucleic acid phosphodiester bond hydrolysis;GO:0006289//nucleotide-excision repair	GO:0004519//endonuclease activity;GO:0003697//single-stranded DNA binding	GO:0005634//nucleus	Three growth phases
XP_002295113.1	-	predicted protein [Thalassiosira pseudonana CCMP1335]	-	-	-	-	-	-	Three growth phases
XP_002286832.1	-	hypothetical protein THAPSDRAFT_268048 [Thalassiosira pseudonana CCMP1335]	Uncharacterized transporter YwbF OS=Bacillus subtilis (strain 168) GN=ywbF PE=3 SV=1	Predicted arabinose efflux permease, MFS family	K11367|1|1e-09|64.7|vcn:VOLCADRAFT_120343| chromodomain-helicase-DNA-binding protein 1 [EC:3.6.4.12]	-	-	-	Three growth phases
XP_002293401.1	-	predicted protein [Thalassiosira pseudonana CCMP1335]	-	-	-	GO:0006457//protein folding;GO:0000413//protein peptidyl-prolyl isomerization	GO:0003755//peptidyl-prolyl cis-trans isomerase activity	-	Three growth phases
XP_002290144.1	-	predicted protein [Thalassiosira pseudonana CCMP1335]	COP9 signalosome complex subunit 1 OS=Dictyostelium discoideum GN=csn1 PE=1 SV=1	-	K12175|1|4e-40|154|bdi:100837801| COP9 signalosome complex subunit 1	-	-	-	Three growth phases
XP_002288930.1	-	predicted protein [Thalassiosira pseudonana CCMP1335]	-	-	-	-	-	-	Three growth phases
XP_002288732.1	-	predicted protein [Thalassiosira pseudonana CCMP1335]	-	-	-	-	-	-	Three growth phases
XP_002291476.1	-	predicted protein [Thalassiosira pseudonana CCMP1335]	-	-	-	-	-	-	Three growth phases
XP_002297388.1	-	predicted protein [Thalassiosira pseudonana CCMP1335]	-	-	-		GO:0003676//nucleic acid binding;GO:0004523//RNA-DNA hybrid ribonuclease activity	-	Three growth phases
XP_002293679.1	-	hypothetical protein THAPSDRAFT_24769 [Thalassiosira pseudonana CCMP1335]	-	-	-		GO:0005488//binding	-	Three growth phases
XP_002296447.1	-	predicted protein [Thalassiosira pseudonana CCMP1335]	Endothelin-converting enzyme 2 OS=Homo sapiens GN=ECE2 PE=1 SV=4	-	K20177|1|3e-20|90.5|smo:SELMODRAFT_442094| vacuolar protein sorting-associated protein 3	-	-	-	Three growth phases
XP_002291880.1	-	predicted protein [Thalassiosira pseudonana CCMP1335]	54S ribosomal protein L10, mitochondrial OS=Schizosaccharomyces pombe (strain 972 / ATCC 24843) GN=mrpl10 PE=3 SV=2	Ribosomal protein L15	K02876|1|2e-27|108|mis:MICPUN_58963| large subunit ribosomal protein L15	GO:0006412//translation	GO:0003735//structural constituent of ribosome	GO:0015934//large ribosomal subunit	Three growth phases
XP_002294989.1	-	predicted protein [Thalassiosira pseudonana CCMP1335]	-	-	-	-	-	-	Three growth phases
XP_002297200.1	-	glutmatae dehydrogenase, nadp-gdh [Thalassiosira pseudonana CCMP1335]	NADP-specific glutamate dehydrogenase OS=Penicillium chrysogenum GN=GDH PE=3 SV=1	Glutamate dehydrogenase/leucine dehydrogenase	K00262|1|4e-142|417|csl:COCSUDRAFT_42482| glutamate dehydrogenase (NADP+) [EC:1.4.1.4]	GO:0006520//cellular amino acid metabolic process;GO:0055114//oxidation-reduction process	GO:0016639//oxidoreductase activity, acting on the CH-NH2 group of donors, NAD or NADP as acceptor;GO:0000166//nucleotide binding	-	Three growth phases
XP_002293388.1	-	predicted protein [Thalassiosira pseudonana CCMP1335]	Glucosidase 2 subunit beta OS=Oryza sativa subsp. japonica GN=Os01g0276800 PE=2 SV=1	-	K08288|1|6e-17|89.7|zma:100279808| protein kinase C substrate 80K-H	-	-	-	Three growth phases
XP_002288923.1	-	predicted protein [Thalassiosira pseudonana CCMP1335]	Sn1-specific diacylglycerol lipase alpha OS=Rattus norvegicus GN=Dagla PE=1 SV=1	-	K13806|1|2e-30|129|bpg:Bathy08g01240| sn1-specific diacylglycerol lipase [EC:3.1.1.-]	GO:0006629//lipid metabolic process	GO:0004806//triglyceride lipase activity	-	Three growth phases
XP_002289207.1	-	ABC cassette-containing protein [Thalassiosira pseudonana CCMP1335]	Elongation factor 3 OS=Candida albicans (strain SC5314 / ATCC MYA-2876) GN=CEF3 PE=1 SV=3	ATPase components of ABC transporters with duplicated ATPase domains	K03235|1|0.0|835|mpp:MICPUCDRAFT_28864| elongation factor 3	GO:0006200//ATP catabolic process	GO:0005524//ATP binding;GO:0016887//ATPase activity	-	Three growth phases
XP_002290949.1	-	predicted protein [Thalassiosira pseudonana CCMP1335]	Protein ABHD17A OS=Rattus norvegicus GN=Abhd17a PE=2 SV=1	Fermentation-respiration switch protein FrsA, has esterase activity, DUF1100 family	K06889|1|1e-13|72.0|pda:103705783| uncharacterized protein	-	-	-	Three growth phases
XP_002295608.1	-	predicted protein [Thalassiosira pseudonana CCMP1335]	Putative apolipoprotein(a)-like protein 2 OS=Homo sapiens GN=LPAL2 PE=5 SV=1	Large exoprotein involved in heme utilization or adhesion	K05460|1|3e-11|65.9|olu:OSTLU_9854| hepatocyte growth factor!K01315|2|7e-10|65.1|mis:MICPUN_85746| plasminogen [EC:3.4.21.7]	-	-	-	Three growth phases
XP_002286835.1	-	predicted protein [Thalassiosira pseudonana CCMP1335]	Putative vacuolar protein sorting-associated protein 13C OS=Dictyostelium discoideum GN=tipC PE=3 SV=1	-	K19525|1|2e-14|84.3|ccp:CHC_T00007247001| vacuolar protein sorting-associated protein 13A/C	GO:0008104//protein localization	-	-	Three growth phases
XP_002294742.1	-	fad-linked oxidase [Thalassiosira pseudonana CCMP1335]	Probable D-2-hydroxyglutarate dehydrogenase, mitochondrial OS=Oryza sativa subsp. japonica GN=D2HGDH PE=3 SV=1	FAD/FMN-containing dehydrogenase	K18204|1|4e-142|425|atr:18429284| D-2-hydroxyglutarate dehydrogenase [EC:1.1.99.39]	GO:0055114//oxidation-reduction process	GO:0050660//flavin adenine dinucleotide binding;GO:0008762//UDP-N-acetylmuramate dehydrogenase activity	-	Three growth phases
XP_002293396.1	-	predicted protein [Thalassiosira pseudonana CCMP1335]	-	Membrane protein involved in colicin uptake	-	GO:0000042//protein targeting to Golgi	-	-	Three growth phases
XP_002290196.1	-	predicted protein [Thalassiosira pseudonana CCMP1335]	Glutathione gamma-glutamylcysteinyltransferase 1 OS=Arabidopsis thaliana GN=PCS1 PE=1 SV=1	Predicted double-glycine peptidase	K05941|1|8e-82|256|aip:107646262| glutathione gamma-glutamylcysteinyltransferase [EC:2.3.2.15]	GO:0051179//localization;GO:0010038//response to metal ion;GO:0046938//phytochelatin biosynthetic process	GO:0046872//metal ion binding;GO:0016756//glutathione gamma-glutamylcysteinyltransferase activity	-	Three growth phases
XP_002293072.1	-	hypothetical protein THAPSDRAFT_263925 [Thalassiosira pseudonana CCMP1335]	Probable GTP diphosphokinase RSH2, chloroplastic OS=Arabidopsis thaliana GN=RSH2 PE=2 SV=1	(p)ppGpp synthase/hydrolase, HD superfamily	-	GO:0015969//guanosine tetraphosphate metabolic process	GO:0003824//catalytic activity	-	Three growth phases
XP_002288127.1	-	hypothetical protein THAPSDRAFT_3058 [Thalassiosira pseudonana CCMP1335]	Mitotic checkpoint protein bub3 OS=Dictyostelium discoideum GN=bub3 PE=3 SV=1	WD40 repeat	K02180|1|1e-86|268|cvr:CHLNCDRAFT_33942| cell cycle arrest protein BUB3	-	-	-	Three growth phases
XP_002286548.1	-	predicted protein [Thalassiosira pseudonana CCMP1335]	-	Cell division protein DamX, binds to the septal ring, contains C-terminal SPOR domain	-	-	-	-	Three growth phases
XP_002295050.1	-	predicted protein [Thalassiosira pseudonana CCMP1335]	-	Zinc transporter ZupT	-	GO:0030001//metal ion transport;GO:0055085//transmembrane transport	GO:0046873//metal ion transmembrane transporter activity	GO:0016020//membrane	Three growth phases
XP_002294459.1	-	predicted protein [Thalassiosira pseudonana CCMP1335]	-	-	-	-	-	-	Three growth phases
YP_316610.1	-	ribosomal protein S19 [Thalassiosira pseudonana]	30S ribosomal protein S19 OS=Hyphomonas neptunium (strain ATCC 15444) GN=rpsS PE=3 SV=1	Ribosomal protein S19	K02965|1|5e-16|69.7|ppp:PhpafMp34| small subunit ribosomal protein S19	GO:0006412//translation	GO:0003735//structural constituent of ribosome;GO:0019843//rRNA binding	GO:0015935//small ribosomal subunit;GO:0009507//chloroplast;GO:0005739//mitochondrion	Three growth phases
XP_002292040.1	-	predicted protein [Thalassiosira pseudonana CCMP1335]	-	-	-	-	-	-	Three growth phases
XP_002294680.1	-	predicted protein [Thalassiosira pseudonana CCMP1335]	Serine/threonine-protein kinase 16 OS=Homo sapiens GN=STK16 PE=1 SV=4	-	K08856|1|4e-24|106|brp:103850684| serine/threonine kinase 16 [EC:2.7.11.1]	GO:0006468//protein phosphorylation	GO:0005524//ATP binding;GO:0004674//protein serine/threonine kinase activity	-	Three growth phases
XP_002289139.1	-	predicted protein [Thalassiosira pseudonana CCMP1335]	5-amino-6-(5-phospho-D-ribitylamino)uracil phosphatase, chloroplastic OS=Arabidopsis thaliana GN=PYRP2 PE=1 SV=1	Beta-phosphoglucomutase or related phosphatase, HAD superfamily	-	-	-	-	Three growth phases
XP_002287539.1	-	cyclophilin-type peptidyl-prolyl cis-trans isomerase [Thalassiosira pseudonana CCMP1335]	Peptidyl-prolyl cis-trans isomerase OS=Drosophila melanogaster GN=Cyp1 PE=1 SV=2	Peptidyl-prolyl cis-trans isomerase (rotamase) - cyclophilin family	K09565|1|4e-86|253|mis:MICPUN_107024| peptidyl-prolyl isomerase F (cyclophilin D) [EC:5.2.1.8]!K01802|2|5e-85|250|olu:OSTLU_42852| peptidylprolyl isomerase [EC:5.2.1.8]!K03767|3|8e-84|247|olu:OSTLU_34076| peptidyl-prolyl cis-trans isomerase A (cyclophilin A) [EC:5.2.1.8]	GO:0006457//protein folding;GO:0000413//protein peptidyl-prolyl isomerization	GO:0016787//hydrolase activity;GO:0003755//peptidyl-prolyl cis-trans isomerase activity	-	Three growth phases
XP_002290061.1	-	bilin:ferredoxin oxidoreductase [Thalassiosira pseudonana CCMP1335]	Phycoerythrobilin:ferredoxin oxidoreductase OS=Trichodesmium erythraeum (strain IMS101) GN=pebB PE=3 SV=1	-	K08101|1|4e-19|85.9|mus:103976148| phytochromobilin:ferredoxin oxidoreductase [EC:1.3.7.4]	GO:0010024//phytochromobilin biosynthetic process;GO:0055114//oxidation-reduction process	GO:0050897//cobalt ion binding;GO:0016636//oxidoreductase activity, acting on the CH-CH group of donors, iron-sulfur protein as acceptor	-	Three growth phases
XP_002295178.1	-	predicted protein [Thalassiosira pseudonana CCMP1335]	Developmentally-regulated GTP-binding protein 1 homolog OS=Dictyostelium discoideum GN=drg1 PE=3 SV=1	Ribosome-interacting GTPase 1	K06944|1|8e-157|448|osa:4343980| uncharacterized protein		GO:0005525//GTP binding	-	Three growth phases
XP_002286321.1	-	predicted protein [Thalassiosira pseudonana CCMP1335]	Uncharacterized protein sll1770 OS=Synechocystis sp. (strain PCC 6803 / Kazusa) GN=sll1770 PE=3 SV=1	Predicted unusual protein kinase regulating ubiquinone biosynthesis, AarF/ABC1/UbiB family	K08869|1|4e-128|397|cme:CYME_CMP122C| aarF domain-containing kinase!K13457|5|8e-111|349|vvi:100252764| disease resistance protein RPM1		GO:0016772//transferase activity, transferring phosphorus-containing groups	-	Three growth phases
XP_002287014.1	-	predicted protein [Thalassiosira pseudonana CCMP1335]	Mitochondrial substrate carrier family protein W OS=Dictyostelium discoideum GN=mcfW PE=3 SV=1	-	K15115|1|4e-49|169|mis:MICPUN_87061| solute carrier family 25 (mitochondrial folate transporter), member 32	GO:0055085//transmembrane transport		GO:0016021//integral component of membrane	Three growth phases
XP_002292683.1	-	predicted protein [Thalassiosira pseudonana CCMP1335]	-	-	-	-	-	-	Three growth phases
XP_002292414.1	-	predicted protein [Thalassiosira pseudonana CCMP1335]	-	-	-	-	-	-	Three growth phases
XP_002289826.1	-	predicted protein [Thalassiosira pseudonana CCMP1335]	3-dehydroquinate synthase, chloroplastic OS=Solanum lycopersicum GN=DHQS PE=2 SV=1	3-dehydroquinate synthetase	K01735|1|3e-177|505|bdi:100834750| 3-dehydroquinate synthase [EC:4.2.3.4]	GO:0009073//aromatic amino acid family biosynthetic process	GO:0003856//3-dehydroquinate synthase activity	GO:0009536//plastid	Three growth phases
XP_002286117.1	-	ORC2, origin recognition complex subunit 2 [Thalassiosira pseudonana CCMP1335]	Origin of replication complex subunit 2 OS=Oryza sativa subsp. japonica GN=ORC2 PE=2 SV=1	-	K02604|1|2e-34|131|sbi:SORBI_01g044870| origin recognition complex subunit 2	GO:0006260//DNA replication		GO:0000808//origin recognition complex;GO:0005634//nucleus	Three growth phases
XP_002296582.1	-	predicted protein [Thalassiosira pseudonana CCMP1335]	Protein-lysine methyltransferase METTL21D OS=Homo sapiens GN=VCPKMT PE=1 SV=2	-	-	-	-	-	Three growth phases
XP_002297213.1	-	predicted protein [Thalassiosira pseudonana CCMP1335]	-	-	-	-	-	-	Three growth phases
XP_002286742.1	-	tRNA synthetase [Thalassiosira pseudonana CCMP1335]	Glutamine--tRNA ligase OS=Pseudomonas syringae pv. tomato (strain ATCC BAA-871 / DC3000) GN=glnS PE=3 SV=1	Glutamyl- or glutaminyl-tRNA synthetase	K01886|1|5e-137|418|vcn:VOLCADRAFT_78635| glutaminyl-tRNA synthetase [EC:6.1.1.18]	GO:0006425//glutaminyl-tRNA aminoacylation	GO:0004819//glutamine-tRNA ligase activity;GO:0005524//ATP binding	GO:0005737//cytoplasm	Three growth phases
XP_002296589.1	-	predicted protein [Thalassiosira pseudonana CCMP1335]	Pentatricopeptide repeat-containing protein At5g42310, mitochondrial OS=Arabidopsis thaliana GN=At5g42310 PE=2 SV=1	-	K17710|1|1e-13|80.5|nnu:104607821| pentatricopeptide repeat domain-containing protein 1!K17964|2|5e-12|75.9|egr:104425762| leucine-rich PPR motif-containing protein, mitochondrial	-	-	-	Three growth phases
XP_002292608.1	-	predicted protein [Thalassiosira pseudonana CCMP1335]	-	-	-	-	-	-	Three growth phases
XP_002294697.1	-	predicted protein [Thalassiosira pseudonana CCMP1335]	-	-	-	-	-	-	Three growth phases
XP_002296428.1	-	predicted protein [Thalassiosira pseudonana CCMP1335]	-	-	-	-	-	-	Three growth phases
XP_002293807.1	-	predicted protein [Thalassiosira pseudonana CCMP1335]	-	-	-	-	-	-	Three growth phases
XP_002297242.1	-	predicted protein [Thalassiosira pseudonana CCMP1335]	-	-	-	-	-	-	Three growth phases
XP_002291914.1	-	predicted protein [Thalassiosira pseudonana CCMP1335]	-	-	-	-	-	-	Three growth phases
XP_002290365.1	-	predicted protein [Thalassiosira pseudonana CCMP1335]	-	-	-	-	-	-	Three growth phases
XP_002291062.1	-	predicted protein [Thalassiosira pseudonana CCMP1335]	Protein SHQ1 homolog OS=Xenopus tropicalis GN=shq1 PE=2 SV=1	-	-	-	-	-	Three growth phases
XP_002294422.1	-	3-isopropylmalate dehydratase [Thalassiosira pseudonana CCMP1335]	3-isopropylmalate dehydratase OS=Rhizomucor pusillus GN=LEUA PE=3 SV=1	Homoaconitase/3-isopropylmalate dehydratase large subunit	K01702|1|0.0|900|mis:MICPUN_96879| 3-isopropylmalate dehydratase [EC:4.2.1.33]	GO:0009098//leucine biosynthetic process	GO:0003861//3-isopropylmalate dehydratase activity;GO:0051539//4 iron, 4 sulfur cluster binding	GO:0009316//3-isopropylmalate dehydratase complex	Three growth phases
XP_002289937.1	-	predicted protein [Thalassiosira pseudonana CCMP1335]	-	Phosphoglycolate phosphatase, HAD superfamily	-	-	-	-	Three growth phases
XP_002292699.1	-	predicted protein [Thalassiosira pseudonana CCMP1335]	-	-	-	-	-	-	Three growth phases
XP_002290585.1	-	hypothetical protein THAPSDRAFT_22630 [Thalassiosira pseudonana CCMP1335]	-	-	-	-	-	-	Three growth phases
XP_002297104.1	-	predicted protein [Thalassiosira pseudonana CCMP1335]	-	-	-	-	-	-	Three growth phases
XP_002292361.1	-	predicted protein [Thalassiosira pseudonana CCMP1335]	Myosin light chain kinase A OS=Dictyostelium discoideum GN=mlkA PE=1 SV=2	Serine/threonine protein kinase	K13412|1|1e-59|201|mis:MICPUN_97075| calcium-dependent protein kinase [EC:2.7.11.1]!K08794|2|4e-59|199|gsl:Gasu_50310| calcium/calmodulin-dependent protein kinase I [EC:2.7.11.17]	GO:0006468//protein phosphorylation	GO:0004674//protein serine/threonine kinase activity;GO:0005524//ATP binding	-	Three growth phases
XP_002289506.1	-	predicted protein [Thalassiosira pseudonana CCMP1335]	40S ribosomal protein S3-2 OS=Arabidopsis thaliana GN=RPS3B PE=1 SV=1	Ribosomal protein S3	K02985|1|3e-121|348|sbi:SORBI_02g038990| small subunit ribosomal protein S3e	GO:0006412//translation;GO:0009651//response to salt stress	GO:0003735//structural constituent of ribosome;GO:0003723//RNA binding	GO:0005730//nucleolus;GO:0022626//cytosolic ribosome;GO:0005773//vacuole;GO:0005886//plasma membrane;GO:0015935//small ribosomal subunit;GO:0009507//chloroplast	Three growth phases
XP_002286083.1	-	predicted protein [Thalassiosira pseudonana CCMP1335]	Peptidyl-prolyl cis-trans isomerase FKBP19, chloroplastic OS=Arabidopsis thaliana GN=FKBP19 PE=1 SV=1	FKBP-type peptidyl-prolyl cis-trans isomerase	-	GO:0006457//protein folding;GO:0000413//protein peptidyl-prolyl isomerization	GO:0003755//peptidyl-prolyl cis-trans isomerase activity	-	Three growth phases
XP_002297133.1	-	predicted protein [Thalassiosira pseudonana CCMP1335]	-	-	-	-	-	-	Three growth phases
XP_002287827.1	-	predicted protein [Thalassiosira pseudonana CCMP1335]	-	-	-	-	-	-	Three growth phases
XP_002291249.1	-	predicted protein [Thalassiosira pseudonana CCMP1335]	-	-	-	-	-	-	Three growth phases
XP_002296350.1	-	V-type H-ATPase subunit C [Thalassiosira pseudonana CCMP1335]	V-type proton ATPase subunit C 1-A OS=Danio rerio GN=atp6v1c1a PE=2 SV=1	-	K02148|1|3e-63|208|cre:CHLREDRAFT_187322| V-type H+-transporting ATPase subunit C	GO:0015991//ATP hydrolysis coupled proton transport	GO:0016820//hydrolase activity, acting on acid anhydrides, catalyzing transmembrane movement of substances	GO:0005773//vacuole;GO:0033180//proton-transporting V-type ATPase, V1 domain	Three growth phases
XP_002296957.1	-	predicted protein [Thalassiosira pseudonana CCMP1335]	Putative peptidase YMR114C OS=Saccharomyces cerevisiae (strain ATCC 204508 / S288c) GN=YMR114C PE=1 SV=1	Putative SOS response-associated peptidase YedK	-	-	-	-	Three growth phases
XP_002287005.1	-	hypothetical protein THAPSDRAFT_268118 [Thalassiosira pseudonana CCMP1335]	F-box-like/WD repeat-containing protein TBL1XR1 OS=Mus musculus GN=Tbl1xr1 PE=1 SV=1	Predicted NTPase, NACHT family domain	K04508|1|8e-169|494|csl:COCSUDRAFT_53824| transducin (beta)-like 1	-	-	-	Three growth phases
XP_002295322.1	-	predicted protein [Thalassiosira pseudonana CCMP1335]	Vacuolar transporter chaperone 4 OS=Saccharomyces cerevisiae (strain ATCC 204508 / S288c) GN=VTC4 PE=1 SV=2	SPX domain-containing protein involved in vacuolar polyphosphate accumulation	-	-	-	-	Three growth phases
XP_002286169.1	-	predicted protein [Thalassiosira pseudonana CCMP1335]	-	Superfamily II DNA or RNA helicase	-	-	-	-	Three growth phases
XP_002296343.1	-	predicted protein [Thalassiosira pseudonana CCMP1335]	Chitotriosidase-1 OS=Homo sapiens GN=CHIT1 PE=1 SV=1	Chitinase, GH18 family	K01183|1|5e-35|134|smo:SELMODRAFT_23985| chitinase [EC:3.2.1.14]	GO:0005975//carbohydrate metabolic process;GO:0006032//chitin catabolic process	GO:0004568//chitinase activity;GO:0043169//cation binding	-	Three growth phases
XP_002288741.1	-	predicted protein [Thalassiosira pseudonana CCMP1335]	TLD domain-containing protein 1 OS=Homo sapiens GN=TLDC1 PE=1 SV=2	-	-	-	-	-	Three growth phases
XP_002297492.1	-	predicted protein [Thalassiosira pseudonana CCMP1335]	Protein white OS=Drosophila melanogaster GN=w PE=2 SV=2	ABC-type multidrug transport system, ATPase component	K05681|1|4e-85|280|vcn:VOLCADRAFT_73319| ATP-binding cassette, subfamily G (WHITE), member 2	GO:0006200//ATP catabolic process	GO:0016887//ATPase activity;GO:0005524//ATP binding	GO:0016020//membrane	Three growth phases
XP_002296701.1	-	probable atp-nad kinase [Thalassiosira pseudonana CCMP1335]	Probable NADH kinase OS=Oryza sativa subsp. japonica GN=Os09g0345700 PE=2 SV=1	NAD kinase	K00858|1|2e-40|147|olu:OSTLU_34253| NAD+ kinase [EC:2.7.1.23]	GO:0016310//phosphorylation	GO:0003951//NAD+ kinase activity	-	Three growth phases
XP_002294818.1	-	ascorbate peroxidase [Thalassiosira pseudonana CCMP1335]	Probable L-ascorbate peroxidase 3 OS=Oryza sativa subsp. japonica GN=APX3 PE=3 SV=1	Catalase (peroxidase I)	K00434|1|2e-73|229|sita:101753441| L-ascorbate peroxidase [EC:1.11.1.11]	GO:0055114//oxidation-reduction process;GO:0006979//response to oxidative stress	GO:0020037//heme binding;GO:0016688//L-ascorbate peroxidase activity	-	Three growth phases
XP_002289929.1	-	predicted protein [Thalassiosira pseudonana CCMP1335]	-	-	-	-	-	-	Three growth phases
XP_002296533.1	-	hypothetical protein THAPSDRAFT_263770 [Thalassiosira pseudonana CCMP1335]	-	-	-	-	-	-	Three growth phases
XP_002290690.1	-	predicted protein [Thalassiosira pseudonana CCMP1335]	-	-	-	-	-	-	Three growth phases
XP_002292614.1	-	predicted protein [Thalassiosira pseudonana CCMP1335]	Chaperone protein DnaJ OS=Methylococcus capsulatus (strain ATCC 33009 / NCIMB 11132 / Bath) GN=dnaJ PE=3 SV=1	DnaJ-class molecular chaperone with C-terminal Zn finger domain	K09527|1|2e-10|68.6|pda:103708314| DnaJ homolog subfamily C member 7!K09510|4|2e-09|63.9|atr:18434259| DnaJ homolog subfamily B member 4!K03686|5|4e-09|63.9|fve:101290959| molecular chaperone DnaJ	GO:0006457//protein folding	GO:0051082//unfolded protein binding;GO:0031072//heat shock protein binding	-	Three growth phases
XP_002290192.1	-	predicted protein [Thalassiosira pseudonana CCMP1335]	-	-	-	-	-	-	Three growth phases
XP_002295691.1	-	superoxide dismutase (Fe) [Thalassiosira pseudonana CCMP1335]	Superoxide dismutase [Fe] OS=Synechocystis sp. (strain PCC 6803 / Kazusa) GN=sodB PE=1 SV=3	Superoxide dismutase	K04564|1|3e-47|158|smo:SELMODRAFT_123324| superoxide dismutase, Fe-Mn family [EC:1.15.1.1]	GO:0006801//superoxide metabolic process;GO:0055114//oxidation-reduction process	GO:0046872//metal ion binding;GO:0004784//superoxide dismutase activity	GO:0043231//intracellular membrane-bounded organelle;GO:0044444//cytoplasmic part	Three growth phases
XP_002289277.1	-	predicted protein [Thalassiosira pseudonana CCMP1335]	Mitochondrial adenine nucleotide transporter ADNT1 OS=Arabidopsis thaliana GN=ADNT1 PE=1 SV=1	-	K14684|1|4e-52|177|ccp:CHC_T00007159001| solute carrier family 25 (mitochondrial phosphate transporter), member 23/24/25/41	GO:0055085//transmembrane transport		GO:0016021//integral component of membrane	Three growth phases
XP_002287767.1	-	ran-type small G protein [Thalassiosira pseudonana CCMP1335]	GTP-binding nuclear protein Ran OS=Brugia malayi GN=Bm1_44725 PE=2 SV=2	GTPase SAR1 family domain	K07936|1|1e-120|344|pxb:103942502| GTP-binding nuclear protein Ran	GO:0007264//small GTPase mediated signal transduction;GO:0006913//nucleocytoplasmic transport;GO:0006184//GTP catabolic process;GO:0006886//intracellular protein transport	GO:0003924//GTPase activity;GO:0005525//GTP binding	GO:0005840//ribosome;GO:0033009//nucleomorph	Three growth phases
XP_002296954.1	-	predicted protein [Thalassiosira pseudonana CCMP1335]	-	-	-	-	-	-	Three growth phases
XP_002290567.1	-	predicted protein [Thalassiosira pseudonana CCMP1335]	-	-	-	-	-	-	Three growth phases
XP_002289687.1	-	predicted protein [Thalassiosira pseudonana CCMP1335]	-	-	-	-	-	-	Three growth phases
XP_002292465.1	-	predicted protein [Thalassiosira pseudonana CCMP1335]	CLIP-associating protein 1 OS=Mus musculus GN=Clasp1 PE=1 SV=2	-	K16578|1|1e-07|60.1|csl:COCSUDRAFT_56206| CLIP-associating protein 1/2	-	-	-	Three growth phases
XP_002293322.1	-	hypothetical protein THAPSDRAFT_269660 [Thalassiosira pseudonana CCMP1335]	Protein tilB homolog OS=Xenopus tropicalis GN=lrrc6 PE=2 SV=1	-	K19753|1|1e-53|186|mpp:MICPUCDRAFT_3042| protein TilB	-	-	-	Three growth phases
XP_002296800.1	-	predicted protein [Thalassiosira pseudonana CCMP1335]	-	Protein-L-isoaspartate O-methyltransferase	-	-	-	-	Three growth phases
XP_002296712.1	-	predicted protein [Thalassiosira pseudonana CCMP1335]	Transmembrane protein 184C OS=Bos taurus GN=TMEM184C PE=2 SV=1	-	-	-	-	-	Three growth phases
XP_002293262.1	-	predicted protein [Thalassiosira pseudonana CCMP1335]	Protein aardvark OS=Dictyostelium discoideum GN=aarA PE=2 SV=1	-	-	-	-	-	Three growth phases
XP_002297568.1	-	predicted protein [Thalassiosira pseudonana CCMP1335]	-	-	-	-	-	-	Three growth phases
XP_002292195.1	-	predicted protein [Thalassiosira pseudonana CCMP1335]	Pathogenesis-related protein 1B OS=Nicotiana tabacum PE=2 SV=1	Zn-dependent metalloprotease	K13449|1|7e-11|65.1|smo:SELMODRAFT_230161| pathogenesis-related protein 1	-	-	-	Three growth phases
XP_002295503.1	-	predicted protein [Thalassiosira pseudonana CCMP1335]	-	-	-	-	-	-	Three growth phases
XP_002286302.1	-	predicted protein [Thalassiosira pseudonana CCMP1335]	-	Predicted 2-oxoglutarate- and Fe(II)-dependent dioxygenase YbiX	-	GO:0055114//oxidation-reduction process	GO:0031418//L-ascorbic acid binding;GO:0005506//iron ion binding;GO:0016706//oxidoreductase activity, acting on paired donors, with incorporation or reduction of molecular oxygen, 2-oxoglutarate as one donor, and incorporation of one atom each of oxygen into both donors	-	Three growth phases
XP_002289270.1	-	predicted protein [Thalassiosira pseudonana CCMP1335]	Syntaxin PEP12 OS=Saccharomyces cerevisiae (strain ATCC 204508 / S288c) GN=PEP12 PE=1 SV=2	-	-	GO:0016192//vesicle-mediated transport		GO:0016020//membrane	Three growth phases
XP_002294732.1	-	predicted protein [Thalassiosira pseudonana CCMP1335]	Anaphase-promoting complex subunit 5 OS=Pongo abelii GN=ANAPC5 PE=2 SV=1	-	K03352|1|1e-08|63.5|sind:105178725| anaphase-promoting complex subunit 5	-	-	-	Three growth phases
XP_002286155.1	-	cAMP dependent protein kinase [Thalassiosira pseudonana CCMP1335]	cAMP-dependent protein kinase catalytic subunit PRKX OS=Homo sapiens GN=PRKX PE=1 SV=1	Serine/threonine protein kinase	K19584|1|7e-86|265|mis:MICPUN_87816| protein kinase X [EC:2.7.11.11]!K04345|2|2e-81|251|cre:CHLREDRAFT_121355| protein kinase A [EC:2.7.11.11]!K07376|3|4e-79|263|cre:CHLREDRAFT_181974| cGMP-dependent protein kinase 1 [EC:2.7.11.12]!K04688|5|4e-73|236|aip:107639708| ribosomal protein S6 kinase beta [EC:2.7.11.1]	GO:0006468//protein phosphorylation	GO:0005524//ATP binding;GO:0004674//protein serine/threonine kinase activity	-	Three growth phases
XP_002289272.1	-	narf-like protein [Thalassiosira pseudonana CCMP1335]	Probable cytosolic Fe-S cluster assembly factor narfl OS=Dictyostelium discoideum GN=narfl PE=3 SV=1	Iron only hydrogenase large subunit, C-terminal domain	-	-	-	-	Three growth phases
XP_002290801.1	-	predicted protein [Thalassiosira pseudonana CCMP1335]	-	Phosphoglycolate phosphatase, HAD superfamily	-	-	-	-	Three growth phases
XP_002291460.1	-	hypothetical protein THAPSDRAFT_262862 [Thalassiosira pseudonana CCMP1335]	Ribosome maturation factor RimM OS=Cyanothece sp. (strain PCC 8801) GN=rimM PE=3 SV=1	Ribosomal 30S subunit maturation factor RimM, required for 16S rRNA processing	K02860|1|8e-17|80.1|apro:F751_5613| 16S rRNA processing protein RimM	GO:0006364//rRNA processing	GO:0043022//ribosome binding	GO:0005840//ribosome	Three growth phases
XP_002294635.1	-	dynein light chain [Thalassiosira pseudonana CCMP1335]	Tctex1 domain-containing protein 1 OS=Danio rerio GN=tctex1d1 PE=2 SV=1	-	-	-	-	-	Three growth phases
XP_002291408.1	-	phosphoglycerate kinase [Thalassiosira pseudonana CCMP1335]	Phosphoglycerate kinase, glycosomal OS=Trypanosoma congolense GN=56PGK PE=3 SV=1	3-phosphoglycerate kinase	K00927|1|6e-86|273|tcc:TCM_033353| phosphoglycerate kinase [EC:2.7.2.3]	GO:0016310//phosphorylation;GO:0006096//glycolytic process	GO:0004618//phosphoglycerate kinase activity	GO:0005737//cytoplasm	Three growth phases
XP_002296326.1	-	3-oxoacyl-[acyl-carrier protein] reductase [Thalassiosira pseudonana CCMP1335]	Rhamnolipids biosynthesis 3-oxoacyl-[acyl-carrier-protein] reductase OS=Pseudomonas aeruginosa (strain ATCC 15692 / DSM 22644 / CIP 104116 / JCM 14847 / LMG 12228 / 1C / PRS 101 / PAO1) GN=rhlG PE=1 SV=1	NAD(P)-dependent dehydrogenase, short-chain alcohol dehydrogenase family	K00059|1|9e-37|136|sly:101255205| 3-oxoacyl-[acyl-carrier protein] reductase [EC:1.1.1.100]	GO:0055114//oxidation-reduction process	GO:0004316//3-oxoacyl-[acyl-carrier-protein] reductase (NADPH) activity;GO:0000166//nucleotide binding	-	Three growth phases
XP_002296266.1	-	predicted protein [Thalassiosira pseudonana CCMP1335]	-	-	-		GO:0051015//actin filament binding;GO:0030674//protein binding, bridging	GO:0016021//integral component of membrane	Three growth phases
XP_002291622.1	-	predicted protein [Thalassiosira pseudonana CCMP1335]	Probable leucine-rich repeat receptor-like protein kinase At2g33170 OS=Arabidopsis thaliana GN=At2g33170 PE=2 SV=1	Leucine-rich repeat (LRR) protein	K13420|1|2e-61|226|cit:102608136| LRR receptor-like serine/threonine-protein kinase FLS2 [EC:2.7.11.1]	-	-	-	Three growth phases
XP_002294842.1	-	predicted protein [Thalassiosira pseudonana CCMP1335]	-	-	-	-	-	-	Three growth phases
XP_002295511.1	-	predicted protein [Thalassiosira pseudonana CCMP1335]	-	-	-	-	-	-	Three growth phases
XP_002288690.1	-	predicted protein [Thalassiosira pseudonana CCMP1335]	-	-	-	-	-	-	Three growth phases
XP_002291965.1	-	predicted protein [Thalassiosira pseudonana CCMP1335]	-	-	-	-	-	-	Three growth phases
XP_002287107.1	-	predicted protein [Thalassiosira pseudonana CCMP1335]	-	-	-	GO:0032259//methylation	GO:0008168//methyltransferase activity	-	Three growth phases
XP_002290372.1	-	predicted protein [Thalassiosira pseudonana CCMP1335]	-	-	K13448|1|2e-08|58.2|rcu:8262348| calcium-binding protein CML!K16465|2|8e-07|53.1|mis:MICPUN_76780| centrin-1		GO:0005509//calcium ion binding;GO:0008270//zinc ion binding	-	Three growth phases
XP_002290399.1	-	predicted protein [Thalassiosira pseudonana CCMP1335]	-	DNA-binding beta-propeller fold protein YncE	-	-	-	-	Three growth phases
XP_002297002.1	-	predicted protein [Thalassiosira pseudonana CCMP1335]	-	-	-		GO:0008146//sulfotransferase activity	GO:0016021//integral component of membrane	Three growth phases
XP_002291952.1	-	predicted protein [Thalassiosira pseudonana CCMP1335]	Ribosomal RNA large subunit methyltransferase I OS=Escherichia coli O157:H7 (strain EC4115 / EHEC) GN=rlmI PE=3 SV=1	23S rRNA G2069 N7-methylase RlmK or C1962 C5-methylase RlmI	-	GO:0032259//methylation	GO:0008168//methyltransferase activity	-	Three growth phases
XP_002290371.1	-	WD40-repeat protein [Thalassiosira pseudonana CCMP1335]	Bromodomain and WD repeat-containing protein 3 OS=Mus musculus GN=Brwd3 PE=1 SV=1	WD40 repeat	K11797|1|4e-33|136|rcu:8258796| PH-interacting protein	-	-	-	Three growth phases
XP_002288271.1	-	predicted protein [Thalassiosira pseudonana CCMP1335]	-	Glucoamylase (glucan-1,4-alpha-glucosidase), GH15 family	-	GO:0008152//metabolic process	GO:0003824//catalytic activity	-	Three growth phases
XP_002292440.1	-	predicted protein [Thalassiosira pseudonana CCMP1335]	Metal tolerance protein C4 OS=Arabidopsis thaliana GN=MTPC4 PE=2 SV=1	Divalent metal cation (Fe/Co/Zn/Cd) transporter	K14696|1|2e-43|164|obr:102711800| solute carrier family 30 (zinc transporter), member 9	GO:0006812//cation transport;GO:0055085//transmembrane transport	GO:0008324//cation transmembrane transporter activity	GO:0016021//integral component of membrane	Three growth phases
XP_002288403.1	-	predicted protein [Thalassiosira pseudonana CCMP1335]	-	Ribosome association toxin PasT (RatA) of the RatAB toxin-antitoxin module	-			GO:0043231//intracellular membrane-bounded organelle	Three growth phases
XP_002292073.1	-	predicted protein [Thalassiosira pseudonana CCMP1335]	-	Tetratricopeptide (TPR) repeat	-	-	-	-	Three growth phases
XP_002294890.1	-	predicted protein [Thalassiosira pseudonana CCMP1335]	-	-	-	-	-	-	Three growth phases
XP_002288379.1	-	predicted protein [Thalassiosira pseudonana CCMP1335]	-	Predicted deacylase	-	GO:0008152//metabolic process	GO:0016788//hydrolase activity, acting on ester bonds	-	Three growth phases
XP_002296650.1	-	predicted protein [Thalassiosira pseudonana CCMP1335]	-	-	-	-	-	-	Three growth phases
XP_002294878.1	-	predicted protein [Thalassiosira pseudonana CCMP1335]	-	GAF domain	-	GO:0044238//primary metabolic process;GO:0044260//cellular macromolecule metabolic process;GO:0016310//phosphorylation;GO:0007165//signal transduction	GO:0004672//protein kinase activity;GO:0004871//signal transducer activity	-	Three growth phases
XP_002292207.1	-	beta subunit of tetrameric clathrin adaptor complex AP1 [Thalassiosira pseudonana CCMP1335]	Beta-adaptin-like protein C OS=Arabidopsis thaliana GN=BETAC-AD PE=1 SV=2	Predicted NTPase, NACHT family domain	K12392|1|0.0|951|vvi:100241708| AP-1 complex subunit beta-1	GO:0016192//vesicle-mediated transport;GO:0006886//intracellular protein transport	GO:0008565//protein transporter activity	GO:0009506//plasmodesma;GO:0005886//plasma membrane;GO:0030131//clathrin adaptor complex	Three growth phases
XP_002295566.1	-	predicted protein [Thalassiosira pseudonana CCMP1335]	Phosphoenolpyruvate/phosphate translocator 3, chloroplastic OS=Oryza sativa subsp. japonica GN=PPT3 PE=2 SV=1	-	K15283|1|3e-85|268|gsl:Gasu_21660| solute carrier family 35, member E1			GO:0016021//integral component of membrane	Three growth phases
XP_002290608.1	-	predicted protein [Thalassiosira pseudonana CCMP1335]	Uncharacterized membrane protein YjcL OS=Bacillus subtilis (strain 168) GN=yjcL PE=4 SV=1	Uncharacterized membrane protein	K10752|1|7e-15|80.5|apro:F751_4337| histone-binding protein RBBP4	-	-	-	Three growth phases
XP_002290616.1	-	predicted protein [Thalassiosira pseudonana CCMP1335]	-	-	-	-	-	-	Three growth phases
XP_002292500.1	-	predicted protein [Thalassiosira pseudonana CCMP1335]	-	-	-	-	-	-	Three growth phases
XP_002295029.1	-	predicted protein [Thalassiosira pseudonana CCMP1335]	Protein-lysine methyltransferase METTL21D OS=Homo sapiens GN=VCPKMT PE=1 SV=2	-	-	-	-	-	Three growth phases
XP_002291039.1	-	predicted protein [Thalassiosira pseudonana CCMP1335]	-	-	-	-	-	-	Three growth phases
XP_002294991.1	-	predicted protein [Thalassiosira pseudonana CCMP1335]	-	-	-	-	-	-	Three growth phases
XP_002288950.1	-	hypothetical protein THAPSDRAFT_261878 [Thalassiosira pseudonana CCMP1335]	Putative zinc metalloprotease slr1821 OS=Synechocystis sp. (strain PCC 6803 / Kazusa) GN=slr1821 PE=3 SV=1	Membrane-associated protease RseP, regulator of RpoE activity	-	GO:0006508//proteolysis	GO:0004222//metalloendopeptidase activity	-	Three growth phases
XP_002289798.1	-	predicted protein [Thalassiosira pseudonana CCMP1335]	-	-	-	-	-	-	Three growth phases
XP_002290758.1	-	predicted protein [Thalassiosira pseudonana CCMP1335]	-	-	-	-	-	-	Three growth phases
XP_002295834.1	-	predicted protein [Thalassiosira pseudonana CCMP1335]	-	-	-	-	-	-	Three growth phases
XP_002294238.1	-	predicted protein [Thalassiosira pseudonana CCMP1335]	Myosin light chain kinase A OS=Dictyostelium discoideum GN=mlkA PE=1 SV=2	Serine/threonine protein kinase	K08794|1|2e-49|169|gsl:Gasu_50310| calcium/calmodulin-dependent protein kinase I [EC:2.7.11.17]!K17530|5|5e-46|161|cre:CHLREDRAFT_140111| doublecortin-like kinase 3 [EC:2.7.11.1]	GO:0006468//protein phosphorylation	GO:0004674//protein serine/threonine kinase activity;GO:0005524//ATP binding	-	Three growth phases
XP_002296474.1	-	predicted protein [Thalassiosira pseudonana CCMP1335]	-	-	-	-	-	-	Three growth phases
XP_002295757.1	-	predicted protein [Thalassiosira pseudonana CCMP1335]	Ankyrin repeat-containing protein YCR051W OS=Saccharomyces cerevisiae (strain ATCC 204508 / S288c) GN=YCR051W PE=1 SV=1	Ankyrin repeat	K06694|1|8e-08|53.5|eus:EUTSA_v10004832mg| 26S proteasome non-ATPase regulatory subunit 10	-	-	-	Three growth phases
XP_002296542.1	-	dimeric dihydrodiol dehydrogenase [Thalassiosira pseudonana CCMP1335]	Trans-1,2-dihydrobenzene-1,2-diol dehydrogenase OS=Sus scrofa GN=DHDH PE=1 SV=1	Predicted dehydrogenase	-	GO:0055114//oxidation-reduction process	GO:0016491//oxidoreductase activity;GO:0000166//nucleotide binding	-	Three growth phases
XP_002295389.1	-	predicted protein [Thalassiosira pseudonana CCMP1335]	-	Autotransporter adhesin	-	-	-	-	Three growth phases
XP_002287279.1	-	predicted protein [Thalassiosira pseudonana CCMP1335]	Major facilitator superfamily domain-containing protein 8 OS=Xenopus laevis GN=mfsd8 PE=2 SV=1	MFS family permease	K12307|1|1e-07|58.5|gsl:Gasu_44180| MFS transporter, ceroid-lipofuscinosis neuronal protein 7	GO:0055085//transmembrane transport		GO:0016021//integral component of membrane	Three growth phases
XP_002295228.1	-	protoporphyrinogen IX oxidase usually abbreviated [Thalassiosira pseudonana CCMP1335]	Protoporphyrinogen oxidase, chloroplastic OS=Oryza sativa subsp. japonica GN=PPOX1 PE=2 SV=1	Protoporphyrinogen oxidase	K00231|1|3e-119|363|zma:542554| protoporphyrinogen/coproporphyrinogen III oxidase [EC:1.3.3.4 1.3.3.15]	GO:0006779//porphyrin-containing compound biosynthetic process;GO:0055114//oxidation-reduction process	GO:0004729//oxygen-dependent protoporphyrinogen oxidase activity	-	Three growth phases
XP_002288429.1	-	predicted protein [Thalassiosira pseudonana CCMP1335]	Uncharacterized hydrolase UM10204 OS=Ustilago maydis (strain 521 / FGSC 9021) GN=UMAG_10204 PE=3 SV=1	-	-		GO:0016787//hydrolase activity;GO:0008270//zinc ion binding	-	Three growth phases
XP_002293824.1	-	predicted protein [Thalassiosira pseudonana CCMP1335]	Maleylacetate reductase 1 OS=Rhodococcus opacus GN=macA PE=3 SV=1	Alcohol dehydrogenase, class IV	-	GO:0055114//oxidation-reduction process	GO:0046872//metal ion binding;GO:0016491//oxidoreductase activity	-	Three growth phases
XP_002294451.1	-	predicted protein [Thalassiosira pseudonana CCMP1335]	-	-	-	-	-	-	Three growth phases
XP_002288954.1	-	predicted protein [Thalassiosira pseudonana CCMP1335]	Myosin-12 OS=Arabidopsis thaliana GN=XI-F PE=2 SV=1	-	K10357|1|2e-158|503|thj:104804032| myosin V		GO:0005524//ATP binding;GO:0003774//motor activity	GO:0016459//myosin complex	Three growth phases
XP_002296855.1	-	predicted protein [Thalassiosira pseudonana CCMP1335]	-	-	-	-	-	-	Three growth phases
XP_002295592.1	-	predicted protein [Thalassiosira pseudonana CCMP1335]	-	-	-	-	-	-	Three growth phases
XP_002288869.1	-	predicted protein [Thalassiosira pseudonana CCMP1335]	-	-	-	-	-	-	Three growth phases
XP_002291441.1	-	aspartate carbamoyltransferase [Thalassiosira pseudonana CCMP1335]	Protein PYR1-3 OS=Dictyostelium discoideum GN=pyr1-3 PE=1 SV=3	Aspartate carbamoyltransferase, catalytic chain	K11540|1|4e-93|306|ccp:CHC_T00010056001| carbamoyl-phosphate synthase / aspartate carbamoyltransferase / dihydroorotase [EC:6.3.5.5 2.1.3.2 3.5.2.3]!K11541|3|8e-83|277|cme:CYME_CMQ255C| carbamoyl-phosphate synthase / aspartate carbamoyltransferase [EC:6.3.5.5 2.1.3.2]!K00609|4|1e-78|248|fve:101312188| aspartate carbamoyltransferase catalytic subunit [EC:2.1.3.2]	GO:0006207//'de novo' pyrimidine nucleobase biosynthetic process;GO:0006520//cellular amino acid metabolic process	GO:0016597//amino acid binding;GO:0004070//aspartate carbamoyltransferase activity	-	Three growth phases
XP_002294410.1	-	predicted protein [Thalassiosira pseudonana CCMP1335]	Nitrate reductase [NADH] OS=Lotus japonicus GN=NIA PE=3 SV=1	Periplasmic DMSO/TMAO reductase YedYZ, molybdopterin-dependent catalytic subunit	K10534|1|0.0|793|ppp:PHYPADRAFT_184973| nitrate reductase (NAD(P)H) [EC:1.7.1.1 1.7.1.2 1.7.1.3]	GO:0042128//nitrate assimilation;GO:0055114//oxidation-reduction process	GO:0050660//flavin adenine dinucleotide binding;GO:0009055//electron carrier activity;GO:0005506//iron ion binding;GO:0020037//heme binding;GO:0030151//molybdenum ion binding;GO:0046857//oxidoreductase activity, acting on other nitrogenous compounds as donors, with NAD or NADP as acceptor;GO:0043546//molybdopterin cofactor binding	-	Three growth phases
XP_002290341.1	-	predicted protein [Thalassiosira pseudonana CCMP1335]	Chromosome transmission fidelity protein 18 homolog OS=Homo sapiens GN=CHTF18 PE=1 SV=1	DNA polymerase III, delta prime subunit	K11269|1|2e-56|212|mis:MICPUN_66092| chromosome transmission fidelity protein 18		GO:0017111//nucleoside-triphosphatase activity;GO:0005524//ATP binding	-	Three growth phases
XP_002288140.1	-	predicted protein [Thalassiosira pseudonana CCMP1335]	-	-	-	-	-	-	Three growth phases
XP_002288523.1	-	predicted protein [Thalassiosira pseudonana CCMP1335]	[Skp1-protein]-hydroxyproline N-acetylglucosaminyltransferase OS=Dictyostelium discoideum GN=gnt1 PE=1 SV=2	Glycosyltransferase, catalytic subunit of cellulose synthase and poly-beta-1,6-N-acetylglucosamine synthase	K12244|1|8e-16|83.6|csl:COCSUDRAFT_58780| [Skp1-protein]-hydroxyproline N-acetylglucosaminyltransferase [EC:2.4.1.229]	-	-	-	Three growth phases
XP_002293738.1	-	predicted protein [Thalassiosira pseudonana CCMP1335]	Zeta-carotene desaturase OS=Nostoc sp. (strain PCC 7120 / SAG 25.82 / UTEX 2576) GN=crtQ PE=3 SV=2	Uncharacterized conserved protein, contains NAD-binding domain and a Fe-S cluster	K00514|1|0.0|541|smo:SELMODRAFT_108745| zeta-carotene desaturase [EC:1.3.5.6]	GO:0016119//carotene metabolic process;GO:0016117//carotenoid biosynthetic process;GO:0055114//oxidation-reduction process	GO:0016635//oxidoreductase activity, acting on the CH-CH group of donors, quinone or related compound as acceptor;GO:0016719//carotene 7,8-desaturase activity	GO:0009507//chloroplast	Three growth phases
XP_002292584.1	-	predicted protein [Thalassiosira pseudonana CCMP1335]	-	-	-	-	-	-	Three growth phases
XP_002295146.1	-	predicted protein [Thalassiosira pseudonana CCMP1335]	Putative heme-binding peroxidase OS=Emericella nidulans (strain FGSC A4 / ATCC 38163 / CBS 112.46 / NRRL 194 / M139) GN=AN5440 PE=3 SV=1	Catalase (peroxidase I)	K00428|1|8e-66|211|apro:F751_0777| cytochrome c peroxidase [EC:1.11.1.5]	GO:0055114//oxidation-reduction process;GO:0006979//response to oxidative stress	GO:0020037//heme binding;GO:0004601//peroxidase activity	-	Three growth phases
XP_002286101.1	-	predicted protein [Thalassiosira pseudonana CCMP1335]	Type 1 phosphatases regulator YPI1 OS=Phaeosphaeria nodorum (strain SN15 / ATCC MYA-4574 / FGSC 10173) GN=YPI1 PE=3 SV=1	-	K17553|1|2e-09|56.6|osa:4338259| protein phosphatase 1 regulatory subunit 11			GO:0009536//plastid	Three growth phases
XP_002294110.1	-	predicted protein [Thalassiosira pseudonana CCMP1335]	-	-	-	-	-	-	Three growth phases
XP_002286936.1	-	predicted protein [Thalassiosira pseudonana CCMP1335]	Putative arsenical pump-driving ATPase OS=Methanothermobacter thermautotrophicus (strain ATCC 29096 / DSM 1053 / JCM 10044 / NBRC 100330 / Delta H) GN=MTH_1511 PE=1 SV=1	Anion-transporting ATPase, ArsA/GET3 family	K01551|1|1e-50|191|gsl:Gasu_50000| arsenite-transporting ATPase [EC:3.6.3.16]	GO:0006200//ATP catabolic process;GO:0071722//detoxification of arsenic-containing substance	GO:0005524//ATP binding;GO:0016887//ATPase activity	-	Three growth phases
XP_002289429.1	-	predicted protein [Thalassiosira pseudonana CCMP1335]	Glycine-rich RNA-binding protein 2, mitochondrial OS=Arabidopsis thaliana GN=RBG2 PE=1 SV=1	RNA recognition motif (RRM) domain	K11294|1|1e-19|81.3|ppp:PHYPADRAFT_47163| nucleolin	GO:0009845//seed germination;GO:0009409//response to cold;GO:0006364//rRNA processing;GO:0006970//response to osmotic stress	GO:0005507//copper ion binding;GO:0003690//double-stranded DNA binding;GO:0005524//ATP binding;GO:0003697//single-stranded DNA binding	GO:0005739//mitochondrion;GO:0005794//Golgi apparatus	Three growth phases
XP_002291554.1	-	predicted protein [Thalassiosira pseudonana CCMP1335]	DNA excision repair protein ERCC-1 OS=Bos taurus GN=ERCC1 PE=2 SV=1	-	K10849|1|7e-68|215|cmo:103501314| DNA excision repair protein ERCC-1	GO:0010332//response to gamma radiation;GO:0010213//non-photoreactive DNA repair;GO:0010224//response to UV-B;GO:0006284//base-excision repair;GO:0000724//double-strand break repair via homologous recombination;GO:0000956//nuclear-transcribed mRNA catabolic process;GO:0006294//nucleotide-excision repair, preincision complex assembly	GO:0003684//damaged DNA binding;GO:0017108//5'-flap endonuclease activity	GO:0005634//nucleus	Three growth phases
XP_002295578.1	-	fucoxanthin chlorophyll a/c protein -LI818 clade [Thalassiosira pseudonana CCMP1335]	Fucoxanthin-chlorophyll a-c binding protein, chloroplastic OS=Isochrysis galbana GN=FCP PE=1 SV=1	-	K08907|1|2e-16|78.2|cre:CHLREDRAFT_184730| !K08913|2|3e-13|69.7|cvr:CHLNCDRAFT_59584|	GO:0009765//photosynthesis, light harvesting		GO:0016020//membrane;GO:0009507//chloroplast	Three growth phases
XP_002290938.1	-	predicted protein [Thalassiosira pseudonana CCMP1335]	-	-	-	-	-	-	Three growth phases
XP_002289696.1	-	kinesin motor subunit-like protein [Thalassiosira pseudonana CCMP1335]	Kinesin-like protein cut7 OS=Schizosaccharomyces pombe (strain 972 / ATCC 24843) GN=cut7 PE=1 SV=3	-	K10395|1|4e-32|137|gsl:Gasu_31760| kinesin family member 4/21/27!K10398|2|2e-30|132|pvu:PHAVU_007G159100g| kinesin family member 11	GO:0007018//microtubule-based movement	GO:0005524//ATP binding;GO:0003777//microtubule motor activity	GO:0005874//microtubule	Three growth phases
XP_002288803.1	-	predicted protein [Thalassiosira pseudonana CCMP1335]	-	-	-	-	-	-	Three growth phases
XP_002288660.1	-	predicted protein [Thalassiosira pseudonana CCMP1335]	Peroxiredoxin Q, chloroplastic (Fragment) OS=Sedum lineare GN=PRXQ PE=1 SV=1	Peroxiredoxin	K03564|1|4e-36|129|sind:105173718| peroxiredoxin Q/BCP [EC:1.11.1.15]	GO:0055114//oxidation-reduction process	GO:0016209//antioxidant activity;GO:0016491//oxidoreductase activity	GO:0044434//chloroplast part	Three growth phases
XP_002289635.1	-	RS20, ribosomal protein 20 40S small ribosomal subunit [Thalassiosira pseudonana CCMP1335]	40S ribosomal protein S20-2 OS=Arabidopsis thaliana GN=RPS20B PE=2 SV=1	Ribosomal protein S10	K02969|1|2e-55|172|cre:CHLREDRAFT_195592| small subunit ribosomal protein S20e	GO:0006412//translation	GO:0003735//structural constituent of ribosome;GO:0003723//RNA binding	GO:0005730//nucleolus;GO:0005618//cell wall;GO:0022627//cytosolic small ribosomal subunit;GO:0016020//membrane	Three growth phases
XP_002287462.1	-	thioredoxin f [Thalassiosira pseudonana CCMP1335]	Thioredoxin OS=Gallus gallus GN=TXN PE=3 SV=2	Negative regulator of GroEL, contains thioredoxin-like and TPR-like domains	K03671|1|3e-28|106|gsl:Gasu_44280| thioredoxin 1	GO:0045454//cell redox homeostasis;GO:0006662//glycerol ether metabolic process	GO:0009055//electron carrier activity;GO:0015035//protein disulfide oxidoreductase activity	-	Three growth phases
XP_002295881.1	-	predicted protein [Thalassiosira pseudonana CCMP1335]	Ankyrin-3 OS=Homo sapiens GN=ANK3 PE=1 SV=3	Ankyrin repeat	K16279|1|6e-06|52.4|egu:105057569| E3 ubiquitin-protein ligase KEG [EC:2.7.11.1 2.3.2.27]	-	-	-	Three growth phases
XP_002297376.1	-	predicted protein [Thalassiosira pseudonana CCMP1335]	-	-	K20412|1|7e-07|51.6|cmo:103497402| peptidase inhibitor 16	-	-	-	Three growth phases
XP_002294248.1	-	predicted protein [Thalassiosira pseudonana CCMP1335]	Uncharacterized vacuolar membrane protein YGR125W OS=Saccharomyces cerevisiae (strain ATCC 204508 / S288c) GN=YGR125W PE=1 SV=1	cAMP-binding domain of CRP or a regulatory subunit of cAMP-dependent protein kinases	K03321|1|4e-09|65.1|vcn:VOLCADRAFT_94701| sulfate permease, SulP family	GO:0008272//sulfate transport	GO:0015116//sulfate transmembrane transporter activity	GO:0016021//integral component of membrane	Three growth phases
XP_002294343.1	-	hypothetical protein THAPSDRAFT_37862 [Thalassiosira pseudonana CCMP1335]	Serine/threonine-protein kinase ppk15 OS=Schizosaccharomyces pombe (strain 972 / ATCC 24843) GN=ppk15 PE=1 SV=1	Extracellular (periplasmic) sensor domain CHASE2 (specificity unknown)	K18670|1|4e-98|300|mis:MICPUN_83368| dual specificity protein kinase YAK1 [EC:2.7.12.1]	GO:0006468//protein phosphorylation	GO:0005524//ATP binding;GO:0004674//protein serine/threonine kinase activity	-	Three growth phases
XP_002296623.1	-	predicted protein [Thalassiosira pseudonana CCMP1335]	-	-	-	-	-	-	Three growth phases
XP_002294419.1	-	predicted protein [Thalassiosira pseudonana CCMP1335]	-	Sugar lactone lactonase YvrE	-	-	-	-	Three growth phases
XP_002289163.1	-	hypothetical protein THAPSDRAFT_262041 [Thalassiosira pseudonana CCMP1335]	Nucleolar MIF4G domain-containing protein 1 OS=Homo sapiens GN=NOM1 PE=1 SV=1	-	K17583|1|4e-56|202|atr:18421539| nucleolar MIF4G domain-containing protein 1	GO:0016070//RNA metabolic process	GO:0003723//RNA binding;GO:0003677//DNA binding	-	Three growth phases
XP_002288682.1	-	predicted protein [Thalassiosira pseudonana CCMP1335]	-	-	-	-	-	-	Three growth phases
XP_002292104.1	-	predicted protein [Thalassiosira pseudonana CCMP1335]	-	-	-	-	-	-	Three growth phases
XP_002294995.1	-	predicted protein [Thalassiosira pseudonana CCMP1335]	Integral membrane protein sed5 OS=Schizosaccharomyces pombe (strain 972 / ATCC 24843) GN=sed5 PE=3 SV=1	-	K08490|1|4e-15|80.9|ccp:CHC_T00009015001| syntaxin 5	-	-	-	Three growth phases
XP_002295780.1	-	predicted protein [Thalassiosira pseudonana CCMP1335]	-	-	-	-	-	-	Three growth phases
XP_002293725.1	-	udp-d-glucose 6-dehydrogenase [Thalassiosira pseudonana CCMP1335]	UDP-glucose 6-dehydrogenase 2 OS=Arabidopsis thaliana GN=UGD2 PE=1 SV=1	UDP-glucose 6-dehydrogenase	K00012|1|0.0|623|bna:106372159| UDPglucose 6-dehydrogenase [EC:1.1.1.22]	GO:0055114//oxidation-reduction process	GO:0051287//NAD binding;GO:0003979//UDP-glucose 6-dehydrogenase activity	-	Three growth phases
XP_002292128.1	-	predicted protein [Thalassiosira pseudonana CCMP1335]	-	-	-	-	-	-	Three growth phases
XP_002290533.1	-	predicted protein [Thalassiosira pseudonana CCMP1335]	-	-	-	-	-	-	Three growth phases
XP_002295693.1	-	predicted protein [Thalassiosira pseudonana CCMP1335]	-	Inosine-uridine nucleoside N-ribohydrolase	-	-	-	-	Three growth phases
XP_002292514.1	-	predicted protein [Thalassiosira pseudonana CCMP1335]	-	-	-	-	-	-	Three growth phases
XP_002295969.1	-	predicted protein [Thalassiosira pseudonana CCMP1335]	-	-	-	-	-	-	Three growth phases
XP_002289997.1	-	fucoxanthin chl a/c light-harvesting protein [Thalassiosira pseudonana CCMP1335]	-	-	K08907|1|3e-28|108|gsl:Gasu_11610|	-	-	-	Three growth phases
XP_002289905.1	-	predicted protein [Thalassiosira pseudonana CCMP1335]	-	-	-	-	-	-	Three growth phases
XP_002293280.1	-	predicted protein [Thalassiosira pseudonana CCMP1335]	-	-	-	-	-	-	Three growth phases
XP_002297218.1	-	predicted protein [Thalassiosira pseudonana CCMP1335]	-	-	-	-	-	-	Three growth phases
XP_002296547.1	-	predicted protein [Thalassiosira pseudonana CCMP1335]	-	Adenylate cyclase, class 3	-	-	-	-	Three growth phases
XP_002292451.1	-	predicted protein [Thalassiosira pseudonana CCMP1335]	-	-	-	-	-	-	Three growth phases
XP_002293538.1	-	predicted protein [Thalassiosira pseudonana CCMP1335]	-	-	-	-	-	-	Three growth phases
XP_002290280.1	-	fucoxanthin chlorophyll a/c light-harvesting protein [Thalassiosira pseudonana CCMP1335]	Fucoxanthin-chlorophyll a-c binding protein, chloroplastic OS=Odontella sinensis GN=FCPA PE=2 SV=1	-	K08907|1|6e-13|68.9|gsl:Gasu_29620|	-	-	-	Three growth phases
XP_002291479.1	-	predicted protein [Thalassiosira pseudonana CCMP1335]	Magnesium-dependent phosphatase 1 OS=Homo sapiens GN=MDP1 PE=1 SV=1	Predicted enzyme involved in methoxymalonyl-ACP biosynthesis	K17619|1|6e-19|80.9|vcn:VOLCADRAFT_119798| magnesium-dependent phosphatase 1 [EC:3.1.3.48 3.1.3.-]	GO:0016311//dephosphorylation	GO:0016791//phosphatase activity	-	Three growth phases
XP_002288629.1	-	predicted protein [Thalassiosira pseudonana CCMP1335]	Probable WRKY transcription factor 19 OS=Arabidopsis thaliana GN=WRKY19 PE=3 SV=1	-	-	-	-	-	Three growth phases
XP_002295142.1	-	ABC transporter [Thalassiosira pseudonana CCMP1335]	Multidrug resistance-associated protein 4 OS=Homo sapiens GN=ABCC4 PE=1 SV=3	ABC-type multidrug transport system, ATPase and permease component	K05666|1|5e-165|536|csv:101209905| ATP-binding cassette, subfamily C (CFTR/MRP), member 2!K05665|3|1e-159|520|pda:103723467| ATP-binding cassette, subfamily C (CFTR/MRP), member 1	GO:0055085//transmembrane transport;GO:0006200//ATP catabolic process	GO:0042626//ATPase activity, coupled to transmembrane movement of substances;GO:0005524//ATP binding	GO:0016021//integral component of membrane	Three growth phases
XP_002295489.1	-	predicted protein [Thalassiosira pseudonana CCMP1335]	-	-	-	-	-	-	Three growth phases
XP_002291968.1	-	predicted protein [Thalassiosira pseudonana CCMP1335]	Bacterioopsin transcriptional activator OS=Halobacterium salinarum (strain ATCC 700922 / JCM 11081 / NRC-1) GN=bat PE=1 SV=1	Predicted DNA binding protein, contains HTH domain	K20715|1|6e-07|53.9|aly:ARALYDRAFT_484960| phototropin [EC:2.7.11.1]	GO:0007165//signal transduction;GO:0006355//regulation of transcription, DNA-templated	GO:0004871//signal transducer activity	-	Three growth phases
XP_002292706.1	-	predicted protein [Thalassiosira pseudonana CCMP1335]	tRNA pseudouridine synthase A OS=Rhodopirellula baltica (strain DSM 10527 / NCIMB 13988 / SH1) GN=truA PE=3 SV=1	tRNA U38,U39,U40 pseudouridine synthase TruA	K04733|1|7e-27|117|ats:F775_01875| interleukin-1 receptor-associated kinase 4 [EC:2.7.11.1]!K06173|2|7e-07|55.1|vra:106775249| tRNA pseudouridine38-40 synthase [EC:5.4.99.12]	GO:0001522//pseudouridine synthesis	GO:0009982//pseudouridine synthase activity;GO:0003723//RNA binding	-	Three growth phases
XP_002295527.1	-	predicted protein [Thalassiosira pseudonana CCMP1335]	Heat stress transcription factor A-6b OS=Arabidopsis thaliana GN=HSFA6b PE=2 SV=1	-	K09419|1|2e-08|60.5|thj:104817566| heat shock transcription factor, other eukaryote	GO:0006355//regulation of transcription, DNA-templated	GO:0043565//sequence-specific DNA binding;GO:0003700//sequence-specific DNA binding transcription factor activity	GO:0005634//nucleus	Three growth phases
XP_002289405.1	-	pyruvate kinase [Thalassiosira pseudonana CCMP1335]	Pyruvate kinase OS=Eimeria tenella GN=PYK PE=2 SV=1	Phosphohistidine swiveling domain of PEP-utilizing enzymes	K00873|1|5e-156|458|csl:COCSUDRAFT_67234| pyruvate kinase [EC:2.7.1.40]	GO:0006096//glycolytic process;GO:0016310//phosphorylation	GO:0030955//potassium ion binding;GO:0004743//pyruvate kinase activity;GO:0000287//magnesium ion binding	-	Three growth phases
XP_002292766.1	-	predicted protein [Thalassiosira pseudonana CCMP1335]	Receptor-type guanylate cyclase gcy-28 OS=Caenorhabditis elegans GN=gcy-28 PE=1 SV=1	Adenylate cyclase, class 3	K12319|1|8e-26|119|vcn:VOLCADRAFT_61364| guanylate cyclase soluble subunit beta [EC:4.6.1.2]	GO:0035556//intracellular signal transduction;GO:0009190//cyclic nucleotide biosynthetic process	GO:0016849//phosphorus-oxygen lyase activity;GO:0004114//3',5'-cyclic-nucleotide phosphodiesterase activity	GO:0005622//intracellular	Three growth phases
XP_002286816.1	-	predicted protein [Thalassiosira pseudonana CCMP1335]	-	-	-	-	-	-	Three growth phases
XP_002289697.1	-	PIP2 phosphodiesterase [Thalassiosira pseudonana CCMP1335]	1-phosphatidylinositol 4,5-bisphosphate phosphodiesterase delta-4 OS=Rattus norvegicus GN=Plcd4 PE=1 SV=1	-	K05857|1|1e-18|88.2|sot:102590316| phosphatidylinositol phospholipase C, delta [EC:3.1.4.11]	GO:0006629//lipid metabolic process;GO:0035556//intracellular signal transduction	GO:0004871//signal transducer activity;GO:0004435//phosphatidylinositol phospholipase C activity	GO:0005622//intracellular	Three growth phases
XP_002288921.1	-	probable isoleucine-trna synthetase [Thalassiosira pseudonana CCMP1335]	Leucine--tRNA ligase OS=Caenorhabditis elegans GN=lrs-1 PE=3 SV=2	Leucyl-tRNA synthetase	K01869|1|0.0|920|ats:F775_21603| leucyl-tRNA synthetase [EC:6.1.1.4]	GO:0006450//regulation of translational fidelity;GO:0006429//leucyl-tRNA aminoacylation	GO:0002161//aminoacyl-tRNA editing activity;GO:0004823//leucine-tRNA ligase activity;GO:0005524//ATP binding	GO:0005737//cytoplasm	Three growth phases
XP_002289653.1	-	predicted protein [Thalassiosira pseudonana CCMP1335]	2-dehydropantoate 2-reductase OS=Yersinia pestis GN=panE PE=3 SV=1	Ketopantoate reductase	-	GO:0055114//oxidation-reduction process	GO:0016616//oxidoreductase activity, acting on the CH-OH group of donors, NAD or NADP as acceptor;GO:0050661//NADP binding	-	Three growth phases
XP_002295488.1	-	predicted protein [Thalassiosira pseudonana CCMP1335]	-	-	-		GO:0005509//calcium ion binding	-	Three growth phases
XP_002289120.1	-	predicted protein [Thalassiosira pseudonana CCMP1335]	-	-	-	-	-	-	Three growth phases
XP_002291776.1	-	inorganic pyrophosphatase [Thalassiosira pseudonana CCMP1335]	Soluble inorganic pyrophosphatase 1, chloroplastic OS=Chlamydomonas reinhardtii GN=ppa1 PE=1 SV=1	Inorganic pyrophosphatase	K01507|1|2e-81|249|mis:MICPUN_104824| inorganic pyrophosphatase [EC:3.6.1.1]	GO:0006796//phosphate-containing compound metabolic process	GO:0004427//inorganic diphosphatase activity;GO:0000287//magnesium ion binding	GO:0005737//cytoplasm	Three growth phases
XP_002289151.1	-	hypothetical protein THAPSDRAFT_268601 [Thalassiosira pseudonana CCMP1335]	-	-	-		GO:0008270//zinc ion binding;GO:0003676//nucleic acid binding	-	Three growth phases
XP_002293774.1	-	predicted protein [Thalassiosira pseudonana CCMP1335]	-	-	-	-	-	-	Three growth phases
XP_002295045.1	-	predicted protein [Thalassiosira pseudonana CCMP1335]	Small ubiquitin-related modifier 1 OS=Danio rerio GN=sumo1 PE=3 SV=1	-	K12160|1|2e-16|70.1|cre:CHLREDRAFT_149066| small ubiquitin-related modifier	-	-	-	Three growth phases
XP_002292251.1	-	predicted protein [Thalassiosira pseudonana CCMP1335]	-	-	-	GO:0055114//oxidation-reduction process	GO:0016616//oxidoreductase activity, acting on the CH-OH group of donors, NAD or NADP as acceptor;GO:0050662//coenzyme binding	-	Three growth phases
XP_002291508.1	-	heat shock protein 70 [Thalassiosira pseudonana CCMP1335]	Heat shock 70 kDa protein OS=Achlya klebsiana GN=HSP70 PE=2 SV=1	Molecular chaperone DnaK (HSP70)	K03283|1|0.0|915|sind:105171901| heat shock 70kDa protein 1/8	GO:0006950//response to stress	GO:0005524//ATP binding	-	Three growth phases
XP_002296151.1	-	predicted protein [Thalassiosira pseudonana CCMP1335]	Streptomycin biosynthesis protein StrG OS=Streptomyces griseus GN=strG PE=4 SV=1	-	-	-	-	-	Three growth phases
XP_002286631.1	-	predicted protein [Thalassiosira pseudonana CCMP1335]	-	-	-	-	-	-	Three growth phases
XP_002292732.1	-	ftsh-like protein [Thalassiosira pseudonana CCMP1335]	ATP-dependent zinc metalloprotease FtsH OS=Anaeromyxobacter dehalogenans (strain 2CP-1 / ATCC BAA-258) GN=ftsH PE=3 SV=1	ATP-dependent Zn proteases	K03798|1|2e-70|235|sind:105176782| cell division protease FtsH [EC:3.4.24.-]		GO:0017111//nucleoside-triphosphatase activity;GO:0005524//ATP binding	-	Three growth phases
XP_002297370.1	-	predicted protein [Thalassiosira pseudonana CCMP1335]	-	-	-	-	-	-	Three growth phases
XP_002290166.1	-	predicted protein [Thalassiosira pseudonana CCMP1335]	-	-	-	-	-	-	Three growth phases
XP_002295094.1	-	predicted protein [Thalassiosira pseudonana CCMP1335]	-	-	-	-	-	-	Three growth phases
XP_002290808.1	-	predicted protein [Thalassiosira pseudonana CCMP1335]	5-formyltetrahydrofolate cyclo-ligase OS=Homo sapiens GN=MTHFS PE=1 SV=2	5-formyltetrahydrofolate cyclo-ligase	K01934|1|9e-29|112|gsl:Gasu_05990| 5-formyltetrahydrofolate cyclo-ligase [EC:6.3.3.2]	GO:0009396//folic acid-containing compound biosynthetic process	GO:0030272//5-formyltetrahydrofolate cyclo-ligase activity;GO:0005524//ATP binding	-	Three growth phases
XP_002289318.1	-	predicted protein [Thalassiosira pseudonana CCMP1335]	-	-	-	-	-	-	Three growth phases
XP_002294087.1	-	predicted protein [Thalassiosira pseudonana CCMP1335]	-	-	-	-	-	-	Three growth phases
XP_002295191.1	-	predicted protein [Thalassiosira pseudonana CCMP1335]	-	-	-	-	-	-	Three growth phases
XP_002286973.1	-	predicted protein [Thalassiosira pseudonana CCMP1335]	-	-	-	-	-	-	Three growth phases
XP_002290190.1	-	predicted protein [Thalassiosira pseudonana CCMP1335]	-	-	-	-	-	-	Three growth phases
XP_002289835.1	-	hypothetical protein THAPSDRAFT_262201 [Thalassiosira pseudonana CCMP1335]	Protein phosphatase 2C homolog 1 OS=Saccharomyces cerevisiae (strain ATCC 204508 / S288c) GN=PTC1 PE=1 SV=1	Serine/threonine protein phosphatase PrpC	K01090|1|5e-46|160|gsl:Gasu_27880| protein phosphatase [EC:3.1.3.16]!K17506|2|3e-35|134|vvi:100263754| protein phosphatase 1L [EC:3.1.3.16]!K14803|4|4e-34|131|ota:Ot07g01800| protein phosphatase PTC2/3 [EC:3.1.3.16]	GO:0006470//protein dephosphorylation	GO:0046872//metal ion binding;GO:0004722//protein serine/threonine phosphatase activity	GO:0008287//protein serine/threonine phosphatase complex	Three growth phases
XP_002292415.1	-	predicted protein [Thalassiosira pseudonana CCMP1335]	N-terminal kinase-like protein OS=Xenopus tropicalis GN=scyl1 PE=2 SV=1	-	K08876|1|5e-59|219|jcu:105649169| SCY1-like protein 1	GO:0006468//protein phosphorylation	GO:0004672//protein kinase activity;GO:0005524//ATP binding	-	Three growth phases
XP_002287875.1	-	predicted protein [Thalassiosira pseudonana CCMP1335]	Putative protein disulfide-isomerase DDB_G0275025 OS=Dictyostelium discoideum GN=DDB_G0275025 PE=1 SV=1	-	K09584|1|7e-07|54.3|gsl:Gasu_36680| protein disulfide-isomerase A6 [EC:5.3.4.1]	-	-	-	Three growth phases
XP_002287067.1	-	predicted protein [Thalassiosira pseudonana CCMP1335]	-	-	-	-	-	-	Three growth phases
XP_002292416.1	-	zinc finger like protein [Thalassiosira pseudonana CCMP1335]	-	-	-	-	-	-	Three growth phases
XP_002295873.1	-	predicted protein [Thalassiosira pseudonana CCMP1335]	-	-	-	-	-	-	Three growth phases
XP_002290799.1	-	predicted protein [Thalassiosira pseudonana CCMP1335]	-	-	-	-	-	-	Three growth phases
XP_002288283.1	-	predicted protein [Thalassiosira pseudonana CCMP1335]	-	-	-	-	-	-	Three growth phases
XP_002295292.1	-	heat shock protein-like protein [Thalassiosira pseudonana CCMP1335]	Peptidyl-prolyl cis-trans isomerase D OS=Homo sapiens GN=PPID PE=1 SV=3	Molecular chaperone DnaK (HSP70)	K09571|1|2e-14|77.8|vra:106777279| FK506-binding protein 4/5 [EC:5.2.1.8]	GO:0006950//response to stress	-	-	Three growth phases
XP_002289879.1	-	predicted protein [Thalassiosira pseudonana CCMP1335]	-	-	-	-	-	-	Three growth phases
XP_002296980.1	-	predicted protein [Thalassiosira pseudonana CCMP1335]	-	-	K15102|1|8e-09|62.8|ccp:CHC_T00001074001| solute carrier family 25 (mitochondrial phosphate transporter), member 3	GO:0006810//transport		GO:0016021//integral component of membrane	Three growth phases
XP_002287351.1	-	predicted protein [Thalassiosira pseudonana CCMP1335]	Probable protein S-acyltransferase 17 OS=Arabidopsis thaliana GN=PAT17 PE=2 SV=1	-	K20003|1|3e-37|139|mis:MICPUN_70748| palmitoyltransferase ZDHHC4 [EC:2.3.1.225]		GO:0008270//zinc ion binding	-	Three growth phases
XP_002288473.1	-	predicted protein [Thalassiosira pseudonana CCMP1335]	-	-	-	-	-	-	Three growth phases
XP_002294261.1	-	eukaryotic translation initiation factor [Thalassiosira pseudonana CCMP1335]	Eukaryotic translation initiation factor 4G OS=Triticum aestivum PE=1 SV=1	-	K03260|1|2e-51|182|ppp:PHYPADRAFT_132424| translation initiation factor 4G	GO:0016070//RNA metabolic process;GO:0006413//translational initiation	GO:0003677//DNA binding;GO:0003743//translation initiation factor activity	-	Three growth phases
XP_002295441.1	-	aldehyde dehydrogenase [Thalassiosira pseudonana CCMP1335]	Probable aldehyde dehydrogenase OS=Linum usitatissimum GN=FIS1 PE=2 SV=1	Acyl-CoA reductase or other NAD-dependent aldehyde dehydrogenase	K00294|1|0.0|640|cre:CHLREDRAFT_150809| 1-pyrroline-5-carboxylate dehydrogenase [EC:1.2.1.88]	GO:0055114//oxidation-reduction process	GO:0046914//transition metal ion binding;GO:0004029//aldehyde dehydrogenase (NAD) activity	GO:0005739//mitochondrion	Three growth phases
XP_002286780.1	-	probable alcohol dehydrogenase [Thalassiosira pseudonana CCMP1335]	Alcohol dehydrogenase OS=Geobacillus stearothermophilus GN=adhT PE=1 SV=2	D-arabinose 1-dehydrogenase, Zn-dependent alcohol dehydrogenase family	K00008|1|5e-33|130|csv:101221918| L-iditol 2-dehydrogenase [EC:1.1.1.14]	GO:0055114//oxidation-reduction process	GO:0000166//nucleotide binding;GO:0008270//zinc ion binding;GO:0004022//alcohol dehydrogenase (NAD) activity	-	Three growth phases
XP_002293543.1	-	hypothetical protein THAPSDRAFT_263992 [Thalassiosira pseudonana CCMP1335]	-	-	-	GO:0045454//cell redox homeostasis	-	-	Three growth phases
XP_002296304.1	-	predicted protein [Thalassiosira pseudonana CCMP1335]	Centrosomal protein 224 OS=Dictyostelium discoideum GN=mtaA PE=1 SV=1	-	K16803|1|7e-15|86.3|bvg:104900753| cytoskeleton-associated protein 5	-	-	-	Three growth phases
XP_002286564.1	-	predicted protein [Thalassiosira pseudonana CCMP1335]	-	-	-	-	-	-	Three growth phases
XP_002287220.1	-	HSP70 domain-containing protein [Thalassiosira pseudonana CCMP1335]	Heat shock protein SSA4 OS=Saccharomyces cerevisiae (strain ATCC 204508 / S288c) GN=SSA4 PE=1 SV=3	Molecular chaperone DnaK (HSP70)	K09490|1|2e-58|198|crb:CARUB_v100044651m| heat shock 70kDa protein 5		GO:0005524//ATP binding	-	Three growth phases
XP_002292398.1	-	predicted protein [Thalassiosira pseudonana CCMP1335]	Charged multivesicular body protein 1 OS=Dictyostelium discoideum GN=chmp1 PE=3 SV=1	-	K12197|1|4e-56|180|gsl:Gasu_36450| charged multivesicular body protein 1	GO:0015031//protein transport	-	-	Three growth phases
XP_002296283.1	-	predicted protein [Thalassiosira pseudonana CCMP1335]	Alpha-tocopherol transfer protein-like OS=Pongo abelii GN=TTPAL PE=2 SV=1	-	-	GO:0006810//transport	GO:0005215//transporter activity	GO:0005622//intracellular	Three growth phases
XP_002288057.1	-	aspartate aminotransferase [Thalassiosira pseudonana CCMP1335]	(5-formylfuran-3-yl)methyl phosphate transaminase OS=Methanocaldococcus jannaschii (strain ATCC 43067 / DSM 2661 / JAL-1 / JCM 10045 / NBRC 100440) GN=mfnC PE=1 SV=2	Aspartate/methionine/tyrosine aminotransferase	K15849|1|8e-34|135|spen:107018133| bifunctional aspartate aminotransferase and glutamate/aspartate-prephenate aminotransferase [EC:2.6.1.1 2.6.1.78 2.6.1.79]	GO:0009058//biosynthetic process	GO:0030170//pyridoxal phosphate binding;GO:0008483//transaminase activity	-	Three growth phases
XP_002294281.1	-	predicted protein [Thalassiosira pseudonana CCMP1335]	-	-	K07735|1|7e-26|112|mpp:MICPUCDRAFT_40028| putative transcriptional regulator	-	-	-	Three growth phases
XP_002286177.1	-	3',5'-cyclic nucleotide phosphodiesterase [Thalassiosira pseudonana CCMP1335]	cAMP-specific 3',5'-cyclic phosphodiesterase, isoform F OS=Drosophila melanogaster GN=dnc PE=3 SV=1	-	K13755|1|5e-34|132|csl:COCSUDRAFT_65108| calcium/calmodulin-dependent 3',5'-cyclic nucleotide phosphodiesterase [EC:3.1.4.17]!K18437|3|8e-30|119|vcn:VOLCADRAFT_60471| high affinity cAMP-specific and IBMX-insensitive 3',5'-cyclic phosphodiesterase 8 [EC:3.1.4.53]!K13293|4|4e-29|117|vcn:VOLCADRAFT_64696| cAMP-specific phosphodiesterase 4 [EC:3.1.4.53]	GO:0008152//metabolic process;GO:0007165//signal transduction	GO:0046872//metal ion binding;GO:0004114//3',5'-cyclic-nucleotide phosphodiesterase activity	-	Three growth phases
XP_002293144.1	-	predicted protein [Thalassiosira pseudonana CCMP1335]	-	-	-	-	-	-	Three growth phases
XP_002293829.1	-	predicted protein [Thalassiosira pseudonana CCMP1335]	Two-pore potassium channel 3 OS=Arabidopsis thaliana GN=TPK3 PE=2 SV=1	-	K05389|1|1e-12|75.5|vvi:100262479| potassium channel subfamily K, other eukaryote	-	-	-	Three growth phases
XP_002293631.1	-	predicted protein [Thalassiosira pseudonana CCMP1335]	HD domain-containing protein 2 OS=Danio rerio GN=hddc2 PE=2 SV=1	5'-deoxynucleotidase YfbR and related HD superfamily hydrolases	K07023|1|1e-63|197|mpp:MICPUCDRAFT_44659| putative hydrolases of HD superfamily	GO:0008152//metabolic process	GO:0046872//metal ion binding;GO:0008081//phosphoric diester hydrolase activity;GO:0016772//transferase activity, transferring phosphorus-containing groups	GO:0005634//nucleus;GO:0005829//cytosol	Three growth phases
XP_002292898.1	-	WD40-repeat protein [Thalassiosira pseudonana CCMP1335]	WD repeat-containing protein 5 OS=Rattus norvegicus GN=Wdr5 PE=1 SV=1	WD40 repeat	K14963|1|2e-102|303|ppp:PHYPADRAFT_167543| COMPASS component SWD3	-	-	-	Three growth phases
XP_002294148.1	-	predicted protein [Thalassiosira pseudonana CCMP1335]	-	-	-	-	-	-	Three growth phases
XP_002291352.1	-	predicted protein [Thalassiosira pseudonana CCMP1335]	-	Steroid 5-alpha reductase family enzyme	-	GO:0006629//lipid metabolic process	GO:0016627//oxidoreductase activity, acting on the CH-CH group of donors	GO:0016021//integral component of membrane;GO:0005737//cytoplasm	Three growth phases
XP_002289733.1	-	predicted protein [Thalassiosira pseudonana CCMP1335]	-	-	-	-	-	-	Three growth phases
XP_002287012.1	-	predicted protein [Thalassiosira pseudonana CCMP1335]	UPF0187 protein sll1024 OS=Synechocystis sp. (strain PCC 6803 / Kazusa) GN=sll1024 PE=3 SV=2	Predicted membrane chloride channel, bestrophin family	-	-	-	-	Three growth phases
XP_002290543.1	-	predicted protein [Thalassiosira pseudonana CCMP1335]	Clusterin-associated protein 1 OS=Mus musculus GN=Cluap1 PE=1 SV=1	-	K19684|1|7e-16|80.1|cre:CHLREDRAFT_192420| clusterin-associated protein 1	-	-	-	Three growth phases
XP_002289553.1	-	predicted protein [Thalassiosira pseudonana CCMP1335]	Protein kinase 2 OS=Dictyostelium discoideum GN=pkgB PE=1 SV=2	Sensor histidine kinase regulating citrate/malate metabolism	K06276|1|6e-23|95.1|gsl:Gasu_45660| 3-phosphoinositide dependent protein kinase-1 [EC:2.7.11.1]!K04688|2|3e-22|92.4|bna:106427929| ribosomal protein S6 kinase beta [EC:2.7.11.1]	GO:0006468//protein phosphorylation	GO:0005524//ATP binding;GO:0004674//protein serine/threonine kinase activity	-	Three growth phases
XP_002293466.1	-	HSP70 domain-containing protein [Thalassiosira pseudonana CCMP1335]	Chaperone protein dnaK1 OS=Prochlorococcus marinus (strain SARG / CCMP1375 / SS120) GN=dnaK1 PE=3 SV=1	Molecular chaperone DnaK (HSP70)	K03283|1|2e-14|74.7|vcn:VOLCADRAFT_117683| heat shock 70kDa protein 1/8		GO:0005524//ATP binding	-	Three growth phases
XP_002292428.1	-	predicted protein [Thalassiosira pseudonana CCMP1335]	-	-	-	-	-	-	Three growth phases
XP_002288996.1	-	predicted protein [Thalassiosira pseudonana CCMP1335]	-	-	-	-	-	-	Three growth phases
XP_002287353.1	-	triose or hexose phosphate/phosphate translocator [Thalassiosira pseudonana CCMP1335]	Phosphoenolpyruvate/phosphate translocator 3, chloroplastic OS=Oryza sativa subsp. japonica GN=PPT3 PE=2 SV=1	-	K15283|1|2e-44|160|gsl:Gasu_21660| solute carrier family 35, member E1			GO:0016021//integral component of membrane	Three growth phases
XP_002297225.1	-	hypothetical protein THAPSDRAFT_270005 [Thalassiosira pseudonana CCMP1335]	LRR receptor-like serine/threonine-protein kinase GSO1 OS=Arabidopsis thaliana GN=GSO1 PE=1 SV=1	Leucine-rich repeat (LRR) protein	K20718|1|8e-37|146|ppp:PHYPADRAFT_127156| LRR receptor-like serine/threonine-protein kinase ERECTA [EC:2.7.11.1]!K13420|5|2e-32|134|ats:F775_19646| LRR receptor-like serine/threonine-protein kinase FLS2 [EC:2.7.11.1]	-	-	-	Three growth phases
XP_002289785.1	-	predicted protein [Thalassiosira pseudonana CCMP1335]	Prolyl 4-hydroxylase subunit alpha OS=Dictyostelium discoideum GN=phyA PE=1 SV=1	Proline 4-hydroxylase (includes Rps23 Pro-64 3,4-dihydroxylase Tpa1), contains SM-20 domain	K09592|1|1e-07|57.0|mpp:MICPUCDRAFT_38436| hypoxia-inducible factor prolyl hydroxylase [EC:1.14.11.29]	GO:0055114//oxidation-reduction process	GO:0031418//L-ascorbic acid binding;GO:0005506//iron ion binding;GO:0016706//oxidoreductase activity, acting on paired donors, with incorporation or reduction of molecular oxygen, 2-oxoglutarate as one donor, and incorporation of one atom each of oxygen into both donors	-	Three growth phases
XP_002295647.1	-	predicted protein [Thalassiosira pseudonana CCMP1335]	Peptide chain release factor 3 OS=Microcystis aeruginosa (strain NIES-843) GN=prfC PE=3 SV=1	Peptide chain release factor RF-3	K02355|1|3e-43|169|bpg:Bathy17g02170| elongation factor G	GO:0006184//GTP catabolic process;GO:0006415//translational termination	GO:0016149//translation release factor activity, codon specific;GO:0003924//GTPase activity;GO:0005525//GTP binding	GO:0005737//cytoplasm	Three growth phases
XP_002291267.1	-	predicted protein [Thalassiosira pseudonana CCMP1335]	Nucleolar GTP-binding protein 2 OS=Ashbya gossypii (strain ATCC 10895 / CBS 109.51 / FGSC 9923 / NRRL Y-1056) GN=NOG2 PE=3 SV=1	Ribosome biogenesis GTPase A	K14537|1|3e-141|419|gra:105768390| nuclear GTP-binding protein	GO:0009987//cellular process	GO:0005525//GTP binding	GO:0005730//nucleolus	Three growth phases
XP_002291805.1	-	predicted protein [Thalassiosira pseudonana CCMP1335]	-	-	-	-	-	-	Three growth phases
XP_002297072.1	-	predicted protein [Thalassiosira pseudonana CCMP1335]	-	-	-	-	-	-	Three growth phases
XP_002289598.1	-	predicted protein [Thalassiosira pseudonana CCMP1335]	Probable uroporphyrinogen-III C-methyltransferase OS=Schizosaccharomyces pombe (strain 972 / ATCC 24843) GN=SPCC1739.06c PE=2 SV=1	Uroporphyrinogen-III methylase (siroheme synthase)	-	GO:0006779//porphyrin-containing compound biosynthetic process;GO:0032259//methylation;GO:0055114//oxidation-reduction process	GO:0043115//precorrin-2 dehydrogenase activity;GO:0008168//methyltransferase activity	-	Three growth phases
XP_002289890.1	-	predicted protein [Thalassiosira pseudonana CCMP1335]	-	-	K09272|1|2e-06|53.5|crb:CARUB_v10016819mg| structure-specific recognition protein 1	-	-	-	Three growth phases
XP_002289419.1	-	predicted protein [Thalassiosira pseudonana CCMP1335]	Nuclear pore complex protein NUP58 OS=Arabidopsis thaliana GN=NUP58 PE=1 SV=1	Cell division protein DamX, binds to the septal ring, contains C-terminal SPOR domain	K14307|1|2e-06|55.1|ath:AT4G37130| nucleoporin p58/p45	-	-	-	Three growth phases
XP_002290573.1	-	predicted protein [Thalassiosira pseudonana CCMP1335]	-	-	-	-	-	-	Three growth phases
XP_002291047.1	-	hypothetical protein THAPSDRAFT_262827 [Thalassiosira pseudonana CCMP1335]	LRR receptor-like serine/threonine-protein kinase ERECTA OS=Arabidopsis thaliana GN=ERECTA PE=1 SV=1	Leucine-rich repeat (LRR) protein	K20718|1|9e-42|159|egr:104436354| LRR receptor-like serine/threonine-protein kinase ERECTA [EC:2.7.11.1]	-	-	-	Three growth phases
XP_002293156.1	-	threonine dehydratase [Thalassiosira pseudonana CCMP1335]	L-threonine dehydratase biosynthetic IlvA OS=Burkholderia multivorans (strain ATCC 17616 / 249) GN=ilvA PE=3 SV=1	Threonine dehydratase	K01754|1|5e-164|481|gsl:Gasu_26990| threonine dehydratase [EC:4.3.1.19]	GO:0009097//isoleucine biosynthetic process	GO:0030170//pyridoxal phosphate binding;GO:0004794//L-threonine ammonia-lyase activity	-	Three growth phases
XP_002288088.1	-	predicted protein [Thalassiosira pseudonana CCMP1335]	-	-	-		GO:0005509//calcium ion binding	-	Three growth phases
XP_002293526.1	-	predicted protein [Thalassiosira pseudonana CCMP1335]	-	-	-	-	-	-	Three growth phases
XP_002291575.1	-	predicted protein [Thalassiosira pseudonana CCMP1335]	Probable cytokinin riboside 5'-monophosphate phosphoribohydrolase LOGL6 OS=Oryza sativa subsp. japonica GN=LOGL6 PE=2 SV=1	Predicted Rossmann fold nucleotide-binding protein	K06966|1|2e-26|105|mis:MICPUN_107339| uncharacterized protein	-	-	-	Three growth phases
XP_002295990.1	-	predicted protein [Thalassiosira pseudonana CCMP1335]	-	-	-	-	-	-	Three growth phases
XP_002291634.1	-	predicted protein [Thalassiosira pseudonana CCMP1335]	-	-	-	-	-	-	Three growth phases
XP_002294862.1	-	predicted protein [Thalassiosira pseudonana CCMP1335]	-	-	-	-	-	-	Three growth phases
XP_002286545.1	-	predicted protein [Thalassiosira pseudonana CCMP1335]	-	-	-	-	-	-	Three growth phases
XP_002287669.1	-	predicted protein [Thalassiosira pseudonana CCMP1335]	-	-	-	-	-	-	Three growth phases
XP_002294985.1	-	predicted protein [Thalassiosira pseudonana CCMP1335]	C-factor OS=Myxococcus xanthus GN=csgA PE=1 SV=1	NAD(P)-dependent dehydrogenase, short-chain alcohol dehydrogenase family	K15095|1|4e-07|53.9|cam:101496620| (+)-neomenthol dehydrogenase [EC:1.1.1.208]!K00059|2|1e-06|52.8|nnu:104592953| 3-oxoacyl-[acyl-carrier protein] reductase [EC:1.1.1.100]	GO:0055114//oxidation-reduction process	GO:0016491//oxidoreductase activity;GO:0000166//nucleotide binding	-	Three growth phases
XP_002287214.1	-	predicted protein [Thalassiosira pseudonana CCMP1335]	-	-	K10755|1|1e-30|125|apro:F751_1049| replication factor C subunit 2/4	-	-	-	Three growth phases
XP_002293727.1	-	hypothetical protein THAPSDRAFT_269752 [Thalassiosira pseudonana CCMP1335]	Enoyl-CoA delta isomerase 3 OS=Arabidopsis thaliana GN=ECI3 PE=1 SV=1	Enoyl-CoA hydratase/carnithine racemase	K18880|1|2e-19|88.2|eus:EUTSA_v10026117mg| very-long-chain (3R)-3-hydroxyacyl-CoA dehydratase [EC:4.2.1.134]	GO:0008152//metabolic process	GO:0003824//catalytic activity	-	Three growth phases
XP_002291416.1	-	predicted protein [Thalassiosira pseudonana CCMP1335]	Small nuclear ribonucleoprotein E OS=Sus scrofa GN=SNRPE PE=3 SV=1	-	K11097|1|9e-33|111|cvr:CHLNCDRAFT_36210| small nuclear ribonucleoprotein E		GO:0003676//nucleic acid binding	GO:0030529//ribonucleoprotein complex	Three growth phases
XP_002296751.1	-	predicted protein [Thalassiosira pseudonana CCMP1335]	-	-	-		GO:0003677//DNA binding	-	Three growth phases
XP_002289375.1	-	predicted protein [Thalassiosira pseudonana CCMP1335]	-	-	-	-	-	-	Three growth phases
XP_002289308.1	-	predicted protein [Thalassiosira pseudonana CCMP1335]	-	-	-	-	-	-	Three growth phases
XP_002293001.1	-	predicted protein [Thalassiosira pseudonana CCMP1335]	-	-	-	-	-	-	Three growth phases
XP_002286503.1	-	predicted protein [Thalassiosira pseudonana CCMP1335]	-	Superfamily II DNA or RNA helicase	-	-	-	-	Three growth phases
XP_002286566.1	-	predicted protein [Thalassiosira pseudonana CCMP1335]	-	Acyl transferase domain in polyketide synthase (PKS) enzymes	-	GO:0008152//metabolic process	GO:0003824//catalytic activity	-	Three growth phases
XP_002295674.1	-	ABC transporter, ATP binding protein [Thalassiosira pseudonana CCMP1335]	Uncharacterized ABC transporter ATP-binding protein sll0182 OS=Synechocystis sp. (strain PCC 6803 / Kazusa) GN=sll0182 PE=3 SV=1	ABC-type uncharacterized transport system, permease and ATPase components	K05677|1|4e-42|164|pop:POPTR_0007s05540g| ATP-binding cassette, subfamily D (ALD), member 3	GO:0055085//transmembrane transport;GO:0006200//ATP catabolic process	GO:0042626//ATPase activity, coupled to transmembrane movement of substances;GO:0005524//ATP binding	GO:0016021//integral component of membrane	Three growth phases
XP_002286958.1	-	predicted protein [Thalassiosira pseudonana CCMP1335]	TVP38/TMEM64 family membrane protein slr0305 OS=Synechocystis sp. (strain PCC 6803 / Kazusa) GN=slr0305 PE=3 SV=1	Uncharacterized membrane protein YdjX, TVP38/TMEM64 family, SNARE-associated domain	-	-	-	-	Three growth phases
XP_002290262.1	-	probable dUTP pyrophosphatase [Thalassiosira pseudonana CCMP1335]	Deoxyuridine 5'-triphosphate nucleotidohydrolase OS=Dictyostelium discoideum GN=dut PE=1 SV=1	dUTPase	K01520|1|3e-61|189|olu:OSTLU_28197| dUTP pyrophosphatase [EC:3.6.1.23]	GO:0046080//dUTP metabolic process	GO:0004170//dUTP diphosphatase activity	-	Three growth phases
XP_002296644.1	-	predicted protein [Thalassiosira pseudonana CCMP1335]	-	-	-		GO:0016757//transferase activity, transferring glycosyl groups	-	Three growth phases
XP_002291362.1	-	set domain-containing protein [Thalassiosira pseudonana CCMP1335]	Histone-lysine N-methyltransferase, H3 lysine-4 specific OS=Aspergillus oryzae (strain ATCC 42149 / RIB 40) GN=set1 PE=3 SV=1	SET domain-containing protein (function unknown)	K11422|1|3e-50|177|vra:106762023| histone-lysine N-methyltransferase SETD1 [EC:2.1.1.43]	GO:0034968//histone lysine methylation	GO:0018024//histone-lysine N-methyltransferase activity	GO:0005634//nucleus	Three growth phases
XP_002294510.1	-	predicted protein [Thalassiosira pseudonana CCMP1335]	UPF0061 protein ORF18 OS=Moritella marina PE=3 SV=1	Uncharacterized conserved protein YdiU, UPF0061 family	-	-	-	-	Three growth phases
XP_002285968.1	-	predicted protein [Thalassiosira pseudonana CCMP1335]	Trafficking protein particle complex subunit 5 OS=Dictyostelium discoideum GN=trappc5 PE=3 SV=1	-	K20280|1|4e-66|204|ppp:PHYPADRAFT_224875| trafficking protein particle complex subunit 5	-	-	-	Three growth phases
XP_002289493.1	-	methyltransferase [Thalassiosira pseudonana CCMP1335]	tRNA (guanine-N(7)-)-methyltransferase OS=Synechococcus sp. (strain ATCC 27144 / PCC 6301 / SAUG 1402/1) GN=trmB PE=3 SV=1	tRNA G46 methylase TrmB	K03439|1|2e-40|142|vcn:VOLCADRAFT_61222| tRNA (guanine-N7-)-methyltransferase [EC:2.1.1.33]	GO:0006400//tRNA modification;GO:0036265//RNA (guanine-N7)-methylation	GO:0008176//tRNA (guanine-N7-)-methyltransferase activity	-	Three growth phases
XP_002296005.1	-	predicted protein [Thalassiosira pseudonana CCMP1335]	-	Proline 4-hydroxylase (includes Rps23 Pro-64 3,4-dihydroxylase Tpa1), contains SM-20 domain	-	-	-	-	Three growth phases
XP_002292180.1	-	predicted protein [Thalassiosira pseudonana CCMP1335]	-	-	-	-	-	-	Three growth phases
XP_002291705.1	-	predicted protein [Thalassiosira pseudonana CCMP1335]	Thioredoxin domain-containing protein PLP3B OS=Arabidopsis thaliana GN=PLP3B PE=2 SV=1	-	K02995|1|3e-16|77.4|zma:103652355| small subunit ribosomal protein S8e	GO:0045454//cell redox homeostasis	-	-	Three growth phases
XP_002289480.1	-	predicted protein [Thalassiosira pseudonana CCMP1335]	-	-	-	-	-	-	Three growth phases
XP_002296612.1	-	n-acetyltransferase [Thalassiosira pseudonana CCMP1335]	N-terminal acetyltransferase B complex catalytic subunit NAA20 OS=Arabidopsis thaliana GN=NAA20 PE=1 SV=1	Ribosomal protein S18 acetylase RimI and related acetyltransferases	K17972|1|6e-84|248|vcn:VOLCADRAFT_74579| N-terminal acetyltransferase B complex catalytic subunit [EC:2.3.1.254]		GO:0008080//N-acetyltransferase activity	-	Three growth phases
XP_002297362.1	-	predicted protein [Thalassiosira pseudonana CCMP1335]	U4/U6.U5 tri-snRNP-associated protein 2 OS=Mus musculus GN=Usp39 PE=1 SV=2	-	K12847|1|8e-122|370|tcc:TCM_030360| U4/U6.U5 tri-snRNP-associated protein 2	GO:0006511//ubiquitin-dependent protein catabolic process	GO:0004221//ubiquitin thiolesterase activity;GO:0008270//zinc ion binding	-	Three growth phases
XP_002288024.1	-	glutamate-ligase like protein [Thalassiosira pseudonana CCMP1335]	Glutamine synthetase OS=Methanocaldococcus jannaschii (strain ATCC 43067 / DSM 2661 / JAL-1 / JCM 10045 / NBRC 100440) GN=glnA PE=1 SV=1	Glutamine synthetase	-	GO:0006807//nitrogen compound metabolic process	GO:0004356//glutamate-ammonia ligase activity	-	Three growth phases
XP_002295298.1	-	predicted protein [Thalassiosira pseudonana CCMP1335]	-	-	-	-	-	-	Three growth phases
XP_002286338.1	-	predicted protein [Thalassiosira pseudonana CCMP1335]	Lariat debranching enzyme OS=Xenopus tropicalis GN=dbr1 PE=2 SV=1	3',5'-cyclic AMP phosphodiesterase CpdA	K18328|1|1e-95|291|olu:OSTLU_25255| lariat debranching enzyme [EC:3.1.-.-]	GO:0009790//embryo development;GO:0006397//mRNA processing	GO:0008419//RNA lariat debranching enzyme activity	-	Three growth phases
XP_002295337.1	-	predicted protein [Thalassiosira pseudonana CCMP1335]	-	-	-	-	-	-	Three growth phases
XP_002288762.1	-	anion-transporting ATPase [Thalassiosira pseudonana CCMP1335]	ATPase GET3 OS=Ustilago maydis (strain 521 / FGSC 9021) GN=GET3 PE=3 SV=1	Anion-transporting ATPase, ArsA/GET3 family	K01551|1|3e-115|341|csv:101204751| arsenite-transporting ATPase [EC:3.6.3.16]	GO:0006200//ATP catabolic process;GO:0071722//detoxification of arsenic-containing substance	GO:0015446//arsenite-transmembrane transporting ATPase activity;GO:0005524//ATP binding	-	Three growth phases
XP_002291797.1	-	predicted protein [Thalassiosira pseudonana CCMP1335]	ADP-ribosylation factor GTPase-activating protein glo3 OS=Schizosaccharomyces pombe (strain 972 / ATCC 24843) GN=glo3 PE=3 SV=2	-	K12493|1|2e-30|113|mus:103971744| ADP-ribosylation factor GTPase-activating protein 2/3!K12492|2|3e-30|113|mus:103991806| ADP-ribosylation factor GTPase-activating protein 1	GO:0032312//regulation of ARF GTPase activity	GO:0008060//ARF GTPase activator activity;GO:0008270//zinc ion binding	-	Three growth phases
XP_002292117.1	-	predicted protein [Thalassiosira pseudonana CCMP1335]	Phosphoglucomutase, cytoplasmic OS=Mesembryanthemum crystallinum GN=PGM1 PE=2 SV=1	Phosphoglucomutase	K01835|1|0.0|563|cic:CICLE_v10014721mg| phosphoglucomutase [EC:5.4.2.2]	GO:0005975//carbohydrate metabolic process	GO:0000287//magnesium ion binding;GO:0016868//intramolecular transferase activity, phosphotransferases	GO:0005737//cytoplasm	Three growth phases
XP_002295597.1	-	1-deoxy-D-xylulose 5-phosphate reductoisomerase [Thalassiosira pseudonana CCMP1335]	1-deoxy-D-xylulose 5-phosphate reductoisomerase OS=Anabaena variabilis (strain ATCC 29413 / PCC 7937) GN=dxr PE=3 SV=1	1-deoxy-D-xylulose 5-phosphate reductoisomerase	K00099|1|2e-156|455|mpp:MICPUCDRAFT_47613| 1-deoxy-D-xylulose-5-phosphate reductoisomerase [EC:1.1.1.267]	GO:0055114//oxidation-reduction process;GO:0016114//terpenoid biosynthetic process	GO:0046872//metal ion binding;GO:0030604//1-deoxy-D-xylulose-5-phosphate reductoisomerase activity;GO:0070402//NADPH binding;GO:0016853//isomerase activity	-	Three growth phases
XP_002289488.1	-	predicted protein [Thalassiosira pseudonana CCMP1335]	Probable asparagine--tRNA ligase, mitochondrial OS=Dictyostelium discoideum GN=asnS2 PE=3 SV=1	Aspartyl/asparaginyl-tRNA synthetase	K01893|1|3e-75|245|gsl:Gasu_07450| asparaginyl-tRNA synthetase [EC:6.1.1.22]	GO:0006421//asparaginyl-tRNA aminoacylation	GO:0004816//asparagine-tRNA ligase activity;GO:0005524//ATP binding	GO:0005737//cytoplasm	Three growth phases
XP_002290221.1	-	predicted protein [Thalassiosira pseudonana CCMP1335]	-	-	-	-	-	-	Three growth phases
XP_002294264.1	-	hypothetical protein THAPSDRAFT_269843 [Thalassiosira pseudonana CCMP1335]	Histone-lysine N-methyltransferase NSD2 OS=Homo sapiens GN=NSD2 PE=1 SV=1	-	-		GO:0008270//zinc ion binding	-	Three growth phases
XP_002288381.1	-	predicted protein [Thalassiosira pseudonana CCMP1335]	-	DNA-binding beta-propeller fold protein YncE	-	-	-	-	Three growth phases
XP_002287619.1	-	predicted protein [Thalassiosira pseudonana CCMP1335]	DNA polymerase epsilon subunit 3 OS=Rattus norvegicus GN=Pole3 PE=1 SV=1	-	K02326|1|3e-13|69.3|ats:F775_13958| DNA polymerase epsilon subunit 3 [EC:2.7.7.7]		GO:0043565//sequence-specific DNA binding	GO:0005622//intracellular	Three growth phases
XP_002296057.1	-	predicted protein [Thalassiosira pseudonana CCMP1335]	Transmembrane protein 184C OS=Xenopus tropicalis GN=tmem184c PE=2 SV=1	-	-	-	-	-	Three growth phases
XP_002293963.1	-	predicted protein [Thalassiosira pseudonana CCMP1335]	-	-	-	-	-	-	Three growth phases
XP_002292783.1	-	predicted protein [Thalassiosira pseudonana CCMP1335]	Peptidyl-prolyl cis-trans isomerase CYP38, chloroplastic OS=Arabidopsis thaliana GN=CYP38 PE=1 SV=1	Peptidyl-prolyl cis-trans isomerase (rotamase) - cyclophilin family	-	GO:0009697//salicylic acid biosynthetic process;GO:0016117//carotenoid biosynthetic process;GO:0010363//regulation of plant-type hypersensitive response;GO:0010200//response to chitin;GO:0031348//negative regulation of defense response;GO:0050832//defense response to fungus;GO:0006098//pentose-phosphate shunt;GO:0000413//protein peptidyl-prolyl isomerization;GO:0009867//jasmonic acid mediated sig…	GO:0003755//peptidyl-prolyl cis-trans isomerase activity	GO:0009570//chloroplast stroma;GO:0009543//chloroplast thylakoid lumen;GO:0009535//chloroplast thylakoid membrane	Three growth phases
XP_002295782.1	-	predicted protein [Thalassiosira pseudonana CCMP1335]	-	-	-	-	-	-	Three growth phases
XP_002297112.1	-	predicted protein [Thalassiosira pseudonana CCMP1335]	-	-	-	-	-	-	Three growth phases
XP_002288544.1	-	predicted protein [Thalassiosira pseudonana CCMP1335]	Short-chain dehydrogenase TIC 32, chloroplastic OS=Pisum sativum GN=TIC32 PE=1 SV=1	NAD(P)-dependent dehydrogenase, short-chain alcohol dehydrogenase family	K11153|1|3e-12|70.1|thj:104823251| retinol dehydrogenase 12 [EC:1.1.1.300]		GO:0000166//nucleotide binding	-	Three growth phases
XP_002288410.1	-	formate-tetrahydrofolate ligase [Thalassiosira pseudonana CCMP1335]	Formate--tetrahydrofolate ligase OS=Spinacia oleracea PE=1 SV=3	Formyltetrahydrofolate synthetase	K01938|1|0.0|772|csl:COCSUDRAFT_52184| formate--tetrahydrofolate ligase [EC:6.3.4.3]	GO:0009396//folic acid-containing compound biosynthetic process;GO:0006730//one-carbon metabolic process	GO:0005524//ATP binding;GO:0004329//formate-tetrahydrofolate ligase activity	-	Three growth phases
XP_002295680.1	-	predicted protein [Thalassiosira pseudonana CCMP1335]	-	-	-	-	-	-	Three growth phases
XP_002286925.1	-	glycosyl hydrolase [Thalassiosira pseudonana CCMP1335]	Probable galactinol--sucrose galactosyltransferase 2 OS=Arabidopsis thaliana GN=RFS2 PE=2 SV=2	Alpha-galactosidase	K06617|1|2e-138|423|ath:AT3G57520| raffinose synthase [EC:2.4.1.82]	GO:0006979//response to oxidative stress;GO:0034484//raffinose catabolic process;GO:0080167//response to karrikin	GO:0052692//raffinose alpha-galactosidase activity;GO:0047274//galactinol-sucrose galactosyltransferase activity	GO:0009506//plasmodesma	Three growth phases
XP_002289199.1	-	predicted protein [Thalassiosira pseudonana CCMP1335]	-	-	-	-	-	-	Three growth phases
XP_002290231.1	-	thiamin pyrophosphokinase [Thalassiosira pseudonana CCMP1335]	Nudix hydrolase 24, chloroplastic OS=Arabidopsis thaliana GN=NUDT24 PE=2 SV=1	ADP-ribose pyrophosphatase YjhB, NUDIX family	-	GO:0016310//phosphorylation	GO:0004788//thiamine diphosphokinase activity;GO:0016301//kinase activity;GO:0016787//hydrolase activity	-	Three growth phases
XP_002291179.1	-	predicted protein [Thalassiosira pseudonana CCMP1335]	3-hydroxyacyl-[acyl-carrier-protein] dehydratase FabZ OS=Nostoc sp. (strain PCC 7120 / SAG 25.82 / UTEX 2576) GN=fabZ PE=3 SV=1	3-hydroxymyristoyl/3-hydroxydecanoyl-(acyl carrier protein) dehydratase	K02372|1|9e-61|191|ccp:CHC_T00009190001| 3-hydroxyacyl-[acyl-carrier-protein] dehydratase [EC:4.2.1.59]	GO:0006633//fatty acid biosynthetic process;GO:0009245//lipid A biosynthetic process	GO:0004317//3-hydroxypalmitoyl-[acyl-carrier-protein] dehydratase activity;GO:0004300//enoyl-CoA hydratase activity	GO:0005737//cytoplasm	Three growth phases
XP_002290005.1	-	predicted protein [Thalassiosira pseudonana CCMP1335]	-	-	-	-	-	-	Three growth phases
XP_002293467.1	-	2-oxoglutarate dehydrogenase E1 component [Thalassiosira pseudonana CCMP1335]	2-oxoglutarate dehydrogenase, mitochondrial OS=Dictyostelium discoideum GN=ogdh PE=3 SV=1	2-oxoglutarate dehydrogenase complex, dehydrogenase (E1) component, and related enzymes	K00164|1|0.0|1010|bna:106348097| 2-oxoglutarate dehydrogenase E1 component [EC:1.2.4.2]	GO:0006099//tricarboxylic acid cycle	GO:0004591//oxoglutarate dehydrogenase (succinyl-transferring) activity;GO:0030976//thiamine pyrophosphate binding	-	Three growth phases
XP_002292649.1	-	predicted protein [Thalassiosira pseudonana CCMP1335]	-	-	-	-	-	-	Three growth phases
XP_002289008.1	-	probable glactonolatone dehydrogenase [Thalassiosira pseudonana CCMP1335]	L-galactono-1,4-lactone dehydrogenase, mitochondrial OS=Brassica oleracea PE=1 SV=1	FAD/FMN-containing dehydrogenase	K00225|1|5e-117|361|cvr:CHLNCDRAFT_28225| L-galactono-1,4-lactone dehydrogenase [EC:1.3.2.3]	GO:0055114//oxidation-reduction process	GO:0050660//flavin adenine dinucleotide binding;GO:0008762//UDP-N-acetylmuramate dehydrogenase activity;GO:0016633//galactonolactone dehydrogenase activity;GO:0003885//D-arabinono-1,4-lactone oxidase activity	GO:0016020//membrane	Three growth phases
XP_002294234.1	-	predicted protein [Thalassiosira pseudonana CCMP1335]	-	-	-	-	-	-	Three growth phases
XP_002291366.1	-	predicted protein [Thalassiosira pseudonana CCMP1335]	-	-	-	-	-	-	Three growth phases
XP_002295841.1	-	aspartate-tRNA ligase or aspartyl tRNA synthetase [Thalassiosira pseudonana CCMP1335]	Aspartate--tRNA ligase, cytoplasmic OS=Schizosaccharomyces pombe (strain 972 / ATCC 24843) GN=dps1 PE=1 SV=1	Aspartyl/asparaginyl-tRNA synthetase	K01876|1|0.0|522|vcn:VOLCADRAFT_72624| aspartyl-tRNA synthetase [EC:6.1.1.12]	GO:0006422//aspartyl-tRNA aminoacylation	GO:0003676//nucleic acid binding;GO:0005524//ATP binding;GO:0004815//aspartate-tRNA ligase activity	GO:0005737//cytoplasm	Three growth phases
XP_002297498.1	-	amino acid/polyamine transporter [Thalassiosira pseudonana CCMP1335]	Putative sodium-coupled neutral amino acid transporter 11 OS=Rattus norvegicus GN=Slc38a11 PE=2 SV=1	-	K14207|1|2e-21|99.8|obr:102721422| solute carrier family 38 (sodium-coupled neutral amino acid transporter), member 2			GO:0016021//integral component of membrane	Three growth phases
XP_002288174.1	-	predicted protein [Thalassiosira pseudonana CCMP1335]	-	-	-	-	-	-	Three growth phases
XP_002292194.1	-	predicted protein [Thalassiosira pseudonana CCMP1335]	Microtubule-associated protein RP/EB family member 1A OS=Arabidopsis thaliana GN=EB1A PE=1 SV=1	-	K10436|1|8e-40|140|egu:105056554| microtubule-associated protein, RP/EB family		GO:0008017//microtubule binding	-	Three growth phases
XP_002291564.1	-	predicted protein [Thalassiosira pseudonana CCMP1335]	Phosphatidylinositol 4-phosphate 5-kinase 3 OS=Arabidopsis thaliana GN=PIP5K3 PE=4 SV=1	-	K00889|1|6e-41|148|obr:102702793| 1-phosphatidylinositol-4-phosphate 5-kinase [EC:2.7.1.68]	GO:0046854//phosphatidylinositol phosphorylation	GO:0016307//phosphatidylinositol phosphate kinase activity	-	Three growth phases
XP_002293786.1	-	hypothetical protein THAPSDRAFT_269776 [Thalassiosira pseudonana CCMP1335]	Putative ribosome biogenesis protein C306.07c OS=Schizosaccharomyces pombe (strain 972 / ATCC 24843) GN=SPCC306.07c PE=3 SV=1	Ribosomal protein L1	K14775|1|1e-38|147|ota:Ot05g05100| ribosome biogenesis protein UTP30	GO:0006412//translation	GO:0003735//structural constituent of ribosome;GO:0003723//RNA binding	GO:0015934//large ribosomal subunit	Three growth phases
XP_002296682.1	-	predicted protein [Thalassiosira pseudonana CCMP1335]	-	-	-	-	-	-	Three growth phases
XP_002290986.1	-	predicted protein [Thalassiosira pseudonana CCMP1335]	Dynamin-like protein ARC5 OS=Arabidopsis thaliana GN=ARC5 PE=1 SV=2	-	K17065|1|5e-13|76.6|csl:COCSUDRAFT_54690| dynamin 1-like protein [EC:3.6.5.5]	GO:0016559//peroxisome fission;GO:0007623//circadian rhythm;GO:0006184//GTP catabolic process;GO:0010020//chloroplast fission	GO:0042802//identical protein binding;GO:0003924//GTPase activity;GO:0005525//GTP binding	GO:0005777//peroxisome;GO:0009707//chloroplast outer membrane	Three growth phases
XP_002288882.1	-	predicted protein [Thalassiosira pseudonana CCMP1335]	Branched-chain-amino-acid aminotransferase OS=Haemophilus influenzae (strain ATCC 51907 / DSM 11121 / KW20 / Rd) GN=ilvE PE=3 SV=1	Branched-chain amino acid aminotransferase/4-amino-4-deoxychorismate lyase	K00826|1|1e-118|353|gsl:Gasu_03710| branched-chain amino acid aminotransferase [EC:2.6.1.42]	GO:0009081//branched-chain amino acid metabolic process	GO:0004084//branched-chain-amino-acid transaminase activity	-	Three growth phases
XP_002293619.1	-	NADH dehydrogenase [Thalassiosira pseudonana CCMP1335]	NADH dehydrogenase [ubiquinone] iron-sulfur protein 8-A, mitochondrial OS=Arabidopsis thaliana GN=At1g79010 PE=1 SV=1	Formate hydrogenlyase subunit 6/NADH:ubiquinone oxidoreductase 23 kD subunit (chain I)	K03941|1|4e-90|264|sind:105169636| NADH dehydrogenase (ubiquinone) Fe-S protein 8 [EC:1.6.5.3 1.6.99.3]	GO:0019684//photosynthesis, light reaction;GO:0055114//oxidation-reduction process	GO:0009055//electron carrier activity;GO:0008137//NADH dehydrogenase (ubiquinone) activity;GO:0005506//iron ion binding;GO:0051539//4 iron, 4 sulfur cluster binding	GO:0005886//plasma membrane;GO:0005747//mitochondrial respiratory chain complex I	Three growth phases
XP_002290064.1	-	predicted protein [Thalassiosira pseudonana CCMP1335]	Ataxin-3 OS=Homo sapiens GN=ATXN3 PE=1 SV=4	-	K11863|1|3e-32|124|smo:SELMODRAFT_6003| Ataxin-3 [EC:3.4.22.-]		GO:0008242//omega peptidase activity	-	Three growth phases
XP_002293071.1	-	transporter [Thalassiosira pseudonana CCMP1335]	-	Predicted arabinose efflux permease, MFS family	-	GO:0006810//transport		GO:0016020//membrane	Three growth phases
XP_002292434.1	-	predicted protein [Thalassiosira pseudonana CCMP1335]	DENN domain-containing protein 4C OS=Homo sapiens GN=DENND4C PE=1 SV=3	-	K20164|1|6e-07|56.2|ats:F775_01878| DENN domain-containing protein 5	-	-	-	Three growth phases
XP_002287982.1	-	WD40-repeat protein [Thalassiosira pseudonana CCMP1335]	Periodic tryptophan protein 2 homolog OS=Mus musculus GN=Pwp2 PE=1 SV=1	WD40 repeat	K14558|1|0.0|675|pda:103717859| periodic tryptophan protein 2	-	-	-	Three growth phases
XP_002289111.1	-	RP3A,-like protein to dna-directed RNA polymerase II third largest subunit [Thalassiosira pseudonana CCMP1335]	DNA-directed RNA polymerases II, IV and V subunit 3 OS=Arabidopsis thaliana GN=NRPB3 PE=1 SV=1	DNA-directed RNA polymerase, alpha subunit/40 kD subunit	K03011|1|1e-74|234|tcc:TCM_007121| DNA-directed RNA polymerase II subunit RPB3	GO:0006351//transcription, DNA-templated	GO:0003899//DNA-directed RNA polymerase activity;GO:0003677//DNA binding;GO:0046983//protein dimerization activity	-	Three growth phases
XP_002286605.1	-	predicted protein [Thalassiosira pseudonana CCMP1335]	Ribonuclease TUDOR 2 OS=Arabidopsis thaliana GN=TSN2 PE=1 SV=1	-	K15979|1|5e-105|352|spen:107014624| staphylococcal nuclease domain-containing protein 1	GO:0031047//gene silencing by RNA	GO:0016788//hydrolase activity, acting on ester bonds;GO:0003676//nucleic acid binding	GO:0016442//RISC complex	Three growth phases
XP_002297044.1	-	predicted protein [Thalassiosira pseudonana CCMP1335]	-	Predicted ATPase	K17535|1|2e-07|58.2|tcc:TCM_037365| serine/threonine-protein kinase TNNI3K [EC:2.7.11.1]	GO:0006468//protein phosphorylation	GO:0004672//protein kinase activity;GO:0005524//ATP binding	-	Three growth phases
XP_002287929.1	-	spermidine synthase [Thalassiosira pseudonana CCMP1335]	Polyamine aminopropyltransferase OS=Thermoanaerobacter sp. (strain X514) GN=speE PE=3 SV=1	Spermidine synthase	K00797|1|3e-14|77.4|zma:100279222| spermidine synthase [EC:2.5.1.16]	GO:0008295//spermidine biosynthetic process	GO:0004766//spermidine synthase activity;GO:0004014//adenosylmethionine decarboxylase activity	-	Three growth phases
XP_002286528.1	-	predicted protein [Thalassiosira pseudonana CCMP1335]	-	-	-	-	-	-	Three growth phases
XP_002289761.1	-	predicted protein [Thalassiosira pseudonana CCMP1335]	-	-	-		GO:0005198//structural molecule activity	GO:0009507//chloroplast	Three growth phases
XP_002286884.1	-	light-repressed protein a [Thalassiosira pseudonana CCMP1335]	Ribosome hibernation promotion factor OS=Synechocystis sp. (strain PCC 6803 / Kazusa) GN=hpf PE=3 SV=1	Ribosome-associated translation inhibitor RaiA	-	GO:0044238//primary metabolic process	-	-	Three growth phases
XP_002286412.1	-	predicted protein [Thalassiosira pseudonana CCMP1335]	-	-	-	-	-	-	Three growth phases
XP_002287783.1	-	predicted protein [Thalassiosira pseudonana CCMP1335]	-	-	-	-	-	-	Three growth phases
XP_002289045.1	-	predicted protein [Thalassiosira pseudonana CCMP1335]	Isoprenyl transferase OS=Caldanaerobacter subterraneus subsp. tengcongensis (strain DSM 15242 / JCM 11007 / NBRC 100824 / MB4) GN=uppS PE=3 SV=1	Undecaprenyl pyrophosphate synthase	K11778|1|1e-53|177|ppp:PHYPADRAFT_190474| ditrans,polycis-polyprenyl diphosphate synthase [EC:2.5.1.87]		GO:0016765//transferase activity, transferring alkyl or aryl (other than methyl) groups	-	Three growth phases
XP_002292477.1	-	predicted protein [Thalassiosira pseudonana CCMP1335]	Probable chlorophyll(ide) b reductase NYC1, chloroplastic OS=Arabidopsis thaliana GN=NYC1 PE=1 SV=1	NADP-dependent 3-hydroxy acid dehydrogenase YdfG	K13606|1|2e-39|145|tcc:TCM_044503| chlorophyll(ide) b reductase [EC:1.1.1.294]	GO:0055114//oxidation-reduction process	GO:0016491//oxidoreductase activity;GO:0000166//nucleotide binding	-	Three growth phases
XP_002295758.1	-	predicted protein [Thalassiosira pseudonana CCMP1335]	Probable plastid-lipid-associated protein 13, chloroplastic OS=Arabidopsis thaliana GN=PAP13 PE=1 SV=2	-	K00550|1|6e-10|62.4|apro:F751_5940| methylene-fatty-acyl-phospholipid synthase [EC:2.1.1.16]		GO:0005198//structural molecule activity	GO:0009507//chloroplast	Three growth phases
XP_002288158.1	-	predicted protein [Thalassiosira pseudonana CCMP1335]	-	-	-	-	-	-	Three growth phases
XP_002290677.1	-	predicted protein [Thalassiosira pseudonana CCMP1335]	-	-	-	-	-	-	Three growth phases
XP_002290215.1	-	predicted protein [Thalassiosira pseudonana CCMP1335]	tRNA (guanine(37)-N1)-methyltransferase 2 OS=Phaeodactylum tricornutum (strain CCAP 1055/1) GN=PHATRDRAFT_47967 PE=3 SV=1	tRNA G37 N-methylase Trm5	K15429|1|1e-36|140|vcn:VOLCADRAFT_81828| tRNA (guanine37-N1)-methyltransferase [EC:2.1.1.228]		GO:0016740//transferase activity	GO:0005737//cytoplasm;GO:0043231//intracellular membrane-bounded organelle	Three growth phases
XP_002287651.1	-	hypothetical protein THAPSDRAFT_261219 [Thalassiosira pseudonana CCMP1335]	Probable inactive serine/threonine-protein kinase bub1 OS=Dictyostelium discoideum GN=bub1 PE=3 SV=1	-	K02178|1|1e-11|68.6|ppp:PHYPADRAFT_148229| checkpoint serine/threonine-protein kinase [EC:2.7.11.1]	-	-	-	Three growth phases
XP_002287182.1	-	PSBP, photosystem II oxygen-evolving complex 23K protein [Thalassiosira pseudonana CCMP1335]	-	-	K02717|1|6e-10|56.2|bvg:104907924|	GO:0015979//photosynthesis	GO:0005509//calcium ion binding	GO:0009654//photosystem II oxygen evolving complex;GO:0019898//extrinsic component of membrane	Three growth phases
XP_002293890.1	-	RS29, ribosomal protein 29 40S small ribosomal subunit [Thalassiosira pseudonana CCMP1335]	40S ribosomal protein S29 OS=Schizosaccharomyces pombe (strain 972 / ATCC 24843) GN=rps29 PE=3 SV=3	Ribosomal protein S14	K02980|1|3e-14|63.2|vcn:VOLCADRAFT_74966| small subunit ribosomal protein S29e	GO:0006412//translation	GO:0003735//structural constituent of ribosome	GO:0005840//ribosome	Three growth phases
XP_002291749.1	-	predicted protein [Thalassiosira pseudonana CCMP1335]	-	-	-	-	-	-	Three growth phases
XP_002292437.1	-	predicted protein [Thalassiosira pseudonana CCMP1335]	-	ADP-glucose pyrophosphorylase	-	-	-	-	Three growth phases
XP_002288124.1	-	predicted protein [Thalassiosira pseudonana CCMP1335]	-	-	-	-	-	-	Three growth phases
XP_002296514.1	-	hypothetical protein THAPSDRAFT_263755 [Thalassiosira pseudonana CCMP1335]	Membrane-associated tyrosine- and threonine-specific cdc2-inhibitory kinase OS=Homo sapiens GN=PKMYT1 PE=1 SV=1	Serine/threonine protein kinase	K06633|1|7e-41|145|ppp:PHYPADRAFT_221161| membrane-associated tyrosine- and threonine-specific cdc2-inhibitory kinase [EC:2.7.11.1]!K06632|2|5e-39|146|jcu:105642482| wee1-like protein kinase [EC:2.7.11.1]	GO:0006468//protein phosphorylation	GO:0005524//ATP binding;GO:0004674//protein serine/threonine kinase activity	-	Three growth phases
XP_002295904.1	-	nitrate transporter [Thalassiosira pseudonana CCMP1335]	High affinity nitrate transporter 2.6 OS=Arabidopsis thaliana GN=NRT2.6 PE=1 SV=1	Nitrate/nitrite transporter NarK	K02575|1|9e-76|249|vra:106754387| MFS transporter, NNP family, nitrate/nitrite transporter	GO:0055085//transmembrane transport;GO:0015698//inorganic anion transport	GO:0015103//inorganic anion transmembrane transporter activity	GO:0016021//integral component of membrane	Three growth phases
XP_002290187.1	-	predicted protein [Thalassiosira pseudonana CCMP1335]	Mitochondrial basic amino acids transporter OS=Bos taurus GN=SLC25A29 PE=2 SV=1	-	K15109|1|6e-37|137|gsl:Gasu_20540| solute carrier family 25 (mitochondrial carnitine/acylcarnitine transporter), member 20/29	GO:0055085//transmembrane transport		GO:0016021//integral component of membrane	Three growth phases
XP_002289384.1	-	predicted protein [Thalassiosira pseudonana CCMP1335]	Signal recognition particle 19 kDa protein OS=Oryza sativa subsp. japonica GN=SRP19 PE=1 SV=1	Signal recognition particle subunit SEC65	K03105|1|1e-09|58.9|sbi:SORBI_06g018340| signal recognition particle subunit SRP19	-	-	-	Three growth phases
XP_002296523.1	-	predicted protein [Thalassiosira pseudonana CCMP1335]	Probable NADH dehydrogenase OS=Dictyostelium discoideum GN=DDB_G0270104 PE=3 SV=2	NADH dehydrogenase, FAD-containing subunit	K17871|1|2e-95|300|gsl:Gasu_41870| NADH:ubiquinone reductase (non-electrogenic) [EC:1.6.5.9]	GO:0055114//oxidation-reduction process	GO:0050660//flavin adenine dinucleotide binding;GO:0016491//oxidoreductase activity	-	Three growth phases
XP_002293092.1	-	predicted protein [Thalassiosira pseudonana CCMP1335]	-	-	-	-	-	-	Three growth phases
XP_002295275.1	-	predicted protein [Thalassiosira pseudonana CCMP1335]	-	-	-	-	-	-	Three growth phases
XP_002291817.1	-	predicted protein [Thalassiosira pseudonana CCMP1335]	-	-	-	-	-	-	Three growth phases
XP_002290185.1	-	predicted protein [Thalassiosira pseudonana CCMP1335]	-	Uncharacterized conserved protein, DUF1800 family	-	GO:0035556//intracellular signal transduction;GO:0006629//lipid metabolic process	GO:0004629//phospholipase C activity	GO:0005622//intracellular	Three growth phases
XP_002291214.1	-	predicted protein [Thalassiosira pseudonana CCMP1335]	-	Uncharacterized membrane protein	-	-	-	-	Three growth phases
XP_002291410.1	-	hypothetical protein THAPSDRAFT_262807 [Thalassiosira pseudonana CCMP1335]	Acyl-protein thioesterase 1 OS=Debaryomyces hansenii (strain ATCC 36239 / CBS 767 / JCM 1990 / NBRC 0083 / IGC 2968) GN=DEHA2D06534g PE=3 SV=2	Predicted esterase	K06130|1|3e-30|115|csl:COCSUDRAFT_13859| lysophospholipase II [EC:3.1.1.5]		GO:0016787//hydrolase activity	-	Three growth phases
XP_002293709.1	-	predicted protein [Thalassiosira pseudonana CCMP1335]	-	-	-	-	-	-	Three growth phases
XP_002289502.1	-	predicted protein [Thalassiosira pseudonana CCMP1335]	Uncharacterized protein At2g38710 OS=Arabidopsis thaliana GN=At2g38710 PE=2 SV=1	Uncharacterized conserved protein, AMMECR1 domain	-	-	-	-	Three growth phases
XP_002294778.1	-	predicted protein [Thalassiosira pseudonana CCMP1335]	-	-	-	-	-	-	Three growth phases
XP_002287495.1	-	glycerate dehydrogenase and hydroxypyruvate reductase-like protein [Thalassiosira pseudonana CCMP1335]	Glycerate dehydrogenase OS=Methylobacterium extorquens (strain ATCC 14718 / DSM 1338 / JCM 2805 / NCIMB 9133 / AM1) GN=hprA PE=1 SV=3	Lactate dehydrogenase or related 2-hydroxyacid dehydrogenase	K15919|1|1e-25|107|ppp:PHYPADRAFT_107142| hydroxypyruvate reductase 2	GO:0055114//oxidation-reduction process	GO:0051287//NAD binding;GO:0008465//glycerate dehydrogenase activity	-	Three growth phases
XP_002286696.1	-	predicted protein [Thalassiosira pseudonana CCMP1335]	Band 3 anion transport protein OS=Homo sapiens GN=SLC4A1 PE=1 SV=3	-	K06573|1|2e-74|256|ppp:PHYPADRAFT_164885| solute carrier family 4 (anion exchanger), member 1!K13862|2|1e-67|241|ccp:CHC_T00008463001| solute carrier family 4 (sodium borate transporter), member 11	GO:0006820//anion transport	GO:0005452//inorganic anion exchanger activity	GO:0016021//integral component of membrane	Three growth phases
XP_002294417.1	-	predicted protein [Thalassiosira pseudonana CCMP1335]	-	-	-	-	-	-	Three growth phases
XP_002292241.1	-	hypothetical protein THAPSDRAFT_263528 [Thalassiosira pseudonana CCMP1335]	TNF receptor-associated factor family protein DDB_G0290965 OS=Dictyostelium discoideum GN=DDB_G0290965 PE=3 SV=1	-	K12501|1|3e-14|72.8|pda:103714866| homogentisate solanesyltransferase [EC:2.5.1.117]	GO:0016567//protein ubiquitination	GO:0004842//ubiquitin-protein transferase activity;GO:0008270//zinc ion binding	-	Three growth phases
XP_002286715.1	-	predicted protein [Thalassiosira pseudonana CCMP1335]	-	-	-	-	-	-	Three growth phases
XP_002297244.1	-	predicted protein [Thalassiosira pseudonana CCMP1335]	-	Tetratricopeptide (TPR) repeat	-	-	-	-	Three growth phases
XP_002293037.1	-	hypothetical protein THAPSDRAFT_29728 [Thalassiosira pseudonana CCMP1335]	Uncharacterized protein MJ1055 OS=Methanocaldococcus jannaschii (strain ATCC 43067 / DSM 2661 / JAL-1 / JCM 10045 / NBRC 100440) GN=MJ1055 PE=3 SV=1	UDP-glucose 4-epimerase	K08679|1|6e-83|259|ccp:CHC_T00000999001| UDP-glucuronate 4-epimerase [EC:5.1.3.6]	GO:0005975//carbohydrate metabolic process;GO:0044237//cellular metabolic process	GO:0050662//coenzyme binding;GO:0000166//nucleotide binding;GO:0016857//racemase and epimerase activity, acting on carbohydrates and derivatives	-	Three growth phases
XP_002295285.1	-	predicted protein [Thalassiosira pseudonana CCMP1335]	Mitochondrial RNA-splicing protein MRS4 OS=Saccharomyces cerevisiae (strain ATCC 204508 / S288c) GN=MRS4 PE=1 SV=1	-	K15113|1|2e-43|154|smo:SELMODRAFT_169433| solute carrier family 25 (mitochondrial iron transporter), member 28/37	GO:0055085//transmembrane transport		GO:0016021//integral component of membrane	Three growth phases
XP_002293265.1	-	predicted protein [Thalassiosira pseudonana CCMP1335]	Protein disulfide-isomerase A4 OS=Bos taurus GN=PDIA4 PE=2 SV=1	Negative regulator of GroEL, contains thioredoxin-like and TPR-like domains	K09584|1|6e-18|86.3|aip:107609266| protein disulfide-isomerase A6 [EC:5.3.4.1]	GO:0045454//cell redox homeostasis	-	-	Three growth phases
XP_002292400.1	-	pathogenesis-related transcription factor [Thalassiosira pseudonana CCMP1335]	Ethylene-responsive transcription factor 7 OS=Arabidopsis thaliana GN=ERF7 PE=1 SV=1	-	K09286|1|5e-08|50.1|gmx:100820249| EREBP-like factor	GO:0006355//regulation of transcription, DNA-templated	GO:0003700//sequence-specific DNA binding transcription factor activity;GO:0003677//DNA binding	GO:0005634//nucleus	Three growth phases
XP_002297431.1	-	predicted protein [Thalassiosira pseudonana CCMP1335]	Probable tRNA N6-adenosine threonylcarbamoyltransferase, mitochondrial OS=Arabidopsis thaliana GN=GCP1 PE=2 SV=2	tRNA A37 threonylcarbamoyltransferase TsaD	K01409|1|4e-115|345|ccp:CHC_T00000321001| N6-L-threonylcarbamoyladenine synthase [EC:2.3.1.234]	GO:0006508//proteolysis	GO:0004222//metalloendopeptidase activity	-	Three growth phases
XP_002291923.1	-	glutamate-cysteine ligase [Thalassiosira pseudonana CCMP1335]	Glutamate--cysteine ligase catalytic subunit OS=Homo sapiens GN=GCLC PE=1 SV=2	-	K11204|1|3e-169|504|gsl:Gasu_49180| glutamate--cysteine ligase catalytic subunit [EC:6.3.2.2]	GO:0006750//glutathione biosynthetic process	GO:0004357//glutamate-cysteine ligase activity	-	Three growth phases
XP_002292067.1	-	predicted protein [Thalassiosira pseudonana CCMP1335]	TRAF3-interacting protein 1 OS=Rattus norvegicus GN=Traf3ip1 PE=1 SV=1	-	K19680|1|2e-17|88.6|cre:CHLREDRAFT_185392| TRAF3-interacting protein 1	-	-	-	Three growth phases
XP_002297150.1	-	predicted protein [Thalassiosira pseudonana CCMP1335]	3-phosphoinositide-dependent protein kinase 2 OS=Arabidopsis thaliana GN=PDPK2 PE=1 SV=1	Serine/threonine protein kinase	K06276|1|1e-41|151|egr:104421748| 3-phosphoinositide dependent protein kinase-1 [EC:2.7.11.1]	GO:0006468//protein phosphorylation	GO:0005524//ATP binding;GO:0004674//protein serine/threonine kinase activity	-	Three growth phases
XP_002290873.1	-	predicted protein [Thalassiosira pseudonana CCMP1335]	Pre-mRNA-processing-splicing factor 8A OS=Arabidopsis thaliana GN=PRP8A PE=1 SV=1	-	K12856|1|4e-109|352|dosa:Os05t0163250-01| pre-mRNA-processing factor 8	GO:0000398//mRNA splicing, via spliceosome		GO:0005681//spliceosomal complex	Three growth phases
XP_002288896.1	-	predicted protein [Thalassiosira pseudonana CCMP1335]	-	-	-	GO:0006508//proteolysis	GO:0004190//aspartic-type endopeptidase activity	-	Three growth phases
XP_002286667.1	-	ABC transporter [Thalassiosira pseudonana CCMP1335]	Uncharacterized ABC transporter ATP-binding protein YfmR OS=Bacillus subtilis (strain 168) GN=yfmR PE=3 SV=1	ATPase components of ABC transporters with duplicated ATPase domains	K06184|1|5e-57|208|egu:105052709| ATP-binding cassette, subfamily F, member 1	GO:0006200//ATP catabolic process	GO:0005524//ATP binding;GO:0016887//ATPase activity	-	Three growth phases
XP_002287645.1	-	60S ACIDIC ribosomal protein P2 [Thalassiosira pseudonana CCMP1335]	60S acidic ribosomal protein P2 OS=Podospora anserina PE=3 SV=1	-	K02943|1|5e-20|80.9|vcn:VOLCADRAFT_120883| large subunit ribosomal protein LP2	GO:0006414//translational elongation	GO:0003735//structural constituent of ribosome	GO:0005840//ribosome;GO:0016020//membrane;GO:0005634//nucleus;GO:0005829//cytosol	Three growth phases
XP_002291056.1	-	predicted protein [Thalassiosira pseudonana CCMP1335]	-	-	-	-	-	-	Three growth phases
XP_002288938.1	-	predicted protein [Thalassiosira pseudonana CCMP1335]	Telomerase-binding protein EST1A OS=Mus musculus GN=Smg6 PE=1 SV=1	-	K14409|1|4e-17|90.9|atr:18446369| protein SMG7	-	-	-	Three growth phases
XP_002286123.1	-	predicted protein [Thalassiosira pseudonana CCMP1335]	-	-	K07735|1|4e-08|59.3|mpp:MICPUCDRAFT_40028| putative transcriptional regulator	-	-	-	Three growth phases
XP_002294941.1	-	predicted protein [Thalassiosira pseudonana CCMP1335]	Protein aardvark OS=Dictyostelium discoideum GN=aarA PE=2 SV=1	-	-	-	-	-	Three growth phases
XP_002292902.1	-	predicted protein [Thalassiosira pseudonana CCMP1335]	-	-	-	-	-	-	Three growth phases
XP_002288508.1	-	predicted protein [Thalassiosira pseudonana CCMP1335]	Putative RNA methyltransferase slr0064 OS=Synechocystis sp. (strain PCC 6803 / Kazusa) GN=slr0064 PE=3 SV=1	23S rRNA G2445 N2-methylase RlmL	-	GO:0032259//methylation	GO:0003676//nucleic acid binding;GO:0008168//methyltransferase activity	-	Three growth phases
XP_002294648.1	-	predicted protein [Thalassiosira pseudonana CCMP1335]	-	-	K14405|1|1e-06|55.8|cme:CYME_CMR160C| pre-mRNA 3'-end-processing factor FIP1	-	-	-	Three growth phases
XP_002297098.1	-	Hypothetical protein THAPSDRAFT_264621 [Thalassiosira pseudonana CCMP1335]	Hybrid signal transduction histidine kinase G OS=Dictyostelium discoideum GN=dhkG PE=3 SV=1	Signal transduction histidine kinase regulating C4-dicarboxylate transport system	-		GO:0003824//catalytic activity	-	Three growth phases
XP_002286771.1	-	predicted protein [Thalassiosira pseudonana CCMP1335]	Nucleolar protein 13 OS=Saccharomyces cerevisiae (strain ATCC 204508 / S288c) GN=NOP13 PE=1 SV=2	RNA recognition motif (RRM) domain	K11294|1|4e-11|67.4|mis:MICPUN_109059| nucleolin!K12741|2|9e-11|66.2|smo:SELMODRAFT_163608| heterogeneous nuclear ribonucleoprotein A1/A3!K13126|4|5e-10|64.7|mus:103986021| polyadenylate-binding protein		GO:0003676//nucleic acid binding;GO:0000166//nucleotide binding	-	Three growth phases
XP_002296479.1	-	predicted protein [Thalassiosira pseudonana CCMP1335]	-	-	-	GO:0007154//cell communication	GO:0035091//phosphatidylinositol binding	-	Three growth phases
XP_002294027.1	-	predicted protein [Thalassiosira pseudonana CCMP1335]	Bifunctional lysine-specific demethylase and histidyl-hydroxylase NO66 OS=Drosophila pseudoobscura pseudoobscura GN=GA27866 PE=3 SV=1	Ribosomal protein L16 Arg81 hydroxylase, contains JmjC domain	K16914|1|7e-08|58.5|bpg:Bathy10g01340| bifunctional lysine-specific demethylase and histidyl-hydroxylase NO66 [EC:1.14.11.- 1.14.11.27]	-	-	-	Three growth phases
XP_002292209.1	-	predicted protein [Thalassiosira pseudonana CCMP1335]	Probable septum site-determining protein MinC OS=Clostridium thermocellum (strain ATCC 27405 / DSM 1237 / NBRC 103400 / NCIMB 10682 / NRRL B-4536 / VPI 7372) GN=minC PE=3 SV=1	Septum formation inhibitor MinC	-	GO:0000902//cell morphogenesis	-	-	Three growth phases
XP_002294726.1	-	predicted protein [Thalassiosira pseudonana CCMP1335]	UDP-N-acetylglucosamine transferase subunit ALG14 homolog OS=Homo sapiens GN=ALG14 PE=1 SV=1	UDP-N-acetylglucosamine:LPS N-acetylglucosamine transferase	K07441|1|3e-36|129|crb:CARUB_v10023979mg| beta-1,4-N-acetylglucosaminyltransferase [EC:2.4.1.141]	-	-	-	Three growth phases
XP_002290827.1	-	predicted protein [Thalassiosira pseudonana CCMP1335]	-	Superfamily II DNA or RNA helicase	-	-	-	-	Three growth phases
XP_002296883.1	-	predicted protein [Thalassiosira pseudonana CCMP1335]	-	-	-	-	-	-	Three growth phases
XP_002287056.1	-	predicted protein [Thalassiosira pseudonana CCMP1335]	-	-	-	-	-	-	Three growth phases
XP_002286090.1	-	predicted protein [Thalassiosira pseudonana CCMP1335]	-	-	-	GO:0006355//regulation of transcription, DNA-templated	GO:0003700//sequence-specific DNA binding transcription factor activity;GO:0043565//sequence-specific DNA binding	GO:0005634//nucleus	Three growth phases
XP_002294475.1	-	predicted protein [Thalassiosira pseudonana CCMP1335]	-	Leucine-rich repeat (LRR) protein	-	-	-	-	Three growth phases
XP_002286153.1	-	predicted protein [Thalassiosira pseudonana CCMP1335]	-	-	-	-	-	-	Three growth phases
XP_002293247.1	-	predicted protein [Thalassiosira pseudonana CCMP1335]	-	Glycosyltransferase involved in cell wall bisynthesis	-	-	-	-	Three growth phases
XP_002286286.1	-	predicted protein [Thalassiosira pseudonana CCMP1335]	Chaperone protein DnaJ OS=Cyanothece sp. (strain PCC 7425 / ATCC 29141) GN=dnaJ PE=3 SV=1	DnaJ-class molecular chaperone with C-terminal Zn finger domain	K03686|1|5e-102|315|gsl:Gasu_25590| molecular chaperone DnaJ		GO:0005488//binding	-	Three growth phases
XP_002287586.1	-	predicted protein [Thalassiosira pseudonana CCMP1335]	Phosphoserine aminotransferase OS=Methanosarcina barkeri (strain Fusaro / DSM 804) GN=serC PE=1 SV=1	Phosphoserine aminotransferase	K00831|1|2e-177|508|ccp:CHC_T00009221001| phosphoserine aminotransferase [EC:2.6.1.52]	GO:0006564//L-serine biosynthetic process;GO:0055114//oxidation-reduction process	GO:0030170//pyridoxal phosphate binding;GO:0051287//NAD binding;GO:0004617//phosphoglycerate dehydrogenase activity;GO:0016597//amino acid binding;GO:0005524//ATP binding;GO:0004648//O-phospho-L-serine:2-oxoglutarate aminotransferase activity	-	Three growth phases
XP_002289555.1	-	beta-mannosidase [Thalassiosira pseudonana CCMP1335]	Mannosylglycoprotein endo-beta-mannosidase OS=Arabidopsis thaliana GN=EBM PE=1 SV=3	Beta-galactosidase/beta-glucuronidase	K18577|1|4e-68|243|ppp:PHYPADRAFT_134728| mannosylglycoprotein endo-beta-mannosidase [EC:3.2.1.152]	GO:0005975//carbohydrate metabolic process	GO:0004553//hydrolase activity, hydrolyzing O-glycosyl compounds;GO:0043169//cation binding	-	Three growth phases
XP_002294848.1	-	predicted protein [Thalassiosira pseudonana CCMP1335]	-	-	-	-	-	-	Three growth phases
XP_002286176.1	-	6-phosphofructokinase [Thalassiosira pseudonana CCMP1335]	ATP-dependent 6-phosphofructokinase 6 OS=Arabidopsis thaliana GN=PFK6 PE=1 SV=1	6-phosphofructokinase	K00850|1|2e-126|378|cme:CYME_CMM196C| 6-phosphofructokinase 1 [EC:2.7.1.11]	GO:0016310//phosphorylation;GO:0006096//glycolytic process	GO:0003872//6-phosphofructokinase activity;GO:0047334//diphosphate-fructose-6-phosphate 1-phosphotransferase activity;GO:0005524//ATP binding	GO:0005945//6-phosphofructokinase complex	Three growth phases
XP_002288084.1	-	predicted protein [Thalassiosira pseudonana CCMP1335]	-	-	-	-	-	-	Three growth phases
XP_002288949.1	-	predicted protein [Thalassiosira pseudonana CCMP1335]	-	-	-	-	-	-	Three growth phases
XP_002295572.1	-	predicted protein [Thalassiosira pseudonana CCMP1335]	Centromere/kinetochore protein zw10 homolog OS=Rattus norvegicus GN=Zw10 PE=2 SV=3	-	K11578|1|6e-16|87.0|fve:101296021| protein transport protein DSL1/ZW10	GO:0007067//mitotic nuclear division		GO:0000775//chromosome, centromeric region;GO:0005634//nucleus	Three growth phases
XP_002294265.1	-	predicted protein [Thalassiosira pseudonana CCMP1335]	-	-	-	-	-	-	Three growth phases
XP_002291820.1	-	predicted protein [Thalassiosira pseudonana CCMP1335]	-	-	-	-	-	-	Three growth phases
XP_002296337.1	-	predicted protein [Thalassiosira pseudonana CCMP1335]	Cell division protein FtsZ OS=Synechocystis sp. (strain PCC 6803 / Kazusa) GN=ftsZ PE=1 SV=1	Cell division GTPase FtsZ	K03531|1|3e-133|396|cme:CYME_CMS004C| cell division protein FtsZ	GO:0051301//cell division;GO:0051258//protein polymerization;GO:0006184//GTP catabolic process;GO:0007017//microtubule-based process	GO:0003924//GTPase activity;GO:0005525//GTP binding	GO:0005874//microtubule;GO:0033009//nucleomorph	Three growth phases
XP_002291906.1	-	predicted protein [Thalassiosira pseudonana CCMP1335]	-	-	-	-	-	-	Three growth phases
XP_002295109.1	-	predicted protein [Thalassiosira pseudonana CCMP1335]	-	-	-	-	-	-	Three growth phases
XP_002296309.1	-	predicted protein [Thalassiosira pseudonana CCMP1335]	-	-	-	-	-	-	Three growth phases
XP_002289925.1	-	predicted protein [Thalassiosira pseudonana CCMP1335]	-	-	-	-	-	-	Three growth phases
XP_002293435.1	-	predicted protein [Thalassiosira pseudonana CCMP1335]	-	ATP/ADP translocase	K03301|1|9e-06|52.8|bpg:Bathy02g02520| ATP:ADP antiporter, AAA family	GO:0006810//transport	GO:0005524//ATP binding;GO:0005471//ATP:ADP antiporter activity	GO:0016021//integral component of membrane	Three growth phases
XP_002296600.1	-	predicted protein [Thalassiosira pseudonana CCMP1335]	-	-	-	-	-	-	Three growth phases
XP_002297045.1	-	3-hyroxyacyl CoA dehydrogenase [Thalassiosira pseudonana CCMP1335]	Probable 3-hydroxyacyl-CoA dehydrogenase B0272.3 OS=Caenorhabditis elegans GN=B0272.3 PE=3 SV=1	3-hydroxyacyl-CoA dehydrogenase	K00074|1|6e-71|226|ppp:PHYPADRAFT_114928| 3-hydroxybutyryl-CoA dehydrogenase [EC:1.1.1.157]	GO:0006631//fatty acid metabolic process;GO:0055114//oxidation-reduction process	GO:0070403//NAD+ binding;GO:0003857//3-hydroxyacyl-CoA dehydrogenase activity;GO:0008691//3-hydroxybutyryl-CoA dehydrogenase activity	-	Three growth phases
XP_002290568.1	-	predicted protein [Thalassiosira pseudonana CCMP1335]	-	-	-	-	-	-	Three growth phases
XP_002296842.1	-	predicted protein [Thalassiosira pseudonana CCMP1335]	-	-	-		GO:0005488//binding	-	Three growth phases
XP_002292454.1	-	predicted protein [Thalassiosira pseudonana CCMP1335]	N-acetylglucosaminyl-phosphatidylinositol de-N-acetylase OS=Homo sapiens GN=PIGL PE=1 SV=1	-	K03434|1|2e-12|66.2|brp:103830144| N-acetylglucosaminylphosphatidylinositol deacetylase [EC:3.5.1.89]	-	-	-	Three growth phases
XP_002296334.1	-	predicted protein [Thalassiosira pseudonana CCMP1335]	Histone chaperone asf1 OS=Drosophila melanogaster GN=asf1 PE=1 SV=1	-	K10753|1|4e-52|168|mis:MICPUN_62505| histone chaperone ASF1	GO:0006333//chromatin assembly or disassembly		GO:0005634//nucleus	Three growth phases
XP_002291241.1	-	predicted protein [Thalassiosira pseudonana CCMP1335]	-	-	-	-	-	-	Three growth phases
XP_002291958.1	-	predicted protein [Thalassiosira pseudonana CCMP1335]	-	-	-	-	-	-	Three growth phases
XP_002289841.1	-	predicted protein [Thalassiosira pseudonana CCMP1335]	Putative bolA-like protein K11H12.1 OS=Caenorhabditis elegans GN=K11H12.1 PE=3 SV=1	Stress-induced morphogen (activity unknown)	K05527|1|1e-12|62.4|mpp:MICPUCDRAFT_8519| BolA protein	-	-	-	Three growth phases
XP_002290563.1	-	predicted protein [Thalassiosira pseudonana CCMP1335]	Gamma carbonic anhydrase 2, mitochondrial OS=Arabidopsis thaliana GN=GAMMACA2 PE=1 SV=1	Carbonic anhydrase or acetyltransferase, isoleucine patch superfamily	-		GO:0016740//transferase activity	-	Three growth phases
XP_002293363.1	-	predicted protein [Thalassiosira pseudonana CCMP1335]	Kallikrein-1 OS=Rattus norvegicus GN=Ngfg PE=2 SV=2	Secreted trypsin-like serine protease	K01312|1|6e-23|99.0|mpp:MICPUCDRAFT_13559| trypsin [EC:3.4.21.4]	GO:0006508//proteolysis	GO:0004252//serine-type endopeptidase activity	-	Three growth phases
XP_002294341.1	-	predicted protein [Thalassiosira pseudonana CCMP1335]	Cysteine protease ATG4D OS=Homo sapiens GN=ATG4D PE=1 SV=1	-	K08342|1|1e-07|58.5|vcn:VOLCADRAFT_88518| cysteine protease ATG4 [EC:3.4.22.-]	GO:0015031//protein transport;GO:0006914//autophagy;GO:0006508//proteolysis	GO:0008234//cysteine-type peptidase activity	GO:0005737//cytoplasm	Three growth phases
XP_002294340.1	-	predicted protein [Thalassiosira pseudonana CCMP1335]	-	-	-	-	-	-	Three growth phases
XP_002286550.1	-	predicted protein [Thalassiosira pseudonana CCMP1335]	Plant intracellular Ras-group-related LRR protein 4 OS=Oryza sativa subsp. japonica GN=IRL4 PE=2 SV=1	Leucine-rich repeat (LRR) protein	K19613|1|2e-15|79.7|mis:MICPUN_101709| leucine-rich repeat protein SHOC2	-	-	-	Three growth phases
XP_002293973.1	-	26S proteasome regulatory ATPase subunit [Thalassiosira pseudonana CCMP1335]	26S proteasome regulatory subunit 7 OS=Spinacia oleracea GN=RPT1 PE=2 SV=1	ATP-dependent 26S proteasome regulatory subunit	K03061|1|0.0|670|bvg:104899665| 26S proteasome regulatory subunit T1	GO:0030163//protein catabolic process;GO:0006508//proteolysis	GO:0008233//peptidase activity;GO:0005524//ATP binding;GO:0017111//nucleoside-triphosphatase activity	GO:0005737//cytoplasm;GO:0000502//proteasome complex;GO:0005634//nucleus	Three growth phases
XP_002293230.1	-	predicted protein [Thalassiosira pseudonana CCMP1335]	-	-	-	-	-	-	Three growth phases
XP_002293488.1	-	syntaxin, t-snare coiled-coil domain family [Thalassiosira pseudonana CCMP1335]	-	-	-	-	-	-	Three growth phases
XP_002288010.1	-	ArfGAP [Thalassiosira pseudonana CCMP1335]	Arf-GAP with coiled-coil, ANK repeat and PH domain-containing protein 2 OS=Gallus gallus GN=ACAP2 PE=2 SV=1	-	K12489|1|4e-37|142|obr:102722183| Arf-GAP with coiled-coil, ANK repeat and PH domain-containing protein	GO:0032312//regulation of ARF GTPase activity	GO:0008060//ARF GTPase activator activity;GO:0008270//zinc ion binding;GO:0005543//phospholipid binding	-	Three growth phases
XP_002297354.1	-	predicted protein [Thalassiosira pseudonana CCMP1335]	-	-	K13449|1|5e-07|53.1|rcu:8268872| pathogenesis-related protein 1	-	-	-	Three growth phases
XP_002293173.1	-	predicted protein [Thalassiosira pseudonana CCMP1335]	ADP,ATP carrier protein 1 OS=Chlamydia trachomatis (strain D/UW-3/Cx) GN=tlcA PE=3 SV=1	ATP/ADP translocase	K03301|1|4e-93|304|gsl:Gasu_18950| ATP:ADP antiporter, AAA family	GO:0006810//transport	GO:0005471//ATP:ADP antiporter activity;GO:0005524//ATP binding	GO:0016021//integral component of membrane;GO:0009507//chloroplast	Three growth phases
XP_002296449.1	-	predicted protein [Thalassiosira pseudonana CCMP1335]	Transcription termination factor MTERF2, chloroplastic OS=Arabidopsis thaliana GN=MTERF2 PE=3 SV=1	-	K15032|1|2e-14|79.3|ppp:PHYPADRAFT_22863| mTERF domain-containing protein, mitochondrial	-	-	-	Three growth phases
XP_002295323.1	-	predicted protein [Thalassiosira pseudonana CCMP1335]	-	-	-	-	-	-	Three growth phases
XP_002289740.1	-	predicted protein [Thalassiosira pseudonana CCMP1335]	CCA tRNA nucleotidyltransferase, mitochondrial OS=Saccharomyces cerevisiae (strain ATCC 204508 / S288c) GN=CCA1 PE=1 SV=1	tRNA nucleotidyltransferase/poly(A) polymerase	K00974|1|8e-67|217|olu:OSTLU_34467| tRNA nucleotidyltransferase (CCA-adding enzyme) [EC:2.7.7.72 3.1.3.- 3.1.4.-]	GO:0006396//RNA processing	GO:0016779//nucleotidyltransferase activity;GO:0003723//RNA binding	-	Three growth phases
XP_002287901.1	-	predicted protein [Thalassiosira pseudonana CCMP1335]	-	-	-	-	-	-	Three growth phases
XP_002287284.1	-	RL14, ribosomal protein 14 60S large ribosomal subunit [Thalassiosira pseudonana CCMP1335]	60S ribosomal protein L14 OS=Mus musculus GN=Rpl14 PE=1 SV=3	Ribosomal protein L14E/L6E/L27E	K02875|1|1e-39|132|ppp:PHYPADRAFT_185490| large subunit ribosomal protein L14e	GO:0006412//translation	GO:0003735//structural constituent of ribosome	GO:0005840//ribosome	Three growth phases
XP_002293975.1	-	tRNA-methyltransferase [Thalassiosira pseudonana CCMP1335]	tRNA-specific 2-thiouridylase MnmA OS=Borrelia afzelii (strain PKo) GN=mnmA PE=3 SV=1	tRNA U34 2-thiouridine synthase MnmA/TrmU, contains the PP-loop ATPase domain	K21027|1|6e-113|342|crb:CARUB_v10026287mg| tRNA-5-taurinomethyluridine 2-sulfurtransferase [EC:2.8.1.14]	GO:0032259//methylation;GO:0008033//tRNA processing	GO:0016783//sulfurtransferase activity;GO:0008168//methyltransferase activity	GO:0005737//cytoplasm	Three growth phases
XP_002295573.1	-	GDP-L-fucose transporter [Thalassiosira pseudonana CCMP1335]	GDP-fucose transporter 1 OS=Nematostella vectensis GN=slc35c1 PE=3 SV=1	-	K15279|1|1e-91|279|cme:CYME_CMT467C| solute carrier family 35 (GDP-fucose transporter), member C1!K15285|5|1e-13|73.9|smo:SELMODRAFT_235194| solute carrier family 35, member E3			GO:0016021//integral component of membrane	Three growth phases
XP_002286526.1	-	predicted protein [Thalassiosira pseudonana CCMP1335]	Proteasome subunit beta type-1 OS=Arabidopsis thaliana GN=PBF1 PE=1 SV=2	20S proteasome, alpha and beta subunits	K02732|1|1e-82|251|ppp:PHYPADRAFT_75666| 20S proteasome subunit beta 6 [EC:3.4.25.1]	GO:0051603//proteolysis involved in cellular protein catabolic process	GO:0004298//threonine-type endopeptidase activity	GO:0005737//cytoplasm;GO:0005839//proteasome core complex;GO:0005634//nucleus	Three growth phases
XP_002294399.1	-	predicted protein [Thalassiosira pseudonana CCMP1335]	Autophagy-related protein 18a OS=Arabidopsis thaliana GN=ATG18A PE=1 SV=1	-	K08876|1|2e-40|151|apro:F751_2413| SCY1-like protein 1!K17908|2|1e-26|109|fve:101295294| autophagy-related protein 18	-	-	-	Three growth phases
XP_002287537.1	-	predicted protein [Thalassiosira pseudonana CCMP1335]	-	-	-	-	-	-	Three growth phases
XP_002288783.1	-	predicted protein [Thalassiosira pseudonana CCMP1335]	-	-	-	-	-	-	Three growth phases
XP_002292895.1	-	predicted protein [Thalassiosira pseudonana CCMP1335]	-	-	-	-	-	-	Three growth phases
XP_002287807.1	-	predicted protein [Thalassiosira pseudonana CCMP1335]	Nuclear protein localization protein 4 homolog OS=Dictyostelium discoideum GN=nploc4 PE=3 SV=1	-	K14015|1|3e-20|97.4|gsl:Gasu_19810| nuclear protein localization protein 4 homolog	-	-	-	Three growth phases
XP_002290526.1	-	amino acid/polyamine transporter [Thalassiosira pseudonana CCMP1335]	Proton-coupled amino acid transporter 1 OS=Homo sapiens GN=SLC36A1 PE=1 SV=1	-	K14209|1|1e-18|92.4|cme:CYME_CMG103C| solute carrier family 36 (proton-coupled amino acid transporter)			GO:0016021//integral component of membrane	Three growth phases
XP_002290226.1	-	dimethyladenosine transferase [Thalassiosira pseudonana CCMP1335]	Probable dimethyladenosine transferase OS=Homo sapiens GN=DIMT1 PE=1 SV=1	16S rRNA A1518 and A1519 N6-dimethyltransferase RsmA/KsgA/DIM1 (may also have DNA glycosylase/AP lyase activity)	K14191|1|7e-118|345|ppp:PHYPADRAFT_134463| 18S rRNA (adenine1779-N6/adenine1780-N6)-dimethyltransferase [EC:2.1.1.183]	GO:0031167//rRNA methylation	GO:0000179//rRNA (adenine-N6,N6-)-dimethyltransferase activity	GO:0005737//cytoplasm	Three growth phases
XP_002290433.1	-	hypothetical protein THAPSDRAFT_262645 [Thalassiosira pseudonana CCMP1335]	Chitinase 1 OS=Aphanocladium album GN=CHI1 PE=1 SV=2	Chitinase, GH18 family	K01183|1|2e-30|122|pper:PRUPE_ppa018340mg| chitinase [EC:3.2.1.14]	GO:0005975//carbohydrate metabolic process;GO:0006032//chitin catabolic process	GO:0004568//chitinase activity;GO:0043169//cation binding	-	Three growth phases
XP_002295202.1	-	predicted protein [Thalassiosira pseudonana CCMP1335]	-	-	-	-	-	-	Three growth phases
XP_002292932.1	-	predicted protein [Thalassiosira pseudonana CCMP1335]	-	-	-	-	-	-	Three growth phases
XP_002294330.1	-	transporter [Thalassiosira pseudonana CCMP1335]	Quinidine resistance protein 1 OS=Saccharomyces cerevisiae (strain ATCC 204508 / S288c) GN=QDR1 PE=1 SV=1	Predicted arabinose efflux permease, MFS family	-	GO:0055085//transmembrane transport		GO:0016021//integral component of membrane	Three growth phases
XP_002293908.1	-	vacuolar protein sorting Vps45 [Thalassiosira pseudonana CCMP1335]	Vacuolar protein sorting-associated protein 45 OS=Rattus norvegicus GN=Vps45 PE=1 SV=1	-	K12479|1|2e-129|393|atr:18445253| vacuolar protein sorting-associated protein 45	GO:0006904//vesicle docking involved in exocytosis	-	-	Three growth phases
XP_002294929.1	-	predicted protein [Thalassiosira pseudonana CCMP1335]	Ras-related protein RAB1BV OS=Beta vulgaris GN=RAB1BV PE=2 SV=1	GTPase SAR1 family domain	K07901|1|2e-54|174|spen:107021094| Ras-related protein Rab-8A	GO:0007264//small GTPase mediated signal transduction;GO:0015031//protein transport	GO:0005525//GTP binding	GO:0044464//cell part	Three growth phases
XP_002286353.1	-	predicted protein [Thalassiosira pseudonana CCMP1335]	-	Tetratricopeptide (TPR) repeat	-	-	-	-	Three growth phases
XP_002295588.1	-	predicted protein [Thalassiosira pseudonana CCMP1335]	Phosphatidylglycerophosphatase GEP4, mitochondrial OS=Saccharomyces cerevisiae (strain ATCC 204508 / S288c) GN=GEP4 PE=1 SV=1	-	K01094|1|2e-32|115|olu:OSTLU_5256| phosphatidylglycerophosphatase GEP4 [EC:3.1.3.27]	-	-	-	Three growth phases
XP_002290914.1	-	predicted protein [Thalassiosira pseudonana CCMP1335]	-	-	-	-	-	-	Three growth phases
XP_002288679.1	-	predicted protein [Thalassiosira pseudonana CCMP1335]	-	-	-	-	-	-	Three growth phases
XP_002294543.1	-	predicted protein [Thalassiosira pseudonana CCMP1335]	-	-	-	GO:0006030//chitin metabolic process	GO:0008061//chitin binding	GO:0005576//extracellular region	Three growth phases
XP_002292402.1	-	predicted protein [Thalassiosira pseudonana CCMP1335]	ATP-dependent Clp protease ATP-binding subunit ClpX OS=Methylobacillus flagellatus (strain KT / ATCC 51484 / DSM 6875) GN=clpX PE=3 SV=1	ATP-dependent protease Clp, ATPase subunit	K03544|1|2e-128|382|jcu:105645358| ATP-dependent Clp protease ATP-binding subunit ClpX	GO:0006457//protein folding;GO:0006508//proteolysis	GO:0017111//nucleoside-triphosphatase activity;GO:0005524//ATP binding;GO:0051082//unfolded protein binding;GO:0008233//peptidase activity	-	Three growth phases
XP_002289456.1	-	predicted protein [Thalassiosira pseudonana CCMP1335]	-	-	-	-	-	-	Three growth phases
XP_002290413.1	-	predicted protein [Thalassiosira pseudonana CCMP1335]	Peptidyl-tRNA hydrolase ICT1, mitochondrial OS=Salmo salar GN=mrpl58 PE=2 SV=1	Protein chain release factor B	K15033|1|2e-28|107|vcn:VOLCADRAFT_104814| peptidyl-tRNA hydrolase ICT1 [EC:3.1.1.29]	GO:0006415//translational termination	GO:0003747//translation release factor activity	-	Three growth phases
XP_002296521.1	-	predicted protein [Thalassiosira pseudonana CCMP1335]	-	-	-	-	-	-	Three growth phases
XP_002291881.1	-	predicted protein [Thalassiosira pseudonana CCMP1335]	Uncharacterized protein MJ1365 OS=Methanocaldococcus jannaschii (strain ATCC 43067 / DSM 2661 / JAL-1 / JCM 10045 / NBRC 100440) GN=MJ1365 PE=4 SV=1	Pheromone shutdown protein TraB, contains GTxH motif (function unknown)	-	-	-	-	Three growth phases
XP_002297349.1	-	predicted protein [Thalassiosira pseudonana CCMP1335]	-	-	-	-	-	-	Three growth phases
XP_002290380.1	-	predicted protein [Thalassiosira pseudonana CCMP1335]	Protein LAS1 OS=Saccharomyces cerevisiae (strain ATCC 204508 / S288c) GN=LAS1 PE=1 SV=1	-	K16912|1|1e-09|65.9|csl:COCSUDRAFT_62702| ribosomal biogenesis protein LAS1	-	-	-	Three growth phases
XP_002293620.1	-	predicted protein [Thalassiosira pseudonana CCMP1335]	-	-	-	-	-	-	Three growth phases
XP_002291957.1	-	ABC transporter [Thalassiosira pseudonana CCMP1335]	ABC transporter D family member 2, chloroplastic OS=Arabidopsis thaliana GN=ABCC2 PE=1 SV=1	ABC-type uncharacterized transport system, permease and ATPase components	K05677|1|9e-52|192|pop:POPTR_0007s05540g| ATP-binding cassette, subfamily D (ALD), member 3	GO:0055085//transmembrane transport;GO:0006200//ATP catabolic process	GO:0042626//ATPase activity, coupled to transmembrane movement of substances;GO:0005524//ATP binding	GO:0016021//integral component of membrane	Three growth phases
XP_002287604.1	-	carbamate kinase [Thalassiosira pseudonana CCMP1335]	Carbamate kinase OS=Haemophilus influenzae (strain ATCC 51907 / DSM 11121 / KW20 / Rd) GN=arcC PE=3 SV=1	Carbamate kinase	-	GO:0008652//cellular amino acid biosynthetic process;GO:0006525//arginine metabolic process;GO:0016310//phosphorylation	GO:0008804//carbamate kinase activity	-	Three growth phases
XP_002287719.1	-	ssrA binding protein [Thalassiosira pseudonana CCMP1335]	SsrA-binding protein OS=Acaryochloris marina (strain MBIC 11017) GN=smpB PE=3 SV=1	tmRNA-binding protein	-		GO:0003723//RNA binding	-	Three growth phases
XP_002289145.1	-	predicted protein [Thalassiosira pseudonana CCMP1335]	Crt homolog 2 OS=Dictyostelium discoideum GN=crtp2 PE=3 SV=1	-	-			GO:0016020//membrane	Three growth phases
XP_002292214.1	-	predicted protein [Thalassiosira pseudonana CCMP1335]	-	-	K18192|1|5e-23|100|nnu:104604615| mitochondrial ATPase complex subunit ATP10	GO:0033615//mitochondrial proton-transporting ATP synthase complex assembly		GO:0005743//mitochondrial inner membrane	Three growth phases
XP_002296979.1	-	CAAX farnesyl transferase [Thalassiosira pseudonana CCMP1335]	Protein farnesyltransferase subunit beta OS=Mus musculus GN=Fntb PE=1 SV=1	-	K05954|1|6e-57|191|cmo:103487088| protein farnesyltransferase subunit beta [EC:2.5.1.58]	GO:0008152//metabolic process	GO:0016740//transferase activity	-	Three growth phases
XP_002296593.1	-	predicted protein [Thalassiosira pseudonana CCMP1335]	-	-	-	-	-	-	Three growth phases
XP_002290700.1	-	silicon transporter [Thalassiosira pseudonana]	-	-	-	-	-	-	Three growth phases
YP_874559.1	XP_002297525.1	hypothetical protein ThpsCp070 [Thalassiosira pseudonana]	Uncharacterized protein ycf39 OS=Odontella sinensis GN=ycf39 PE=3 SV=1	RAB proteins geranylgeranyltransferase component A (RAB escort protein)	K19073|1|1e-07|56.6|olu:OSTLU_27566| divinyl chlorophyllide a 8-vinyl-reductase [EC:1.3.1.75]	GO:0055114//oxidation-reduction process	GO:0016491//oxidoreductase activity;GO:0000166//nucleotide binding	GO:0009507//chloroplast	Three growth phases
XP_002289148.1	-	predicted protein [Thalassiosira pseudonana CCMP1335]	Protein NRT1/ PTR FAMILY 8.4 OS=Arabidopsis thaliana GN=NPF8.4 PE=2 SV=2	Dipeptide/tripeptide permease	K14638|1|4e-31|132|gra:105799924| solute carrier family 15 (peptide/histidine transporter), member 3/4	GO:0006857//oligopeptide transport	GO:0005215//transporter activity	GO:0016021//integral component of membrane	Three growth phases
XP_002291886.1	-	predicted protein [Thalassiosira pseudonana CCMP1335]	Fanconi anemia group D2 protein homolog OS=Rattus norvegicus GN=Fancd2 PE=2 SV=2	-	K10891|1|4e-42|174|ppp:PHYPADRAFT_169325| fanconi anemia group D2 protein	-	-	-	Three growth phases
XP_002295561.1	-	predicted protein [Thalassiosira pseudonana CCMP1335]	Small nuclear ribonucleoprotein Sm D-like protein OS=Dictyostelium discoideum GN=DDB_G0289453 PE=3 SV=1	-	-	-	-	-	Three growth phases
XP_002291815.1	-	predicted protein [Thalassiosira pseudonana CCMP1335]	-	-	-	-	-	-	Three growth phases
XP_002291212.1	-	predicted protein [Thalassiosira pseudonana CCMP1335]	Probable prolyl 4-hydroxylase 9 OS=Arabidopsis thaliana GN=P4H9 PE=2 SV=1	Proline 4-hydroxylase (includes Rps23 Pro-64 3,4-dihydroxylase Tpa1), contains SM-20 domain	K00472|1|5e-17|84.3|apro:F751_4540| prolyl 4-hydroxylase [EC:1.14.11.2]	GO:0055114//oxidation-reduction process	GO:0031418//L-ascorbic acid binding;GO:0005506//iron ion binding;GO:0016706//oxidoreductase activity, acting on paired donors, with incorporation or reduction of molecular oxygen, 2-oxoglutarate as one donor, and incorporation of one atom each of oxygen into both donors	-	Three growth phases
XP_002287110.1	-	carnitine/acylcarnitine translocase [Thalassiosira pseudonana CCMP1335]	Mitochondrial substrate carrier family protein S OS=Dictyostelium discoideum GN=mcfS PE=3 SV=1	-	K15109|1|8e-50|169|gra:105789347| solute carrier family 25 (mitochondrial carnitine/acylcarnitine transporter), member 20/29	GO:0006810//transport		GO:0016021//integral component of membrane	Three growth phases
XP_002289998.1	-	RS13, ribosomal protein 13 40S small ribosomal subunit [Thalassiosira pseudonana CCMP1335]	40S ribosomal protein S13 OS=Glycine max GN=RPS13 PE=2 SV=1	Ribosomal protein S15P/S13E	K02953|1|5e-90|261|jcu:105645959| small subunit ribosomal protein S13e	GO:0006412//translation	GO:0003735//structural constituent of ribosome	GO:0022627//cytosolic small ribosomal subunit	Three growth phases
XP_002296344.1	-	predicted protein [Thalassiosira pseudonana CCMP1335]	Tumor susceptibility gene 101 protein OS=Homo sapiens GN=TSG101 PE=1 SV=2	-	K12183|1|2e-16|84.7|pper:PRUPE_ppa006263mg| ESCRT-I complex subunit TSG101	GO:0015031//protein transport;GO:0006464//cellular protein modification process	GO:0016881//acid-amino acid ligase activity	-	Three growth phases
XP_002296450.1	-	predicted protein [Thalassiosira pseudonana CCMP1335]	-	-	-	-	-	-	Three growth phases
XP_002292745.1	-	predicted protein [Thalassiosira pseudonana CCMP1335]	Eukaryotic translation initiation factor 2 subunit beta OS=Triticum aestivum PE=1 SV=1	Translation initiation factor 2, beta subunit (eIF-2beta)/eIF-5 N-terminal domain	K03238|1|2e-63|197|bvg:104886131| translation initiation factor 2 subunit 2	GO:0006413//translational initiation	GO:0003743//translation initiation factor activity	-	Three growth phases
XP_002289306.1	-	predicted protein [Thalassiosira pseudonana CCMP1335]	-	-	-	-	-	-	Three growth phases
XP_002286731.1	-	predicted protein [Thalassiosira pseudonana CCMP1335]	Mitochondrial GTP/GDP carrier protein 1 OS=Saccharomyces cerevisiae (strain ATCC 204508 / S288c) GN=GGC1 PE=1 SV=1	-	K15100|1|2e-12|70.1|csl:COCSUDRAFT_64082| solute carrier family 25 (mitochondrial citrate transporter), member 1	GO:0006810//transport		GO:0016021//integral component of membrane	Three growth phases
XP_002295585.1	-	predicted protein [Thalassiosira pseudonana CCMP1335]	-	-	-	GO:0006810//transport		GO:0016021//integral component of membrane	Three growth phases
XP_002297558.1	YP_874615.1	thiamine biosynthesis protein G [Thalassiosira pseudonana]	Thiazole synthase OS=Thalassiosira pseudonana GN=thiG PE=3 SV=1	Thiamin biosynthesis thiazole synthase ThiGH, ThiG subunit	K03149|1|6e-93|278|cme:CymeCp066| thiazole synthase [EC:2.8.1.10]	GO:0009228//thiamine biosynthetic process;GO:0009229//thiamine diphosphate biosynthetic process	GO:0016783//sulfurtransferase activity	GO:0009507//chloroplast	Three growth phases
XP_002288655.1	-	predicted protein [Thalassiosira pseudonana CCMP1335]	-	-	-	-	-	-	Three growth phases
XP_002293170.1	-	predicted protein [Thalassiosira pseudonana CCMP1335]	-	-	-	-	-	-	Three growth phases
XP_002291174.1	-	predicted protein [Thalassiosira pseudonana CCMP1335]	-	-	-	-	-	-	Three growth phases
XP_002291161.1	-	predicted protein [Thalassiosira pseudonana CCMP1335]	23S rRNA (guanosine-2'-O-)-methyltransferase RlmB OS=Neisseria meningitidis serogroup B (strain MC58) GN=rlmB PE=3 SV=1	tRNA G18 (ribose-2'-O)-methylase SpoU	-	GO:0006396//RNA processing;GO:0001510//RNA methylation	GO:0003723//RNA binding;GO:0008173//RNA methyltransferase activity	-	Three growth phases
XP_002294267.1	-	predicted protein [Thalassiosira pseudonana CCMP1335]	-	-	-	-	-	-	Three growth phases
XP_002289098.1	-	predicted protein [Thalassiosira pseudonana CCMP1335]	Uncharacterized protein YtoQ OS=Bacillus subtilis (strain 168) GN=ytoQ PE=4 SV=1	-	-	-	-	-	Three growth phases
XP_002293972.1	-	predicted protein [Thalassiosira pseudonana CCMP1335]	Protein ABHD17A OS=Bos taurus GN=ABHD17A PE=2 SV=1	Fermentation-respiration switch protein FrsA, has esterase activity, DUF1100 family	K06889|1|2e-11|65.5|gsl:Gasu_59350| uncharacterized protein	-	-	-	Three growth phases
XP_002289348.1	-	thylakoidal processing peptidase [Thalassiosira pseudonana CCMP1335]	Chloroplast processing peptidase OS=Arabidopsis thaliana GN=PLSP1 PE=2 SV=2	Signal peptidase I	K03100|1|2e-50|166|ccp:CHC_T00001989001| signal peptidase I [EC:3.4.21.89]	GO:0006508//proteolysis	GO:0008236//serine-type peptidase activity	GO:0016021//integral component of membrane	Three growth phases
XP_002294794.1	XP_002296495.1	predicted protein [Thalassiosira pseudonana CCMP1335]	-	-	-	-	-	-	Three growth phases
XP_002289049.1	-	predicted protein [Thalassiosira pseudonana CCMP1335]	-	-	-	-	-	-	Three growth phases
XP_002288310.1	-	predicted protein [Thalassiosira pseudonana CCMP1335]	-	-	-	-	-	-	Three growth phases
XP_002288519.1	-	predicted protein [Thalassiosira pseudonana CCMP1335]	-	-	-	GO:0031120//snRNA pseudouridine synthesis;GO:0042254//ribosome biogenesis	GO:0030515//snoRNA binding	-	Three growth phases
XP_002287850.1	-	predicted protein [Thalassiosira pseudonana CCMP1335]	Probable acyl-CoA dehydrogenase IBR3 OS=Arabidopsis thaliana GN=IBR3 PE=1 SV=1	Predicted kinase, aminoglycoside phosphotransferase (APT) family	K00249|1|2e-47|174|mtr:MTR_2g435800| acyl-CoA dehydrogenase [EC:1.3.8.7]	GO:0006468//protein phosphorylation	GO:0004674//protein serine/threonine kinase activity	-	Three growth phases
XP_002287465.1	-	ATP synthase subunit [Thalassiosira pseudonana CCMP1335]	V-type proton ATPase 16 kDa proteolipid subunit OS=Chrysotila carteri GN=VAP PE=2 SV=1	-	K02155|1|4e-46|151|sind:105169708| V-type H+-transporting ATPase 16kDa proteolipid subunit	GO:0015991//ATP hydrolysis coupled proton transport	GO:0016787//hydrolase activity;GO:0015078//hydrogen ion transmembrane transporter activity	GO:0033179//proton-transporting V-type ATPase, V0 domain;GO:0016021//integral component of membrane	Three growth phases
XP_002286999.1	-	predicted protein [Thalassiosira pseudonana CCMP1335]	Calcium-dependent protein kinase 3 OS=Plasmodium yoelii yoelii GN=CPK3 PE=3 SV=1	PASTA domain, binds beta-lactams	K13412|1|6e-37|135|mis:MICPUN_97075| calcium-dependent protein kinase [EC:2.7.11.1]	GO:0006468//protein phosphorylation	GO:0005524//ATP binding;GO:0004674//protein serine/threonine kinase activity	-	Three growth phases
XP_002290797.1	-	RM17, ribosomal protein 17 mitochondrial large ribosomal subunit [Thalassiosira pseudonana CCMP1335]	50S ribosomal protein L17 OS=Phenylobacterium zucineum (strain HLK1) GN=rplQ PE=3 SV=1	Ribosomal protein L17	K02879|1|2e-37|125|cvr:CHLNCDRAFT_17719| large subunit ribosomal protein L17	GO:0006412//translation	GO:0003735//structural constituent of ribosome	GO:0005840//ribosome	Three growth phases
XP_002290735.1	-	predicted protein [Thalassiosira pseudonana CCMP1335]	Beta-arabinofuranosyltransferase RAY1 OS=Arabidopsis thaliana GN=RAY1 PE=2 SV=1	-	K20892|1|1e-12|73.9|ccp:CHC_T00008911001| beta-arabinofuranosyltransferase [EC:2.4.2.-]	-	-	-	Three growth phases
XP_002286475.1	-	predicted protein [Thalassiosira pseudonana CCMP1335]	-	Predicted dithiol-disulfide isomerase, DsbA family	K11649|1|5e-13|70.5|olu:OSTLU_17735| SWI/SNF related-matrix-associated actin-dependent regulator of chromatin subfamily C		GO:0015035//protein disulfide oxidoreductase activity	-	Three growth phases
XP_002287778.1	-	predicted protein [Thalassiosira pseudonana CCMP1335]	Haloacid dehalogenase-like hydrolase domain-containing protein At2g33255 OS=Arabidopsis thaliana GN=At2g33255 PE=1 SV=1	Phosphoglycolate phosphatase, HAD superfamily	-	GO:0008152//metabolic process	GO:0008967//phosphoglycolate phosphatase activity	GO:0009507//chloroplast	Three growth phases
XP_002289838.1	-	predicted protein [Thalassiosira pseudonana CCMP1335]	-	-	-	-	-	-	Three growth phases
XP_002287585.1	-	mu subunit of clathrin adaptor complex AP3 [Thalassiosira pseudonana CCMP1335]	AP-3 complex subunit mu-1 OS=Rattus norvegicus GN=Ap3m1 PE=1 SV=1	-	K12398|1|8e-92|286|atr:18431421| AP-3 complex subunit mu	GO:0016192//vesicle-mediated transport;GO:0006886//intracellular protein transport		GO:0030131//clathrin adaptor complex	Three growth phases
XP_002286764.1	-	predicted protein [Thalassiosira pseudonana CCMP1335]	Sarcosine/dimethylglycine N-methyltransferase OS=Halorhodospira halochloris PE=1 SV=1	Cyclopropane fatty-acyl-phospholipid synthase and related methyltransferases	K05929|1|3e-09|63.9|crb:CARUB_v10020173mg| phosphoethanolamine N-methyltransferase [EC:2.1.1.103]	GO:0032259//methylation	GO:0008168//methyltransferase activity	-	Three growth phases
XP_002288165.1	-	predicted protein [Thalassiosira pseudonana CCMP1335]	Quinone oxidoreductase OS=Pseudomonas aeruginosa (strain ATCC 15692 / DSM 22644 / CIP 104116 / JCM 14847 / LMG 12228 / 1C / PRS 101 / PAO1) GN=qor PE=3 SV=2	NADPH:quinone reductase or related Zn-dependent oxidoreductase	K00344|1|3e-122|358|olu:OSTLU_45840| NADPH2:quinone reductase [EC:1.6.5.5]	GO:0055114//oxidation-reduction process	GO:0016491//oxidoreductase activity;GO:0000166//nucleotide binding;GO:0008270//zinc ion binding	-	Three growth phases
XP_002293154.1	-	predicted protein [Thalassiosira pseudonana CCMP1335]	-	-	-		GO:0003677//DNA binding;GO:0008270//zinc ion binding	GO:0005634//nucleus	Three growth phases
XP_002290349.1	-	predicted protein [Thalassiosira pseudonana CCMP1335]	-	-	-	-	-	-	Three growth phases
XP_002295571.1	-	predicted protein [Thalassiosira pseudonana CCMP1335]	-	-	-	GO:0006259//DNA metabolic process	GO:0008094//DNA-dependent ATPase activity;GO:0003677//DNA binding;GO:0005524//ATP binding	-	Three growth phases
XP_002296746.1	-	predicted protein [Thalassiosira pseudonana CCMP1335]	-	-	-	-	-	-	Three growth phases
XP_002295928.1	-	predicted protein [Thalassiosira pseudonana CCMP1335]	-	-	K11644|1|5e-07|58.2|cme:CYME_CMQ125C| paired amphipathic helix protein Sin3a	GO:0006355//regulation of transcription, DNA-templated		GO:0005634//nucleus	Three growth phases
XP_002292245.1	-	hypothetical protein THAPSDRAFT_8004 [Thalassiosira pseudonana CCMP1335]	-	Uncharacterized conserved protein	-	-	-	-	Three growth phases
XP_002287473.1	-	predicted protein [Thalassiosira pseudonana CCMP1335]	-	-	-	-	-	-	Three growth phases
XP_002289541.1	-	predicted protein [Thalassiosira pseudonana CCMP1335]	-	-	-	-	-	-	Three growth phases
XP_002288355.1	-	predicted protein [Thalassiosira pseudonana CCMP1335]	Squalene synthase OS=Pongo abelii GN=FDFT1 PE=2 SV=1	Phytoene/squalene synthetase	K00801|1|1e-93|293|bpg:Bathy06g04270| farnesyl-diphosphate farnesyltransferase [EC:2.5.1.21]	GO:0008610//lipid biosynthetic process	GO:0004310//farnesyl-diphosphate farnesyltransferase activity	GO:0016021//integral component of membrane	Three growth phases
XP_002294704.1	-	predicted protein [Thalassiosira pseudonana CCMP1335]	-	-	K17607|1|2e-13|77.4|ota:Ot07g00920| type 2A phosphatase activator TIP41	-	-	-	Three growth phases
XP_002287906.1	-	RM12, ribosomal protein 12 mitochondrial large ribosomal subunit [Thalassiosira pseudonana CCMP1335]	50S ribosomal protein L7/L12 OS=Chlorobium limicola (strain DSM 245 / NBRC 103803 / 6330) GN=rplL PE=3 SV=1	Ribosomal protein L7/L12	K02935|1|2e-20|84.7|cit:102620497| large subunit ribosomal protein L7/L12	GO:0006508//proteolysis;GO:0006412//translation	GO:0004222//metalloendopeptidase activity;GO:0003735//structural constituent of ribosome	GO:0005840//ribosome	Three growth phases
XP_002291419.1	-	predicted protein [Thalassiosira pseudonana CCMP1335]	Exosome complex exonuclease rrp6 OS=Schizosaccharomyces pombe (strain 972 / ATCC 24843) GN=rrp6 PE=3 SV=2	Ribonuclease D	K12591|1|2e-53|185|apro:F751_2174| exosome complex exonuclease RRP6 [EC:3.1.13.-]	GO:0006139//nucleobase-containing compound metabolic process	GO:0003676//nucleic acid binding;GO:0008408//3'-5' exonuclease activity	GO:0005622//intracellular	Three growth phases
XP_002293840.1	-	Hypothetical protein THAPSDRAFT_264261 [Thalassiosira pseudonana CCMP1335]	Hybrid signal transduction histidine kinase G OS=Dictyostelium discoideum GN=dhkG PE=3 SV=1	Signal transduction histidine kinase regulating C4-dicarboxylate transport system	-	-	-	-	Three growth phases
XP_002294585.1	-	predicted protein [Thalassiosira pseudonana CCMP1335]	Probable prefoldin subunit 6 OS=Plasmodium falciparum (isolate 3D7) GN=PFE0595w PE=1 SV=2	-	K04798|1|4e-13|68.2|apro:F751_0069| prefoldin beta subunit	GO:0043622//cortical microtubule organization;GO:0006457//protein folding;GO:0050896//response to stimulus;GO:0006006//glucose metabolic process	GO:0051082//unfolded protein binding	GO:0016272//prefoldin complex	Three growth phases
XP_002294283.1	-	predicted protein [Thalassiosira pseudonana CCMP1335]	-	-	-	-	-	-	Three growth phases
XP_002287330.1	-	predicted protein [Thalassiosira pseudonana CCMP1335]	-	-	-	-	-	-	Three growth phases
XP_002293606.1	-	predicted protein [Thalassiosira pseudonana CCMP1335]	Protein rliB OS=Dictyostelium discoideum GN=rliB PE=3 SV=2	Uncharacterized conserved protein, DUF1501 family	-		GO:0016787//hydrolase activity	-	Three growth phases
XP_002290381.1	-	predicted protein [Thalassiosira pseudonana CCMP1335]	-	-	-		GO:0003677//DNA binding	GO:0005634//nucleus	Three growth phases
XP_002292733.1	-	SUPT6H,-like protein to suppressor of ty 6 [Thalassiosira pseudonana CCMP1335]	Transcription elongation factor SPT6 OS=Homo sapiens GN=SUPT6H PE=1 SV=2	Transcriptional accessory protein Tex/SPT6	K11292|1|3e-87|313|ppp:PHYPADRAFT_118200| transcription elongation factor SPT6	GO:0006357//regulation of transcription from RNA polymerase II promoter;GO:0032784//regulation of DNA-templated transcription, elongation	GO:0003723//RNA binding	-	Three growth phases
XP_002292233.1	-	predicted protein [Thalassiosira pseudonana CCMP1335]	Putative glucose-6-phosphate 1-epimerase OS=Cenchrus ciliaris PE=2 SV=1	D-hexose-6-phosphate mutarotase	K01792|1|1e-36|137|bpg:Bathy12g00770| glucose-6-phosphate 1-epimerase [EC:5.1.3.15]	GO:0005975//carbohydrate metabolic process	GO:0030246//carbohydrate binding;GO:0016853//isomerase activity	-	Three growth phases
XP_002291081.1	-	predicted protein [Thalassiosira pseudonana CCMP1335]	-	-	-	-	-	-	Three growth phases
XP_002291582.1	-	predicted protein [Thalassiosira pseudonana CCMP1335]	Dolichyl-phosphate beta-glucosyltransferase OS=Dictyostelium discoideum GN=alg5 PE=2 SV=1	Glycosyltransferase, catalytic subunit of cellulose synthase and poly-beta-1,6-N-acetylglucosamine synthase	K00729|1|2e-67|219|ats:F775_11466| dolichyl-phosphate beta-glucosyltransferase [EC:2.4.1.117]		GO:0016757//transferase activity, transferring glycosyl groups	-	Three growth phases
XP_002295699.1	-	F-type H-ATPase delta subunit [Thalassiosira pseudonana CCMP1335]	ATP synthase subunit delta, mitochondrial OS=Dictyostelium discoideum GN=atp5D PE=3 SV=1	FoF1-type ATP synthase, epsilon subunit	K02134|1|3e-20|85.5|mpp:MICPUCDRAFT_56087| F-type H+-transporting ATPase subunit delta	GO:0015986//ATP synthesis coupled proton transport	GO:0046933//proton-transporting ATP synthase activity, rotational mechanism;GO:0046961//proton-transporting ATPase activity, rotational mechanism	GO:0045261//proton-transporting ATP synthase complex, catalytic core F(1)	Three growth phases
XP_002286728.1	-	aldose-1-epimerase [Thalassiosira pseudonana CCMP1335]	Putative glucose-6-phosphate 1-epimerase OS=Cenchrus ciliaris PE=2 SV=1	D-hexose-6-phosphate mutarotase	K01792|1|9e-69|218|olu:OSTLU_39789| glucose-6-phosphate 1-epimerase [EC:5.1.3.15]	GO:0005975//carbohydrate metabolic process	GO:0030246//carbohydrate binding;GO:0016853//isomerase activity	-	Three growth phases
XP_002292102.1	-	predicted protein [Thalassiosira pseudonana CCMP1335]	-	-	-	-	-	-	Three growth phases
XP_002287240.1	-	predicted protein [Thalassiosira pseudonana CCMP1335]	Protein RRP6-like 1 OS=Arabidopsis thaliana GN=RRP6L1 PE=2 SV=1	Ribonuclease D	K12951|1|4e-15|83.6|cvr:CHLNCDRAFT_59476| cation-transporting P-type ATPase D [EC:3.6.3.-]!K12591|2|6e-15|82.8|gmx:100804872| exosome complex exonuclease RRP6 [EC:3.1.13.-]	GO:0006139//nucleobase-containing compound metabolic process	GO:0003676//nucleic acid binding;GO:0008408//3'-5' exonuclease activity	GO:0005622//intracellular	Three growth phases
XP_002294659.1	-	predicted protein [Thalassiosira pseudonana CCMP1335]	-	-	-	GO:0008152//metabolic process	GO:0003824//catalytic activity	-	Three growth phases
XP_002286587.1	-	predicted protein [Thalassiosira pseudonana CCMP1335]	-	-	-	-	-	-	Three growth phases
XP_002297185.1	-	predicted protein [Thalassiosira pseudonana CCMP1335]	High mobility group protein DSP1 OS=Drosophila melanogaster GN=Dsp1 PE=2 SV=1	-	K09272|1|5e-09|55.1|vcn:VOLCADRAFT_76727| structure-specific recognition protein 1!K09273|3|3e-08|53.1|bna:106422284| upstream-binding transcription factor!K10802|5|7e-08|51.2|vcn:VOLCADRAFT_72419| high mobility group protein B1	-	-	-	Three growth phases
XP_002293441.1	-	RL6, ribosomal protein 6 [Thalassiosira pseudonana CCMP1335]	60S ribosomal protein L6 OS=Mesembryanthemum crystallinum GN=RPL6 PE=2 SV=1	Ribosomal protein L14E/L6E/L27E	K02934|1|1e-67|208|sind:105175445| large subunit ribosomal protein L6e	GO:0006412//translation	GO:0003735//structural constituent of ribosome	GO:0022626//cytosolic ribosome;GO:0043231//intracellular membrane-bounded organelle;GO:0016020//membrane;GO:0044446//intracellular organelle part	Three growth phases
XP_002293429.1	-	hypothetical protein THAPSDRAFT_42258 [Thalassiosira pseudonana CCMP1335]	DDB1- and CUL4-associated factor 7 OS=Mus musculus GN=Dcaf7 PE=1 SV=1	WD40 repeat	K11805|1|7e-137|396|smo:SELMODRAFT_270223| WD repeat-containing protein 68	GO:0030154//cell differentiation;GO:0048731//system development	-	-	Three growth phases
XP_002286205.1	-	glyceraldehyde-3-phosphate dehydrogenase precursor [Thalassiosira pseudonana CCMP1335]	Glyceraldehyde-3-phosphate dehydrogenase, chloroplastic OS=Guillardia theta GN=GAPC1 PE=2 SV=1	Glyceraldehyde-3-phosphate dehydrogenase/erythrose-4-phosphate dehydrogenase	K00134|1|2e-144|416|sita:101785151| glyceraldehyde 3-phosphate dehydrogenase [EC:1.2.1.12]	GO:0019253//reductive pentose-phosphate cycle;GO:0006006//glucose metabolic process;GO:0055114//oxidation-reduction process	GO:0051287//NAD binding;GO:0050661//NADP binding;GO:0004365//glyceraldehyde-3-phosphate dehydrogenase (NAD+) (phosphorylating) activity;GO:0043891//glyceraldehyde-3-phosphate dehydrogenase (NAD(P)+) (phosphorylating) activity;GO:0047100//glyceraldehyde-3-phosphate dehydrogenase (NADP+) (phosphorylating) activity	GO:0009507//chloroplast	Three growth phases
XP_002291711.1	-	beta subunit acetyl/propionyl-CoA carboxylase [Thalassiosira pseudonana CCMP1335]	Methylcrotonoyl-CoA carboxylase beta chain, mitochondrial OS=Dictyostelium discoideum GN=mccb PE=3 SV=2	Acetyl-CoA carboxylase, carboxyltransferase component	K01969|1|0.0|595|pda:103701816| 3-methylcrotonyl-CoA carboxylase beta subunit [EC:6.4.1.4]		GO:0046914//transition metal ion binding;GO:0004658//propionyl-CoA carboxylase activity	GO:0005739//mitochondrion	Three growth phases
XP_002287349.1	-	predicted protein [Thalassiosira pseudonana CCMP1335]	-	Steroid 5-alpha reductase family enzyme	-	-	-	-	Three growth phases
XP_002286243.1	-	predicted protein [Thalassiosira pseudonana CCMP1335]	-	-	K20029|1|5e-08|57.8|pxb:103942659| palmitoyltransferase ZDHHC3/7/25 [EC:2.3.1.225]		GO:0008270//zinc ion binding	-	Three growth phases
YP_874549.1	XP_002297529.1	cytochrome b6-f complex subunit IV [Thalassiosira pseudonana]	Cytochrome b6-f complex subunit 4 OS=Thalassiosira pseudonana GN=petD PE=3 SV=1	Cytochrome b subunit of the bc complex	K02637|1|1e-93|273|olu:OSTLU_32458| cytochrome b6-f complex subunit 4	GO:0009767//photosynthetic electron transport chain;GO:0022904//respiratory electron transport chain	GO:0016491//oxidoreductase activity;GO:0045156//electron transporter, transferring electrons within the cyclic electron transport pathway of photosynthesis activity;GO:0045158//electron transporter, transferring electrons within cytochrome b6/f complex of photosystem II activity	GO:0016021//integral component of membrane;GO:0009535//chloroplast thylakoid membrane	Three growth phases
XP_002286553.1	-	predicted protein [Thalassiosira pseudonana CCMP1335]	Unconventional myosin-Vb OS=Homo sapiens GN=MYO5B PE=1 SV=3	-	K16743|1|5e-11|71.2|nnu:104610905| abnormal spindle-like microcephaly-associated protein!K10357|2|2e-10|69.3|mus:103978661| myosin V	-	-	-	Three growth phases
XP_002295616.1	-	predicted protein [Thalassiosira pseudonana CCMP1335]	-	-	-	-	-	-	Three growth phases
XP_002296232.1	-	predicted protein [Thalassiosira pseudonana CCMP1335]	-	Rubrerythrin	-	-	-	-	Three growth phases
XP_002294407.1	-	ABC-transporter like protein [Thalassiosira pseudonana CCMP1335]	mRNA export factor elf1 OS=Schizosaccharomyces pombe (strain 972 / ATCC 24843) GN=elf1 PE=1 SV=1	ATPase components of ABC transporters with duplicated ATPase domains	K03235|1|3e-158|480|csl:COCSUDRAFT_47721| elongation factor 3	GO:0006200//ATP catabolic process	GO:0005524//ATP binding;GO:0016887//ATPase activity	-	Three growth phases
XP_002289665.1	-	predicted protein [Thalassiosira pseudonana CCMP1335]	-	-	-	-	-	-	Three growth phases
XP_002297586.1	-	predicted protein [Thalassiosira pseudonana CCMP1335]	-	-	-	-	-	-	Three growth phases
XP_002289018.1	-	predicted protein [Thalassiosira pseudonana CCMP1335]	-	ATP-dependent Zn proteases	-	-	-	-	Three growth phases
XP_002292893.1	-	predicted protein [Thalassiosira pseudonana CCMP1335]	-	-	K03137|1|7e-09|61.2|smo:SELMODRAFT_419190| transcription initiation factor TFIIE subunit beta	-	-	-	Three growth phases
XP_002295580.1	-	predicted protein [Thalassiosira pseudonana CCMP1335]	-	-	-	-	-	-	Three growth phases
XP_002293358.1	-	predicted protein [Thalassiosira pseudonana CCMP1335]	-	-	-	-	-	-	Three growth phases
XP_002296092.1	-	predicted protein [Thalassiosira pseudonana CCMP1335]	-	-	-	-	-	-	Three growth phases
XP_002291481.1	-	predicted protein [Thalassiosira pseudonana CCMP1335]	-	-	-	-	-	-	Three growth phases
XP_002294118.1	-	predicted protein [Thalassiosira pseudonana CCMP1335]	Kinesin light chain 4 OS=Mus musculus GN=Klc4 PE=1 SV=1	Tetratricopeptide (TPR) repeat	-	-	-	-	Three growth phases
XP_002291431.1	-	predicted protein [Thalassiosira pseudonana CCMP1335]	RING finger protein 10 OS=Xenopus laevis GN=rnf10 PE=2 SV=1	-	-	-	-	-	Three growth phases
XP_002286833.1	-	predicted protein [Thalassiosira pseudonana CCMP1335]	-	-	-	-	-	-	Three growth phases
XP_002292844.1	-	predicted protein [Thalassiosira pseudonana CCMP1335]	Phytanoyl-CoA dioxygenase OS=Arabidopsis thaliana GN=PAHX PE=2 SV=2	Ectoine hydroxylase-related dioxygenase, phytanoyl-CoA dioxygenase (PhyH) family	K00477|1|1e-63|207|gmx:100788875| phytanoyl-CoA hydroxylase [EC:1.14.11.18]	-	-	-	Three growth phases
XP_002286970.1	-	predicted protein [Thalassiosira pseudonana CCMP1335]	-	-	-	-	-	-	Three growth phases
XP_002293791.1	-	predicted protein [Thalassiosira pseudonana CCMP1335]	-	-	-	GO:0006355//regulation of transcription, DNA-templated	GO:0003700//sequence-specific DNA binding transcription factor activity;GO:0043565//sequence-specific DNA binding;GO:0046983//protein dimerization activity	-	Three growth phases
XP_002290664.1	-	predicted protein [Thalassiosira pseudonana CCMP1335]	-	-	-	-	-	-	Three growth phases
XP_002293717.1	-	predicted protein [Thalassiosira pseudonana CCMP1335]	DNA topoisomerase 1 beta OS=Arabidopsis thaliana GN=TOP1B PE=1 SV=1	DNA topoisomerase IB	K03163|1|1e-157|475|sita:101774107| DNA topoisomerase I [EC:5.99.1.2]	GO:0006265//DNA topological change	GO:0003917//DNA topoisomerase type I activity;GO:0003918//DNA topoisomerase type II (ATP-hydrolyzing) activity	GO:0005694//chromosome	Three growth phases
XP_002288130.1	-	predicted protein [Thalassiosira pseudonana CCMP1335]	-	Type V secretory pathway, adhesin AidA	-	GO:0006568//tryptophan metabolic process	GO:0004640//phosphoribosylanthranilate isomerase activity	-	Three growth phases
XP_002286223.1	-	phosphatidylinositol 4-kinase-like protein [Thalassiosira pseudonana CCMP1335]	Phosphatidylinositol 4-kinase OS=Dictyostelium discoideum GN=pikD PE=3 SV=3	-	K19801|1|2e-84|277|cme:CYME_CMS267C| phosphatidylinositol 4-kinase B [EC:2.7.1.67]	GO:0046854//phosphatidylinositol phosphorylation;GO:0048015//phosphatidylinositol-mediated signaling	GO:0004430//1-phosphatidylinositol 4-kinase activity	-	Three growth phases
XP_002289212.1	-	GMP synthase [Thalassiosira pseudonana CCMP1335]	GMP synthase [glutamine-hydrolyzing] OS=Saccharomyces cerevisiae (strain ATCC 204508 / S288c) GN=GUA1 PE=1 SV=4	GMP synthase, PP-ATPase domain/subunit	K01951|1|0.0|613|ccp:CHC_T00009427001| GMP synthase (glutamine-hydrolysing) [EC:6.3.5.2]	GO:0006541//glutamine metabolic process;GO:0006177//GMP biosynthetic process	GO:0003922//GMP synthase (glutamine-hydrolyzing) activity;GO:0005524//ATP binding;GO:0016462//pyrophosphatase activity	-	Three growth phases
XP_002291435.1	-	hypothetical protein THAPSDRAFT_269064 [Thalassiosira pseudonana CCMP1335]	Nuclear pore complex protein Nup107 OS=Homo sapiens GN=NUP107 PE=1 SV=1	-	K14301|1|1e-14|82.4|ccp:CHC_T00002994001| nuclear pore complex protein Nup107	GO:0006810//transport		GO:0005643//nuclear pore	Three growth phases
XP_002294119.1	-	predicted protein [Thalassiosira pseudonana CCMP1335]	-	-	-	-	-	-	Three growth phases
XP_002294444.1	-	hypothetical protein THAPSDRAFT_264413 [Thalassiosira pseudonana CCMP1335]	IMPACT family member YvyE OS=Bacillus subtilis (strain 168) GN=yvyE PE=3 SV=2	Putative translation regulator, IMPACT (imprinted ancient) protein family	-	-	-	-	Three growth phases
XP_002290782.1	-	predicted protein [Thalassiosira pseudonana CCMP1335]	-	-	-	GO:0030328//prenylcysteine catabolic process;GO:0055114//oxidation-reduction process	GO:0016670//oxidoreductase activity, acting on a sulfur group of donors, oxygen as acceptor	-	Three growth phases
XP_002291724.1	-	predicted protein [Thalassiosira pseudonana CCMP1335]	Protein SYM1 OS=Kluyveromyces lactis (strain ATCC 8585 / CBS 2359 / DSM 70799 / NBRC 1267 / NRRL Y-1140 / WM37) GN=SYM1 PE=3 SV=1	-	K13348|1|2e-17|80.1|smo:SELMODRAFT_446690| protein Mpv17			GO:0016021//integral component of membrane	Three growth phases
XP_002292302.1	-	glutathione s-transferase [Thalassiosira pseudonana CCMP1335]	Glutathione S-transferase omega-like 2 OS=Schizosaccharomyces pombe (strain 972 / ATCC 24843) GN=gto2 PE=3 SV=1	Glutathionyl-hydroquinone reductase	K07393|1|3e-14|77.4|vvi:100265305| putative glutathione S-transferase		GO:0004364//glutathione transferase activity;GO:0008146//sulfotransferase activity	-	Three growth phases
XP_002288989.1	-	predicted protein [Thalassiosira pseudonana CCMP1335]	2-succinylbenzoate--CoA ligase, chloroplastic/peroxisomal OS=Arabidopsis thaliana GN=AAE14 PE=1 SV=1	Acyl-CoA synthetase (AMP-forming)/AMP-acid ligase II	K14760|1|3e-39|153|smo:SELMODRAFT_89333| acyl-activating enzyme 14 [EC:6.2.1.26]	GO:0008152//metabolic process	GO:0003824//catalytic activity	-	Three growth phases
XP_002295892.1	-	predicted protein [Thalassiosira pseudonana CCMP1335]	Golgi reassembly-stacking protein 2 OS=Mus musculus GN=Gorasp2 PE=1 SV=3	-	-	-	-	-	Three growth phases
XP_002291976.1	-	adenylate cyclase [Thalassiosira pseudonana CCMP1335]	Adenylate cyclase OS=Mycobacterium tuberculosis (strain ATCC 25618 / H37Rv) GN=cya PE=1 SV=1	Adenylate cyclase, class 3	K12319|1|5e-36|138|vcn:VOLCADRAFT_61364| guanylate cyclase soluble subunit beta [EC:4.6.1.2]!K11858|3|3e-32|128|cre:CHLREDRAFT_171763| ubiquitin carboxyl-terminal hydrolase 48 [EC:3.4.19.12]	GO:0035556//intracellular signal transduction;GO:0009190//cyclic nucleotide biosynthetic process	GO:0016849//phosphorus-oxygen lyase activity;GO:0000166//nucleotide binding	GO:0005622//intracellular	Three growth phases
XP_002292897.1	-	predicted protein [Thalassiosira pseudonana CCMP1335]	-	-	-	-	-	-	Three growth phases
XP_002292555.1	-	predicted protein [Thalassiosira pseudonana CCMP1335]	-	-	-	-	-	-	Three growth phases
XP_002296759.1	-	predicted protein [Thalassiosira pseudonana CCMP1335]	-	Ca2+-binding protein, RTX toxin-related	-	-	-	-	Three growth phases
XP_002286954.1	-	predicted protein [Thalassiosira pseudonana CCMP1335]	Pentatricopeptide repeat-containing protein At4g31850, chloroplastic OS=Arabidopsis thaliana GN=PGR3 PE=1 SV=1	-	K17964|1|3e-17|90.1|smo:SELMODRAFT_96794| leucine-rich PPR motif-containing protein, mitochondrial!K17710|5|4e-15|82.0|atr:18446702| pentatricopeptide repeat domain-containing protein 1	-	-	-	Three growth phases
XP_002294700.1	-	predicted protein [Thalassiosira pseudonana CCMP1335]	Flowering time control protein FY OS=Arabidopsis thaliana GN=FY PE=1 SV=1	WD40 repeat	K15542|1|6e-122|354|ppp:PHYPADRAFT_51117| polyadenylation factor subunit 2		GO:0005488//binding	-	Three growth phases
XP_002289720.1	-	predicted protein [Thalassiosira pseudonana CCMP1335]	N-terminal acetyltransferase A complex catalytic subunit NAA10 OS=Arabidopsis thaliana GN=NAA10 PE=1 SV=1	Ribosomal protein S18 acetylase RimI and related acetyltransferases	K20791|1|9e-82|243|bdi:100841191| N-alpha-acetyltransferase 10/11 [EC:2.3.1.255]		GO:0004596//peptide alpha-N-acetyltransferase activity	-	Three growth phases
XP_002286689.1	-	hypothetical protein THAPSDRAFT_260852 [Thalassiosira pseudonana CCMP1335]	UPF0272 protein MXAN_6689 OS=Myxococcus xanthus (strain DK 1622) GN=MXAN_6689 PE=3 SV=1	Uncharacterized conserved protein, DUF111 family	-	-	-	-	Three growth phases
XP_002289196.1	-	RS10, ribosomal protein 10 40S small ribosomal subunit [Thalassiosira pseudonana CCMP1335]	40S ribosomal protein S10 OS=Spodoptera frugiperda GN=RpS10 PE=2 SV=1	-	K02947|1|1e-34|120|ppp:PHYPADRAFT_211089| small subunit ribosomal protein S10e			GO:0005840//ribosome	Three growth phases
XP_002286855.1	-	predicted protein [Thalassiosira pseudonana CCMP1335]	-	-	-	-	-	-	Three growth phases
XP_002295870.1	-	predicted protein [Thalassiosira pseudonana CCMP1335]	Transcription factor E2F2 OS=Mus musculus GN=E2f2 PE=1 SV=2	-	K06620|1|5e-20|93.2|adu:107460182| transcription factor E2F3	GO:0006355//regulation of transcription, DNA-templated	GO:0003700//sequence-specific DNA binding transcription factor activity;GO:0003677//DNA binding	GO:0005667//transcription factor complex	Three growth phases
XP_002295516.1	-	predicted protein [Thalassiosira pseudonana CCMP1335]	Prolyl 4-hydroxylase subunit alpha-2 OS=Homo sapiens GN=P4HA2 PE=1 SV=1	Proline 4-hydroxylase (includes Rps23 Pro-64 3,4-dihydroxylase Tpa1), contains SM-20 domain	K00472|1|2e-20|94.4|cre:CHLREDRAFT_111555| prolyl 4-hydroxylase [EC:1.14.11.2]	GO:0055114//oxidation-reduction process	GO:0031418//L-ascorbic acid binding;GO:0005506//iron ion binding;GO:0016706//oxidoreductase activity, acting on paired donors, with incorporation or reduction of molecular oxygen, 2-oxoglutarate as one donor, and incorporation of one atom each of oxygen into both donors	-	Three growth phases
XP_002292349.1	-	predicted protein [Thalassiosira pseudonana CCMP1335]	-	-	-	-	-	-	Three growth phases
XP_002294187.1	-	predicted protein [Thalassiosira pseudonana CCMP1335]	Major facilitator superfamily domain-containing protein 7-b OS=Xenopus tropicalis GN=mfsd7-B PE=2 SV=1	Sugar phosphate permease	K08220|1|7e-102|321|bpg:Bathy12g01780| MFS transporter, FLVCR family, feline leukemia virus subgroup C receptor-related protein	GO:0055085//transmembrane transport		GO:0016021//integral component of membrane	Three growth phases
XP_002296148.1	-	predicted protein [Thalassiosira pseudonana CCMP1335]	Tritrans,polycis-undecaprenyl-diphosphate synthase (geranylgeranyl-diphosphate specific) OS=Pyrococcus horikoshii (strain ATCC 700860 / DSM 12428 / JCM 9974 / NBRC 100139 / OT-3) GN=uppS PE=3 SV=1	Undecaprenyl pyrophosphate synthase	K11778|1|2e-59|193|bvg:104899964| ditrans,polycis-polyprenyl diphosphate synthase [EC:2.5.1.87]		GO:0016765//transferase activity, transferring alkyl or aryl (other than methyl) groups	-	Three growth phases
XP_002295244.1	-	predicted protein [Thalassiosira pseudonana CCMP1335]	-	-	-	-	-	-	Three growth phases
XP_002296991.1	-	predicted protein [Thalassiosira pseudonana CCMP1335]	Activating signal cointegrator 1 OS=Homo sapiens GN=TRIP4 PE=1 SV=4	-	-	GO:0050794//regulation of cellular process	-	-	Three growth phases
XP_002290426.1	-	prolyl 4-hydroxylase alpha subunit-like protein [Thalassiosira pseudonana CCMP1335]	Prolyl 4-hydroxylase subunit alpha-2 OS=Gallus gallus GN=P4HA2 PE=2 SV=1	Proline 4-hydroxylase (includes Rps23 Pro-64 3,4-dihydroxylase Tpa1), contains SM-20 domain	K00472|1|1e-22|91.7|sbi:SORBI_08g016950| prolyl 4-hydroxylase [EC:1.14.11.2]	GO:0055114//oxidation-reduction process	GO:0016787//hydrolase activity;GO:0031418//L-ascorbic acid binding;GO:0005506//iron ion binding;GO:0016706//oxidoreductase activity, acting on paired donors, with incorporation or reduction of molecular oxygen, 2-oxoglutarate as one donor, and incorporation of one atom each of oxygen into both donors	-	Three growth phases
XP_002296968.1	-	predicted protein [Thalassiosira pseudonana CCMP1335]	-	Broad specificity phosphatase PhoE	K01054|1|1e-07|55.8|csl:COCSUDRAFT_40270| acylglycerol lipase [EC:3.1.1.23]	-	-	-	Three growth phases
XP_002287821.1	-	predicted protein [Thalassiosira pseudonana CCMP1335]	-	-	-	-	-	-	Three growth phases
XP_002296624.1	-	predicted protein [Thalassiosira pseudonana CCMP1335]	-	-	-	-	-	-	Three growth phases
XP_002292921.1	-	predicted protein [Thalassiosira pseudonana CCMP1335]	-	Transcriptional regulator of NAD metabolism, contains HTH and 3H domains	K05389|1|1e-09|65.9|pper:PRUPE_ppa006560mg| potassium channel subfamily K, other eukaryote	GO:0071805//potassium ion transmembrane transport	GO:0005267//potassium channel activity	GO:0016021//integral component of membrane	Three growth phases
XP_002289222.1	-	predicted protein [Thalassiosira pseudonana CCMP1335]	-	-	-		GO:0005509//calcium ion binding	-	Three growth phases
XP_002295613.1	-	predicted protein [Thalassiosira pseudonana CCMP1335]	-	-	-	-	-	-	Three growth phases
XP_002289455.1	-	predicted protein [Thalassiosira pseudonana CCMP1335]	-	-	-		GO:0005509//calcium ion binding	-	Three growth phases
XP_002287974.1	-	predicted protein [Thalassiosira pseudonana CCMP1335]	-	-	-	-	-	-	Three growth phases
XP_002289437.1	-	predicted protein [Thalassiosira pseudonana CCMP1335]	-	-	-	-	-	-	Three growth phases
XP_002295126.1	-	small GTPase [Thalassiosira pseudonana CCMP1335]	TBC1 domain family member 5 OS=Mus musculus GN=Tbc1d5 PE=1 SV=2	-	K18469|1|8e-15|76.6|tcc:TCM_039438| TBC1 domain family member 5	GO:0032851//positive regulation of Rab GTPase activity	GO:0005097//Rab GTPase activator activity	GO:0005622//intracellular	Three growth phases
XP_002291729.1	-	predicted protein [Thalassiosira pseudonana CCMP1335]	Protein lap4 OS=Drosophila melanogaster GN=scrib PE=1 SV=1	Leucine-rich repeat (LRR) protein	-	-	-	-	Three growth phases
XP_002289948.1	-	hypothetical protein THAPSDRAFT_262298 [Thalassiosira pseudonana CCMP1335]	Signal transduction histidine-protein kinase/phosphatase MprB OS=Mycobacterium paratuberculosis (strain ATCC BAA-968 / K-10) GN=mprB PE=3 SV=2	K+-sensing histidine kinase KdpD	-	GO:0000160//phosphorelay signal transduction system;GO:0018106//peptidyl-histidine phosphorylation;GO:0023014//signal transduction by phosphorylation	GO:0005524//ATP binding;GO:0000155//phosphorelay sensor kinase activity	GO:0016020//membrane	Three growth phases
XP_002294195.1	-	predicted protein [Thalassiosira pseudonana CCMP1335]	Nephrocystin-3 OS=Xenopus laevis GN=nphp3 PE=2 SV=1	Predicted ATPase	-		GO:0043531//ADP binding	-	Three growth phases
XP_002297139.1	-	predicted protein [Thalassiosira pseudonana CCMP1335]	-	Cellobiose phosphorylase	-	-	-	-	Three growth phases
XP_002295737.1	-	predicted protein [Thalassiosira pseudonana CCMP1335]	Probable prefoldin subunit 5 OS=Schizosaccharomyces pombe (strain 972 / ATCC 24843) GN=bob1 PE=1 SV=1	Prefoldin subunit 5	K04797|1|1e-17|79.0|mis:MICPUN_90559| prefoldin alpha subunit	GO:0006457//protein folding	GO:0051082//unfolded protein binding	GO:0016272//prefoldin complex	Three growth phases
XP_002287342.1	-	hypothetical protein THAPSDRAFT_261403 [Thalassiosira pseudonana CCMP1335]	Molybdate-anion transporter OS=Mus musculus GN=Mfsd5 PE=2 SV=1	-	-	GO:0008152//metabolic process		GO:0043231//intracellular membrane-bounded organelle;GO:0044444//cytoplasmic part	Three growth phases
XP_002294251.1	-	predicted protein [Thalassiosira pseudonana CCMP1335]	Uncharacterized protein At1g03900 OS=Arabidopsis thaliana GN=At1g03900 PE=2 SV=1	-	K20069|1|1e-31|119|ppp:PHYPADRAFT_5975| adaptin ear-binding coat-associated protein 1/2	-	-	-	Three growth phases
XP_002295837.1	-	predicted protein [Thalassiosira pseudonana CCMP1335]	TATA-binding protein-associated factor BTAF1 OS=Arabidopsis thaliana GN=BTAF1 PE=1 SV=1	Uncharacterized conserved protein, contains Zn finger domain	K15192|1|5e-69|233|ppp:PHYPADRAFT_184534| TATA-binding protein-associated factor [EC:3.6.4.-]		GO:0005524//ATP binding;GO:0003677//DNA binding	-	Three growth phases
XP_002295745.1	-	probable long-chain-fatty-acid--CoA ligase [Thalassiosira pseudonana CCMP1335]	Probable acyl-activating enzyme 16, chloroplastic OS=Arabidopsis thaliana GN=AAE16 PE=2 SV=1	Long-chain acyl-CoA synthetase (AMP-forming)	K01897|1|6e-125|393|cme:CYME_CMT459C| long-chain acyl-CoA synthetase [EC:6.2.1.3]	GO:0008152//metabolic process	GO:0016874//ligase activity	-	Three growth phases
XP_002287425.1	-	predicted protein [Thalassiosira pseudonana CCMP1335]	Ribosome biogenesis protein TSR3 OS=Saccharomyces cerevisiae (strain ATCC 204508 / S288c) GN=TSR3 PE=1 SV=1	Ribosome biogenesis protein Tsr3 (rRNA maturation)	K09140|1|1e-59|186|olu:OSTLU_7755| pre-rRNA-processing protein TSR3	-	-	-	Three growth phases
XP_002291253.1	-	predicted protein [Thalassiosira pseudonana CCMP1335]	Vacuolar protein sorting-associated protein 53 A OS=Arabidopsis thaliana GN=VPS53 PE=1 SV=1	-	K20299|1|2e-64|239|ppp:PHYPADRAFT_174728| vacuolar protein sorting-associated protein 53	-	-	-	Three growth phases
XP_002296091.1	-	predicted protein [Thalassiosira pseudonana CCMP1335]	-	-	-	-	-	-	Three growth phases
XP_002293792.1	-	RS6, ribosomal protein 6 [Thalassiosira pseudonana CCMP1335]	40S ribosomal protein S6 OS=Rattus norvegicus GN=Rps6 PE=1 SV=1	Ribosomal protein S6E (S10)	K02991|1|2e-92|275|dosa:Os03t0390000-02| small subunit ribosomal protein S6e	GO:0006412//translation	GO:0003735//structural constituent of ribosome	GO:0005840//ribosome	Three growth phases
XP_002286274.1	-	predicted protein [Thalassiosira pseudonana CCMP1335]	-	-	-	-	-	-	Three growth phases
XP_002295303.1	-	probable tryptophanyl tRNA synthetase [Thalassiosira pseudonana CCMP1335]	Tryptophan--tRNA ligase, cytoplasmic OS=Oryctolagus cuniculus GN=WARS PE=2 SV=3	Tryptophanyl-tRNA synthetase	K01867|1|7e-135|395|cme:CYME_CMG043C| tryptophanyl-tRNA synthetase [EC:6.1.1.2]	GO:0006436//tryptophanyl-tRNA aminoacylation	GO:0004830//tryptophan-tRNA ligase activity;GO:0005524//ATP binding	GO:0005737//cytoplasm	Three growth phases
XP_002289961.1	-	predicted protein [Thalassiosira pseudonana CCMP1335]	Beta-catenin-like protein 1 OS=Bos taurus GN=CTNNBL1 PE=2 SV=3	-	K12864|1|2e-48|182|smo:SELMODRAFT_136263| beta-catenin-like protein 1	-	-	-	Three growth phases
XP_002289105.1	-	predicted protein [Thalassiosira pseudonana CCMP1335]	Coiled-coil domain-containing protein 130 homolog OS=Dictyostelium discoideum GN=DDB_G0281599 PE=3 SV=1	-	K13115|1|8e-27|111|smo:SELMODRAFT_176049| coiled-coil domain-containing protein 130	-	-	-	Three growth phases
XP_002286442.1	-	hypothetical protein THAPSDRAFT_268130 [Thalassiosira pseudonana CCMP1335]	U3 small nucleolar RNA-associated protein 4 homolog OS=Mus musculus GN=Utp4 PE=2 SV=3	-	K14548|1|4e-34|143|ppp:PHYPADRAFT_128570| U3 small nucleolar RNA-associated protein 4	-	-	-	Three growth phases
XP_002295967.1	-	predicted protein [Thalassiosira pseudonana CCMP1335]	Uncharacterized protein slr0889 OS=Synechocystis sp. (strain PCC 6803 / Kazusa) GN=slr0889 PE=3 SV=1	Predicted unusual protein kinase regulating ubiquinone biosynthesis, AarF/ABC1/UbiB family	K08869|1|9e-86|273|smo:SELMODRAFT_450602| aarF domain-containing kinase	GO:0006468//protein phosphorylation	GO:0004672//protein kinase activity;GO:0005524//ATP binding	-	Three growth phases
XP_002287687.1	-	predicted protein [Thalassiosira pseudonana CCMP1335]	-	-	-	-	-	-	Three growth phases
XP_002289395.1	-	predicted protein [Thalassiosira pseudonana CCMP1335]	-	-	-	-	-	-	Three growth phases
XP_002287341.1	-	predicted protein [Thalassiosira pseudonana CCMP1335]	Glucan 1,3-beta-glucosidase OS=Blumeria graminis PE=3 SV=1	Aryl-phospho-beta-D-glucosidase BglC, GH1 family	-	GO:0005975//carbohydrate metabolic process	GO:0004553//hydrolase activity, hydrolyzing O-glycosyl compounds;GO:0043169//cation binding	-	Three growth phases
XP_002291924.1	-	predicted protein [Thalassiosira pseudonana CCMP1335]	-	-	-	-	-	-	Three growth phases
XP_002286052.1	-	predicted protein [Thalassiosira pseudonana CCMP1335]	ATP-dependent protease subunit HslV OS=Rhizobium loti (strain MAFF303099) GN=hslV PE=3 SV=1	ATP-dependent protease HslVU (ClpYQ), peptidase subunit	K01419|1|1e-66|205|olu:OSTLU_10404| ATP-dependent HslUV protease, peptidase subunit HslV [EC:3.4.25.2]	GO:0051603//proteolysis involved in cellular protein catabolic process	GO:0004298//threonine-type endopeptidase activity	GO:0005839//proteasome core complex;GO:0009376//HslUV protease complex	Three growth phases
XP_002293017.1	-	hypothetical protein THAPSDRAFT_263903 [Thalassiosira pseudonana CCMP1335]	Thioredoxin-like 2-1, chloroplastic OS=Arabidopsis thaliana GN=At4g26160 PE=2 SV=2	-	K03671|1|4e-15|69.7|smo:SELMODRAFT_5413| thioredoxin 1	GO:0045454//cell redox homeostasis	-	-	Three growth phases
XP_002291974.1	-	hypothetical protein THAPSDRAFT_35934 [Thalassiosira pseudonana CCMP1335]	Cytochrome c6 OS=Bumilleriopsis filiformis GN=petJ PE=1 SV=1	Cytochrome c, mono- and diheme variants	K08906|1|1e-35|121|gsl:JL72_p060|	GO:0015979//photosynthesis;GO:0022900//electron transport chain	GO:0009055//electron carrier activity;GO:0005506//iron ion binding;GO:0020037//heme binding	GO:0009543//chloroplast thylakoid lumen	Three growth phases
XP_002291911.1	-	predicted protein [Thalassiosira pseudonana CCMP1335]	Protease Do-like 1, chloroplastic OS=Arabidopsis thaliana GN=DEGP1 PE=1 SV=2	Periplasmic serine protease, S1-C subfamily, contain C-terminal PDZ domain	K14810|1|6e-33|137|ota:Ot01g04880| ATP-dependent RNA helicase DDX56/DBP9 [EC:3.6.4.13]!K08669|2|7e-28|118|apro:F751_2338| HtrA serine peptidase 2 [EC:3.4.21.108]	GO:0006508//proteolysis	GO:0004252//serine-type endopeptidase activity	GO:0044436//thylakoid part;GO:0009534//chloroplast thylakoid	Three growth phases
XP_002290826.1	-	predicted protein [Thalassiosira pseudonana CCMP1335]	-	-	-	-	-	-	Three growth phases
XP_002292368.1	-	predicted protein [Thalassiosira pseudonana CCMP1335]	-	Regulatory P domain of the subtilisin-like proprotein convertases and other proteases	-	GO:0006508//proteolysis	GO:0004222//metalloendopeptidase activity	-	Three growth phases
XP_002287333.1	-	violaxanthin de-epoxidase-like 2 [Thalassiosira pseudonana CCMP1335]	-	-	-	-	-	-	Three growth phases
XP_002287371.1	-	amino acid/polyamine transporter [Thalassiosira pseudonana CCMP1335]	Putative sodium-coupled neutral amino acid transporter 7 OS=Homo sapiens GN=SLC38A7 PE=1 SV=1	-	K14207|1|6e-09|59.3|pxb:103962767| solute carrier family 38 (sodium-coupled neutral amino acid transporter), member 2!K15015|2|1e-08|58.2|mus:103976743| solute carrier family 32 (vesicular inhibitory amino acid transporter)			GO:0016021//integral component of membrane	Three growth phases
XP_002294185.1	-	predicted protein [Thalassiosira pseudonana CCMP1335]	Uncharacterized oxidoreductase Lin0452 OS=Listeria innocua serovar 6a (strain ATCC BAA-680 / CLIP 11262) GN=lin0452 PE=3 SV=1	NADP-dependent 3-hydroxy acid dehydrogenase YdfG	K04708|1|3e-22|97.1|apro:F751_4776| 3-dehydrosphinganine reductase [EC:1.1.1.102]!K11165|2|2e-21|95.1|sind:105166871| dehydrogenase/reductase SDR family member 7 [EC:1.1.-.-]	GO:0055114//oxidation-reduction process	GO:0016491//oxidoreductase activity;GO:0000166//nucleotide binding	-	Three growth phases
XP_002287776.1	-	hypothetical protein THAPSDRAFT_268238 [Thalassiosira pseudonana CCMP1335]	tRNA uridine 5-carboxymethylaminomethyl modification enzyme MnmG OS=Magnetospirillum magneticum (strain AMB-1 / ATCC 700264) GN=mnmG PE=3 SV=1	tRNA U34 5-carboxymethylaminomethyl modifying enzyme MnmG/GidA	K03495|1|1e-126|399|bpg:Bathy05g01680| tRNA uridine 5-carboxymethylaminomethyl modification enzyme	GO:0002098//tRNA wobble uridine modification	GO:0050660//flavin adenine dinucleotide binding	GO:0005737//cytoplasm	Three growth phases
XP_002290359.1	-	predicted protein [Thalassiosira pseudonana CCMP1335]	-	-	-		GO:0008242//omega peptidase activity	-	Three growth phases
XP_002288497.1	-	predicted protein [Thalassiosira pseudonana CCMP1335]	-	Uncharacterized conserved protein YbjT, contains NAD(P)-binding and DUF2867 domains	-	-	-	-	Three growth phases
XP_002286557.1	-	predicted protein [Thalassiosira pseudonana CCMP1335]	Protein ECERIFERUM 3 OS=Arabidopsis thaliana GN=CER3 PE=1 SV=1	Sterol desaturase/sphingolipid hydroxylase, fatty acid hydroxylase superfamily	K15404|1|3e-26|115|egr:104442842|	GO:0006633//fatty acid biosynthetic process;GO:0055114//oxidation-reduction process	GO:0016491//oxidoreductase activity;GO:0005506//iron ion binding	GO:0016021//integral component of membrane	Three growth phases
XP_002291865.1	-	predicted protein [Thalassiosira pseudonana CCMP1335]	-	-	-		GO:0008146//sulfotransferase activity	GO:0016021//integral component of membrane	Three growth phases
XP_002290424.1	-	MYB DNA binding protein/ transcription factor-like protein [Thalassiosira pseudonana CCMP1335]	Transcription factor MYB3R-2 OS=Oryza sativa subsp. japonica GN=MYB3R-2 PE=2 SV=1	-	K09422|1|1e-45|159|bdi:100843336| myb proto-oncogene protein, plant		GO:0003677//DNA binding	-	Three growth phases
XP_002289606.1	-	U5 small nuclear ribonucleoprotein, RNA helicase [Thalassiosira pseudonana CCMP1335]	DEAD-box ATP-dependent RNA helicase 21 OS=Oryza sativa subsp. japonica GN=Os03g0708600 PE=2 SV=1	Superfamily II DNA and RNA helicase	K12858|1|1e-142|425|obr:102708602| ATP-dependent RNA helicase DDX23/PRP28 [EC:3.6.4.13]		GO:0003676//nucleic acid binding;GO:0005524//ATP binding;GO:0008026//ATP-dependent helicase activity	GO:0030529//ribonucleoprotein complex	Three growth phases
XP_002287563.1	-	hypothetical protein THAPSDRAFT_261589 [Thalassiosira pseudonana CCMP1335]	Protease 4 OS=Synechocystis sp. (strain PCC 6803 / Kazusa) GN=sppA PE=3 SV=1	Periplasmic serine protease, ClpP class	K04773|1|2e-51|188|cvr:CHLNCDRAFT_57181| protease IV [EC:3.4.21.-]	GO:0006508//proteolysis	GO:0008233//peptidase activity	-	Three growth phases
XP_002294182.1	-	predicted protein [Thalassiosira pseudonana CCMP1335]	-	-	K00799|1|7e-11|61.2|apro:F751_4658| glutathione S-transferase [EC:2.5.1.18]	-	-	-	Three growth phases
XP_002286390.1	-	RL20, ribosomal protein 20 60S large ribosomal subunit [Thalassiosira pseudonana CCMP1335]	50S ribosomal protein L20 OS=Rhodospirillum centenum (strain ATCC 51521 / SW) GN=rplT PE=3 SV=1	Ribosomal protein L20	K02887|1|2e-37|125|thj:104812342| large subunit ribosomal protein L20	GO:0006412//translation;GO:0000027//ribosomal large subunit assembly	GO:0003735//structural constituent of ribosome;GO:0019843//rRNA binding	GO:0005840//ribosome	Three growth phases
XP_002295876.1	-	predicted protein [Thalassiosira pseudonana CCMP1335]	-	-	K00942|1|3e-17|89.0|ccp:CHC_T00007666001| guanylate kinase [EC:2.7.4.8]	-	-	-	Three growth phases
XP_002289587.1	-	predicted protein [Thalassiosira pseudonana CCMP1335]	-	-	-	-	-	-	Three growth phases
XP_002290907.1	-	cation transporting ATPase [Thalassiosira pseudonana CCMP1335]	Calcium-transporting ATPase 1 OS=Bacillus cereus (strain ATCC 10987 / NRS 248) GN=BCE_0519 PE=1 SV=1	Magnesium-transporting ATPase (P-type)	K01537|1|8e-108|361|cam:101512366| Ca2+-transporting ATPase [EC:3.6.3.8]	GO:0008152//metabolic process;GO:0006812//cation transport	GO:0046872//metal ion binding;GO:0005524//ATP binding;GO:0008900//hydrogen:potassium-exchanging ATPase activity	GO:0016021//integral component of membrane	Three growth phases
XP_002290793.1	-	predicted protein [Thalassiosira pseudonana CCMP1335]	-	-	-	-	-	-	Three growth phases
XP_002288650.1	-	predicted protein [Thalassiosira pseudonana CCMP1335]	-	-	-	-	-	-	Three growth phases
XP_002286993.1	-	HSP70 domain-containing protein [Thalassiosira pseudonana CCMP1335]	Heat shock-related 70 kDa protein 2 OS=Bos taurus GN=HSPA2 PE=2 SV=2	Molecular chaperone DnaK (HSP70)	K03283|1|8e-24|105|gsl:Gasu_16120| heat shock 70kDa protein 1/8!K09490|3|3e-23|103|pda:103712101| heat shock 70kDa protein 5	-	-	-	Three growth phases
XP_002294565.1	-	predicted protein [Thalassiosira pseudonana CCMP1335]	UPF0160 protein OS=Dictyostelium discoideum GN=DDB_G0267768 PE=3 SV=1	Uncharacterized protein, UPF0160 family	-	-	-	-	Three growth phases
XP_002287316.1	-	predicted protein [Thalassiosira pseudonana CCMP1335]	Uncharacterized oxidoreductase YrbE OS=Bacillus subtilis (strain 168) GN=yrbE PE=3 SV=2	Predicted dehydrogenase	-	GO:0055114//oxidation-reduction process	GO:0016491//oxidoreductase activity;GO:0000166//nucleotide binding	-	Three growth phases
XP_002296938.1	-	hypothetical protein THAPSDRAFT_264590 [Thalassiosira pseudonana CCMP1335]	Heat shock factor protein 1 OS=Homo sapiens GN=HSF1 PE=1 SV=1	-	K09419|1|2e-13|70.5|egu:105034873| heat shock transcription factor, other eukaryote	GO:0006355//regulation of transcription, DNA-templated	GO:0003700//sequence-specific DNA binding transcription factor activity;GO:0043565//sequence-specific DNA binding	GO:0005634//nucleus	Three growth phases
XP_002293178.1	-	hypothetical protein THAPSDRAFT_263887 [Thalassiosira pseudonana CCMP1335]	Serine/threonine-protein kinase STY17 OS=Arabidopsis thaliana GN=STY17 PE=1 SV=1	Formylglycine-generating enzyme, required for sulfatase activity, contains SUMF1/FGE domain	K17535|1|3e-23|98.6|mdm:103444978| serine/threonine-protein kinase TNNI3K [EC:2.7.11.1]!K04424|2|6e-23|97.8|mis:MICPUN_63499| sterile alpha motif and leucine zipper containing kinase AZK [EC:2.7.11.25]	GO:0006468//protein phosphorylation	GO:0004672//protein kinase activity;GO:0005524//ATP binding	-	Three growth phases
XP_002290954.1	-	hypothetical protein THAPSDRAFT_262729 [Thalassiosira pseudonana CCMP1335]	UPF0769 protein C21orf59 homolog OS=Danio rerio PE=2 SV=1	-	-	-	-	-	Three growth phases
XP_002292888.1	-	cobyrinic acid synthase [Thalassiosira pseudonana CCMP1335]	Cobyric acid synthase OS=Chlorobium tepidum (strain ATCC 49652 / DSM 12025 / NBRC 103806 / TLS) GN=cobQ PE=3 SV=1	Cobyric acid synthase	-	GO:0009236//cobalamin biosynthetic process	GO:0003824//catalytic activity	-	Three growth phases
XP_002295451.1	-	predicted protein [Thalassiosira pseudonana CCMP1335]	Protein-lysine N-methyltransferase EFM6 OS=Saccharomyces cerevisiae (strain ATCC 204508 / S288c) GN=EFM6 PE=1 SV=1	-	K00599|1|1e-16|83.6|fve:101309650| methyltransferase-like protein 6 [EC:2.1.1.-]	-	-	-	Three growth phases
XP_002288468.1	-	predicted protein [Thalassiosira pseudonana CCMP1335]	-	-	-	-	-	-	Three growth phases
XP_002289083.1	-	predicted protein [Thalassiosira pseudonana CCMP1335]	-	-	-	GO:0006412//translation;GO:0032259//methylation	GO:0008168//methyltransferase activity	-	Three growth phases
XP_002286883.1	-	predicted protein [Thalassiosira pseudonana CCMP1335]	-	-	-	-	-	-	Three growth phases
XP_002296265.1	-	predicted protein [Thalassiosira pseudonana CCMP1335]	1-phosphatidylinositol phosphodiesterase OS=Listeria monocytogenes serovar 1/2a (strain ATCC BAA-679 / EGD-e) GN=plcA PE=1 SV=1	-	K01771|1|4e-16|79.7|lja:Lj1g3v3343840.1| 1-phosphatidylinositol phosphodiesterase [EC:4.6.1.13]	GO:0035556//intracellular signal transduction;GO:0006629//lipid metabolic process	GO:0004629//phospholipase C activity	GO:0005622//intracellular	Three growth phases
XP_002291596.1	-	predicted protein [Thalassiosira pseudonana CCMP1335]	RNA polymerase II subunit A C-terminal domain phosphatase SSU72 OS=Cryptococcus neoformans var. neoformans serotype D (strain JEC21 / ATCC MYA-565) GN=SSU72 PE=3 SV=1	-	K15544|1|2e-35|137|bna:106430134| RNA polymerase II subunit A C-terminal domain phosphatase SSU72 [EC:3.1.3.16]	GO:0006397//mRNA processing;GO:0006470//protein dephosphorylation	GO:0004721//phosphoprotein phosphatase activity	GO:0009507//chloroplast;GO:0005634//nucleus	Three growth phases
XP_002287454.1	-	transaldolase [Thalassiosira pseudonana CCMP1335]	Transaldolase OS=Alteromonas mediterranea (strain DSM 17117 / CIP 110805 / LMG 28347 / Deep ecotype) GN=tal PE=3 SV=1	Transaldolase	K00616|1|3e-132|384|gsl:Gasu_24580| transaldolase [EC:2.2.1.2]	GO:0006098//pentose-phosphate shunt	GO:0004801//sedoheptulose-7-phosphate:D-glyceraldehyde-3-phosphate glyceronetransferase activity	GO:0005737//cytoplasm	Three growth phases
XP_002287126.1	-	alpha-keto acid dehydrogenase [Thalassiosira pseudonana CCMP1335]	2-oxoisovalerate dehydrogenase subunit beta, mitochondrial OS=Dictyostelium discoideum GN=bkdB PE=3 SV=1	Pyruvate/2-oxoglutarate/acetoin dehydrogenase complex, dehydrogenase (E1) component	K00167|1|4e-162|461|bvg:104889831| 2-oxoisovalerate dehydrogenase E1 component beta subunit [EC:1.2.4.4]	GO:0008152//metabolic process	GO:0003824//catalytic activity	GO:0005739//mitochondrion	Three growth phases
XP_002292616.1	-	predicted protein [Thalassiosira pseudonana CCMP1335]	-	-	-	-	-	-	Three growth phases
XP_002291110.1	-	alcohol dehydrogenase [Thalassiosira pseudonana CCMP1335]	Quinone oxidoreductase-like protein 2 homolog OS=Nematostella vectensis GN=v1g238856 PE=3 SV=1	NADPH:quinone reductase or related Zn-dependent oxidoreductase	K17592|1|1e-21|100|csl:COCSUDRAFT_46461| sacsin!K00344|2|2e-18|89.0|osa:4338383| NADPH2:quinone reductase [EC:1.6.5.5]!K07119|3|7e-18|87.4|bna:106441945| uncharacterized protein	GO:0055114//oxidation-reduction process	GO:0000166//nucleotide binding;GO:0008270//zinc ion binding;GO:0003960//NADPH:quinone reductase activity	-	Three growth phases
XP_002290996.1	-	predicted protein [Thalassiosira pseudonana CCMP1335]	-	Uncharacterized conserved protein, DUF1501 family	-	-	-	-	Three growth phases
XP_002290912.1	-	predicted protein [Thalassiosira pseudonana CCMP1335]	-	-	-	GO:0006468//protein phosphorylation	GO:0004672//protein kinase activity;GO:0005524//ATP binding	-	Three growth phases
XP_002292081.1	-	predicted protein [Thalassiosira pseudonana CCMP1335]	-	-	-	-	-	-	Three growth phases
XP_002295206.1	-	predicted protein [Thalassiosira pseudonana CCMP1335]	60S acidic ribosomal protein P0 OS=Ictalurus punctatus GN=rplp0 PE=2 SV=1	Ribosomal protein L10	K02941|1|1e-79|248|mis:MICPUN_92321| large subunit ribosomal protein LP0	GO:0042254//ribosome biogenesis;GO:0006414//translational elongation	GO:0003735//structural constituent of ribosome	GO:0005840//ribosome	Three growth phases
XP_002295151.1	-	predicted protein [Thalassiosira pseudonana CCMP1335]	Vesicle transport through interaction with t-SNAREs homolog 1A OS=Rattus norvegicus GN=Vti1a PE=1 SV=1	-	K08493|1|2e-10|61.6|mpp:MICPUCDRAFT_57104| vesicle transport through interaction with t-SNAREs 1	GO:0016192//vesicle-mediated transport;GO:0006886//intracellular protein transport		GO:0016020//membrane;GO:0005622//intracellular	Three growth phases
XP_002288857.1	-	predicted protein [Thalassiosira pseudonana CCMP1335]	Apoptosis-inducing factor homolog B OS=Dictyostelium discoideum GN=aifB PE=3 SV=1	NADH dehydrogenase, FAD-containing subunit	-	GO:0055114//oxidation-reduction process	GO:0050660//flavin adenine dinucleotide binding;GO:0016491//oxidoreductase activity	-	Three growth phases
XP_002291949.1	-	predicted protein [Thalassiosira pseudonana CCMP1335]	2-(3-amino-3-carboxypropyl)histidine synthase subunit 2 OS=Nematostella vectensis GN=dph2 PE=3 SV=1	-	K17866|1|1e-11|71.6|ppp:PHYPADRAFT_121107| diphthamide biosynthesis protein 2	GO:0017183//peptidyl-diphthamide biosynthetic process from peptidyl-histidine		GO:0005737//cytoplasm	Three growth phases
XP_002289791.1	-	predicted protein [Thalassiosira pseudonana CCMP1335]	-	-	-	-	-	-	Three growth phases
XP_002287219.1	-	aldo/keto reductase [Thalassiosira pseudonana CCMP1335]	Pyridoxal reductase, chloroplastic OS=Arabidopsis thaliana GN=PLR1 PE=1 SV=1	Predicted oxidoreductase (related to aryl-alcohol dehydrogenase)	K05275|1|3e-117|348|obr:102715613| pyridoxine 4-dehydrogenase [EC:1.1.1.65]	GO:0055114//oxidation-reduction process	GO:0016491//oxidoreductase activity	GO:0009536//plastid	Three growth phases
XP_002288177.1	-	hypothetical protein THAPSDRAFT_261650 [Thalassiosira pseudonana CCMP1335]	-	Permease of the drug/metabolite transporter (DMT) superfamily	-			GO:0016020//membrane	Three growth phases
XP_002293949.1	-	predicted protein [Thalassiosira pseudonana CCMP1335]	Peptidyl-Asp metalloendopeptidase OS=Xanthomonas campestris pv. campestris (strain ATCC 33913 / DSM 3586 / NCPPB 528 / LMG 568 / P 25) GN=XCC0955 PE=3 SV=1	-	-	-	-	-	Three growth phases
XP_002294723.1	-	predicted protein [Thalassiosira pseudonana CCMP1335]	-	-	-	-	-	-	Three growth phases
XP_002289778.1	-	predicted protein [Thalassiosira pseudonana CCMP1335]	[Skp1-protein]-hydroxyproline N-acetylglucosaminyltransferase OS=Dictyostelium discoideum GN=gnt1 PE=1 SV=2	Glycosyltransferase, catalytic subunit of cellulose synthase and poly-beta-1,6-N-acetylglucosamine synthase	K12244|1|3e-45|169|csl:COCSUDRAFT_60908| [Skp1-protein]-hydroxyproline N-acetylglucosaminyltransferase [EC:2.4.1.229]	GO:0055114//oxidation-reduction process	GO:0031418//L-ascorbic acid binding;GO:0005506//iron ion binding;GO:0016706//oxidoreductase activity, acting on paired donors, with incorporation or reduction of molecular oxygen, 2-oxoglutarate as one donor, and incorporation of one atom each of oxygen into both donors	-	Three growth phases
XP_002295718.1	-	predicted protein [Thalassiosira pseudonana CCMP1335]	Hsp70 nucleotide exchange factor FES1 OS=Gibberella zeae (strain PH-1 / ATCC MYA-4620 / FGSC 9075 / NRRL 31084) GN=FES1 PE=3 SV=1	-	K09562|1|8e-18|87.0|apro:F751_4216| hsp70-interacting protein	-	-	-	Three growth phases
XP_002288168.1	-	predicted protein [Thalassiosira pseudonana CCMP1335]	Ribonucleoside-diphosphate reductase subunit M2 OS=Rattus norvegicus GN=Rrm2 PE=2 SV=1	Ribonucleotide reductase beta subunit, ferritin-like domain	K10808|1|3e-170|479|pvu:PHAVU_001G093300g| ribonucleoside-diphosphate reductase subunit M2 [EC:1.17.4.1]	GO:0055114//oxidation-reduction process;GO:0009186//deoxyribonucleoside diphosphate metabolic process	GO:0004748//ribonucleoside-diphosphate reductase activity, thioredoxin disulfide as acceptor;GO:0046914//transition metal ion binding	-	Three growth phases
XP_002292851.1	-	hypothetical protein THAPSDRAFT_24189 [Thalassiosira pseudonana CCMP1335]	-	-	-	GO:0006355//regulation of transcription, DNA-templated	GO:0003700//sequence-specific DNA binding transcription factor activity;GO:0043565//sequence-specific DNA binding;GO:0046983//protein dimerization activity	-	Three growth phases
XP_002286124.1	-	predicted protein [Thalassiosira pseudonana CCMP1335]	-	-	K03514|1|1e-06|56.2|csl:COCSUDRAFT_57979| non-canonical poly(A) RNA polymerase PAPD5/7 [EC:2.7.7.19]	-	-	-	Three growth phases
XP_002287743.1	-	predicted protein [Thalassiosira pseudonana CCMP1335]	Cycloartenol-C-24-methyltransferase OS=Arabidopsis thaliana GN=SMT1 PE=1 SV=1	Cyclopropane fatty-acyl-phospholipid synthase and related methyltransferases	K00559|1|6e-95|287|gmx:100817534| sterol 24-C-methyltransferase [EC:2.1.1.41]	GO:0006694//steroid biosynthetic process;GO:0032259//methylation	GO:0008168//methyltransferase activity	-	Three growth phases
XP_002288184.1	-	predicted protein [Thalassiosira pseudonana CCMP1335]	-	-	K15083|1|4e-10|69.3|smo:SELMODRAFT_123971| DNA repair protein RAD16	GO:0006306//DNA methylation	GO:0003677//DNA binding;GO:0005524//ATP binding;GO:0004386//helicase activity	-	Three growth phases
XP_002287310.1	-	niemann-pick C type protein-like protein [Thalassiosira pseudonana CCMP1335]	-	-	K12385|1|8e-12|65.5|mus:103971663| Niemann-Pick C1 protein	-	-	-	Three growth phases
XP_002286186.1	-	predicted protein [Thalassiosira pseudonana CCMP1335]	5'-3' exoribonuclease 2 OS=Candida albicans (strain SC5314 / ATCC MYA-2876) GN=RAT1 PE=3 SV=4	-	K12618|1|6e-13|76.3|cme:CYME_CMK068C| 5'-3' exoribonuclease 1 [EC:3.1.13.-]!K12619|2|3e-08|61.2|zma:103654383| 5'-3' exoribonuclease 2 [EC:3.1.13.-]		GO:0003676//nucleic acid binding;GO:0004527//exonuclease activity	GO:0005622//intracellular	Three growth phases
XP_002291685.1	-	predicted protein [Thalassiosira pseudonana CCMP1335]	G2/mitotic-specific cyclin-2 OS=Antirrhinum majus PE=2 SV=1	-	K05868|1|9e-12|68.9|sind:105172261| cyclin B	-	-	-	Three growth phases
XP_002289053.1	-	predicted protein [Thalassiosira pseudonana CCMP1335]	DnaJ homolog subfamily B member 12 OS=Mus musculus GN=Dnajb12 PE=1 SV=2	DnaJ-class molecular chaperone with C-terminal Zn finger domain	K09518|1|5e-23|87.4|mpp:MICPUCDRAFT_7992| DnaJ homolog subfamily B member 12!K09510|3|4e-20|84.3|sbi:SORBI_09g002340| DnaJ homolog subfamily B member 4	GO:0006457//protein folding;GO:0006950//response to stress	GO:0051082//unfolded protein binding;GO:0005509//calcium ion binding;GO:0031072//heat shock protein binding	-	Three growth phases
XP_002290368.1	-	predicted protein [Thalassiosira pseudonana CCMP1335]	-	-	-	-	-	-	Three growth phases
XP_002286714.1	-	predicted protein [Thalassiosira pseudonana CCMP1335]	Ubiquitin carboxyl-terminal hydrolase MINDY-3 OS=Danio rerio GN=mindy3 PE=2 SV=1	-	-	-	-	-	Three growth phases
XP_002287940.1	-	predicted protein [Thalassiosira pseudonana CCMP1335]	Foldase protein PrsA OS=Geobacillus kaustophilus (strain HTA426) GN=prsA PE=3 SV=1	Parvulin-like peptidyl-prolyl isomerase	-	GO:0006457//protein folding;GO:0000413//protein peptidyl-prolyl isomerization	GO:0003755//peptidyl-prolyl cis-trans isomerase activity	-	Three growth phases
XP_002295569.1	-	predicted protein [Thalassiosira pseudonana CCMP1335]	Mitochondrial substrate carrier family protein N OS=Dictyostelium discoideum GN=mcfN PE=1 SV=2	-	K15102|1|1e-43|156|gsl:Gasu_35930| solute carrier family 25 (mitochondrial phosphate transporter), member 3	GO:0006810//transport		GO:0016021//integral component of membrane	Three growth phases
XP_002295731.1	-	predicted protein [Thalassiosira pseudonana CCMP1335]	-	-	-	-	-	-	Three growth phases
XP_002293926.1	-	predicted protein [Thalassiosira pseudonana CCMP1335]	Ribosomal large subunit pseudouridine synthase A OS=Pasteurella multocida (strain Pm70) GN=rluA PE=3 SV=1	Pseudouridylate synthase, 23S rRNA- or tRNA-specific	K06180|1|3e-27|113|mis:MICPUN_96893| 23S rRNA pseudouridine1911/1915/1917 synthase [EC:5.4.99.23]	GO:0001522//pseudouridine synthesis	GO:0003723//RNA binding;GO:0016829//lyase activity;GO:0009982//pseudouridine synthase activity	-	Three growth phases
XP_002288145.1	-	predicted protein [Thalassiosira pseudonana CCMP1335]	-	-	-	-	-	-	Three growth phases
XP_002291853.1	-	probable serine protease inhibitor [Thalassiosira pseudonana CCMP1335]	Agrin OS=Rattus norvegicus GN=Agrn PE=1 SV=2	-	-	GO:0006508//proteolysis	GO:0008233//peptidase activity	-	Three growth phases
XP_002289663.1	-	predicted protein [Thalassiosira pseudonana CCMP1335]	DNA (cytosine-5)-methyltransferase OS=Dictyostelium discoideum GN=dnmA PE=1 SV=1	Site-specific DNA-cytosine methylase	K15336|1|4e-24|108|sly:101263628| tRNA (cytosine38-C5)-methyltransferase [EC:2.1.1.204]	GO:0006306//DNA methylation	GO:0003677//DNA binding	-	Three growth phases
XP_002291723.1	-	predicted protein [Thalassiosira pseudonana CCMP1335]	Deoxynucleoside triphosphate triphosphohydrolase SAMHD1 OS=Bos taurus GN=SAMHD1 PE=2 SV=1	HD superfamily phosphohydrolase	-	GO:0008152//metabolic process	GO:0046872//metal ion binding;GO:0008081//phosphoric diester hydrolase activity	-	Three growth phases
XP_002287086.1	-	hypothetical protein THAPSDRAFT_268143 [Thalassiosira pseudonana CCMP1335]	ADP-ribose pyrophosphatase OS=Methanocaldococcus jannaschii (strain ATCC 43067 / DSM 2661 / JAL-1 / JCM 10045 / NBRC 100440) GN=nudF PE=1 SV=1	ADP-ribose pyrophosphatase YjhB, NUDIX family	K03574|1|5e-10|60.5|cme:CYME_CMN245C| 8-oxo-dGTP diphosphatase [EC:3.6.1.55]		GO:0016787//hydrolase activity	-	Three growth phases
XP_002294962.1	-	predicted protein [Thalassiosira pseudonana CCMP1335]	Acyl-coenzyme A thioesterase THEM4 OS=Homo sapiens GN=THEM4 PE=1 SV=1	-	-	-	-	-	Three growth phases
XP_002293035.1	-	predicted protein [Thalassiosira pseudonana CCMP1335]	-	-	K09510|1|2e-07|55.1|gmx:100796426| DnaJ homolog subfamily B member 4!K09519|3|3e-07|54.7|ath:AT1G44160| DnaJ homolog subfamily B member 13	GO:0006457//protein folding	GO:0051082//unfolded protein binding	-	Three growth phases
XP_002287073.1	-	predicted protein [Thalassiosira pseudonana CCMP1335]	-	-	-			GO:0016020//membrane	Three growth phases
XP_002289768.1	-	predicted protein [Thalassiosira pseudonana CCMP1335]	DnaJ homolog subfamily C member 2 OS=Xenopus tropicalis GN=dnajc2 PE=2 SV=2	DnaJ-class molecular chaperone with C-terminal Zn finger domain	K09522|1|3e-39|155|crb:CARUB_v10000399mg| DnaJ homolog subfamily C member 2	GO:0006457//protein folding	GO:0051082//unfolded protein binding;GO:0003677//DNA binding;GO:0031072//heat shock protein binding	GO:0005634//nucleus	Three growth phases
XP_002286495.1	-	predicted protein [Thalassiosira pseudonana CCMP1335]	-	-	-	-	-	-	Three growth phases
XP_002290770.1	-	predicted protein [Thalassiosira pseudonana CCMP1335]	-	Predicted phospholipase, patatin/cPLA2 family	-	GO:0006629//lipid metabolic process	GO:0016787//hydrolase activity	-	Three growth phases
XP_002286496.1	-	predicted protein [Thalassiosira pseudonana CCMP1335]	-	-	-	-	-	-	Three growth phases
XP_002288788.1	-	predicted protein [Thalassiosira pseudonana CCMP1335]	Autophagy-related protein 9 OS=Arabidopsis thaliana GN=ATG9 PE=2 SV=1	-	K17907|1|7e-85|288|ppp:PHYPADRAFT_146462| autophagy-related protein 9	-	-	-	Three growth phases
XP_002286239.1	-	predicted protein [Thalassiosira pseudonana CCMP1335]	Titin OS=Homo sapiens GN=TTN PE=1 SV=4	-	-	-	-	-	Three growth phases
XP_002291931.1	-	predicted protein [Thalassiosira pseudonana CCMP1335]	Deoxyribodipyrimidine photo-lyase OS=Bacillus pseudofirmus (strain OF4) GN=phr PE=3 SV=2	Deoxyribodipyrimidine photolyase	K01669|1|4e-17|87.8|smo:SELMODRAFT_106065| deoxyribodipyrimidine photo-lyase [EC:4.1.99.3]	GO:0006281//DNA repair	GO:0003913//DNA photolyase activity	-	Three growth phases
XP_002290310.1	-	predicted protein [Thalassiosira pseudonana CCMP1335]	-	Uncharacterized conserved protein GlcG, DUF336 family	-	-	-	-	Three growth phases
XP_002294956.1	-	predicted protein [Thalassiosira pseudonana CCMP1335]	-	-	K11548|1|2e-11|70.1|gsl:Gasu_00260| kinetochore protein Nuf2	GO:0007067//mitotic nuclear division		GO:0000775//chromosome, centromeric region	Three growth phases
XP_002293175.1	-	predicted protein [Thalassiosira pseudonana CCMP1335]	-	-	-	-	-	-	Three growth phases
XP_002291191.1	-	predicted protein [Thalassiosira pseudonana CCMP1335]	-	-	-	-	-	-	Three growth phases
XP_002289002.1	-	para-aminobenzoate synthase and glutamine amidotransferase, a bifunctional enzyme-like protein [Thalassiosira pseudonana CCMP1335]	Probable aminodeoxychorismate synthase, chloroplastic OS=Oryza sativa subsp. japonica GN=ADCS PE=2 SV=1	Anthranilate/para-aminobenzoate synthase component II	K13950|1|1e-151|471|mtr:MTR_1g095360| para-aminobenzoate synthetase [EC:2.6.1.85]	GO:0006541//glutamine metabolic process;GO:0009058//biosynthetic process	GO:0016833//oxo-acid-lyase activity;GO:0016740//transferase activity	-	Three growth phases
XP_002294716.1	-	predicted protein [Thalassiosira pseudonana CCMP1335]	Transcription initiation factor IIB OS=Rattus norvegicus GN=Gtf2b PE=2 SV=1	Transcription initiation factor TFIIIB, Brf1 subunit/Transcription initiation factor TFIIB	K03124|1|5e-07|57.0|cme:CYME_CML077C| transcription initiation factor TFIIB	GO:0006355//regulation of transcription, DNA-templated	GO:0008270//zinc ion binding	-	Three growth phases
XP_002295533.1	-	predicted protein [Thalassiosira pseudonana CCMP1335]	-	-	-	-	-	-	Three growth phases
XP_002295299.1	-	predicted protein [Thalassiosira pseudonana CCMP1335]	Phototropin-2 OS=Oryza sativa subsp. japonica GN=PHOT2 PE=1 SV=1	Two-component sensor histidine kinase, HisKA and HATPase domains	K20715|1|3e-07|59.3|mus:103996274| phototropin [EC:2.7.11.1]	GO:0050794//regulation of cellular process	GO:0005488//binding	-	Three growth phases
XP_002289771.1	-	predicted protein [Thalassiosira pseudonana CCMP1335]	-	-	-	-	-	-	Three growth phases
XP_002295125.1	-	hypothetical protein THAPSDRAFT_270116 [Thalassiosira pseudonana CCMP1335]	Protein ILITYHIA OS=Arabidopsis thaliana GN=ILA PE=1 SV=1	Predicted NTPase, NACHT family domain	K03235|1|1e-46|187|olu:OSTLU_36160| elongation factor 3	-	-	-	Three growth phases
XP_002294044.1	-	probable farnesyl pyrophosphate synthetase [Thalassiosira pseudonana CCMP1335]	Farnesyl pyrophosphate synthase 2 OS=Parthenium argentatum GN=FPS2 PE=2 SV=1	Geranylgeranyl pyrophosphate synthase	K00787|1|4e-95|290|mdm:103434399| farnesyl diphosphate synthase [EC:2.5.1.1 2.5.1.10]	GO:0008299//isoprenoid biosynthetic process	GO:0004337//geranyltranstransferase activity	-	Three growth phases
XP_002289789.1	-	potential RNA bindin g protein [Thalassiosira pseudonana CCMP1335]	Multiple RNA-binding domain-containing protein 1 OS=Ustilago maydis (strain 521 / FGSC 9021) GN=MRD1 PE=3 SV=1	RNA recognition motif (RRM) domain	K14787|1|1e-122|394|gra:105777573| multiple RNA-binding domain-containing protein 1		GO:0003676//nucleic acid binding;GO:0000166//nucleotide binding	-	Three growth phases
XP_002286960.1	-	predicted protein [Thalassiosira pseudonana CCMP1335]	-	-	-	-	-	-	Three growth phases
XP_002286800.1	-	predicted protein [Thalassiosira pseudonana CCMP1335]	Transmembrane protein DDB_G0269096 OS=Dictyostelium discoideum GN=DDB_G0269096 PE=4 SV=1	CBS-domain-containing membrane protein	-	-	-	-	Three growth phases
XP_002290181.1	-	predicted protein [Thalassiosira pseudonana CCMP1335]	Protein aardvark OS=Dictyostelium discoideum GN=aarA PE=2 SV=1	-	-	-	-	-	Three growth phases
XP_002294533.1	-	predicted protein [Thalassiosira pseudonana CCMP1335]	Helicase SEN1 OS=Saccharomyces cerevisiae (strain ATCC 204508 / S288c) GN=SEN1 PE=1 SV=2	Superfamily I DNA and/or RNA helicase	K10706|1|1e-28|114|vvi:100257019| senataxin [EC:3.6.4.-]	-	-	-	Three growth phases
XP_002291432.1	-	predicted protein [Thalassiosira pseudonana CCMP1335]	Fucoxanthin-chlorophyll a-c binding protein A, chloroplastic OS=Phaeodactylum tricornutum GN=FCPA PE=2 SV=1	-	K08907|1|4e-12|66.6|gsl:Gasu_57520|	GO:0009765//photosynthesis, light harvesting		GO:0016020//membrane;GO:0009507//chloroplast	Three growth phases
XP_002292615.1	-	predicted protein [Thalassiosira pseudonana CCMP1335]	Probable thioredoxin-2 OS=Caenorhabditis elegans GN=trx-2 PE=3 SV=2	Negative regulator of GroEL, contains thioredoxin-like and TPR-like domains	K03671|1|3e-16|80.9|cvr:CHLNCDRAFT_33111| thioredoxin 1	GO:0045454//cell redox homeostasis;GO:0006662//glycerol ether metabolic process	GO:0009055//electron carrier activity;GO:0015035//protein disulfide oxidoreductase activity	-	Three growth phases
XP_002293013.1	-	predicted protein [Thalassiosira pseudonana CCMP1335]	-	-	-	-	-	-	Three growth phases
XP_002291255.1	-	predicted protein [Thalassiosira pseudonana CCMP1335]	Regulator of chromosome condensation OS=Homo sapiens GN=RCC1 PE=1 SV=1	Alpha-tubulin suppressor and related RCC1 domain-containing proteins	K11493|1|8e-28|121|mpp:MICPUCDRAFT_46092| regulator of chromosome condensation	-	-	-	Three growth phases
XP_002286956.1	-	predicted protein [Thalassiosira pseudonana CCMP1335]	ATP-dependent Clp protease proteolytic subunit 4 OS=Prochlorococcus marinus (strain MIT 9312) GN=clpP4 PE=3 SV=1	ATP-dependent protease ClpP, protease subunit	K01358|1|2e-77|237|smo:SELMODRAFT_57153| ATP-dependent Clp protease, protease subunit [EC:3.4.21.92]	GO:0006200//ATP catabolic process;GO:0006508//proteolysis	GO:0005524//ATP binding;GO:0016887//ATPase activity;GO:0004252//serine-type endopeptidase activity	GO:0009941//chloroplast envelope;GO:0009534//chloroplast thylakoid;GO:0009840//chloroplastic endopeptidase Clp complex	Three growth phases
XP_002290265.1	-	predicted protein [Thalassiosira pseudonana CCMP1335]	-	-	-	-	-	-	Three growth phases
XP_002292953.1	-	protein 23 of the large ribosomal subunit [Thalassiosira pseudonana CCMP1335]	60S ribosomal protein L23 OS=Danio rerio GN=rpl23 PE=2 SV=1	Ribosomal protein L14	K02894|1|4e-73|218|ccp:CHC_T00001050001| large subunit ribosomal protein L23e	GO:0006412//translation	GO:0003735//structural constituent of ribosome;GO:0019843//rRNA binding;GO:0016758//transferase activity, transferring hexosyl groups;GO:0000166//nucleotide binding	GO:0005730//nucleolus;GO:0022625//cytosolic large ribosomal subunit;GO:0009507//chloroplast	Three growth phases
XP_002287354.1	-	hypothetical protein THAPSDRAFT_31822 [Thalassiosira pseudonana CCMP1335]	Pre-mRNA-splicing factor prp5 OS=Schizosaccharomyces pombe (strain 972 / ATCC 24843) GN=prp5 PE=1 SV=1	WD40 repeat	K12862|1|5e-150|429|ppp:PHYPADRAFT_140736| pleiotropic regulator 1	-	-	-	Three growth phases
XP_002287723.1	-	predicted protein [Thalassiosira pseudonana CCMP1335]	-	-	-	-	-	-	Three growth phases
XP_002287386.1	-	hypothetical protein THAPSDRAFT_268304 [Thalassiosira pseudonana CCMP1335]	-	-	-	-	-	-	Three growth phases
XP_002295114.1	-	predicted protein [Thalassiosira pseudonana CCMP1335]	-	Uncharacterized conserved protein YbjT, contains NAD(P)-binding and DUF2867 domains	-		GO:0000166//nucleotide binding	-	Three growth phases
XP_002288123.1	-	predicted protein [Thalassiosira pseudonana CCMP1335]	-	-	-	-	-	-	Three growth phases
XP_002289721.1	-	predicted protein [Thalassiosira pseudonana CCMP1335]	Probable transaldolase OS=Chelativorans sp. (strain BNC1) GN=tal PE=3 SV=1	Transaldolase	K00616|1|3e-59|191|mis:MICPUN_72552| transaldolase [EC:2.2.1.2]	GO:0005975//carbohydrate metabolic process	GO:0003824//catalytic activity	-	Three growth phases
XP_002291136.1	-	predicted protein [Thalassiosira pseudonana CCMP1335]	Ribosome assembly protein 1 OS=Schizosaccharomyces pombe (strain 972 / ATCC 24843) GN=ria1 PE=3 SV=1	Translation elongation factor EF-G, a GTPase	K14536|1|1e-138|447|eus:EUTSA_v10019976mg| ribosome assembly protein 1 [EC:3.6.5.-]	GO:0006184//GTP catabolic process	GO:0003924//GTPase activity;GO:0005525//GTP binding	-	Three growth phases
XP_002287211.1	-	predicted protein [Thalassiosira pseudonana CCMP1335]	PCI domain-containing protein 2 OS=Xenopus laevis GN=pcid2 PE=2 SV=1	-	-	-	-	-	Three growth phases
XP_002295487.1	-	predicted protein [Thalassiosira pseudonana CCMP1335]	-	-	-	GO:0051260//protein homooligomerization	-	-	Three growth phases
XP_002289104.1	-	predicted protein [Thalassiosira pseudonana CCMP1335]	-	-	-	-	-	-	Three growth phases
XP_002289650.1	-	predicted protein [Thalassiosira pseudonana CCMP1335]	-	Predicted metalloprotease	-	-	-	-	Three growth phases
XP_002293812.1	-	hypothetical protein THAPSDRAFT_269798 [Thalassiosira pseudonana CCMP1335]	-	-	-		GO:0008080//N-acetyltransferase activity	-	Three growth phases
XP_002289054.1	-	predicted protein [Thalassiosira pseudonana CCMP1335]	-	-	-	-	-	-	Three growth phases
XP_002294872.1	-	predicted protein [Thalassiosira pseudonana CCMP1335]	-	-	-	-	-	-	Three growth phases
XP_002285990.1	-	predicted protein [Thalassiosira pseudonana CCMP1335]	-	-	-	-	-	-	Three growth phases
XP_002297106.1	-	predicted protein [Thalassiosira pseudonana CCMP1335]	Ultraviolet-B receptor UVR8 OS=Arabidopsis thaliana GN=UVR8 PE=1 SV=1	Alpha-tubulin suppressor and related RCC1 domain-containing proteins	K10615|1|4e-26|119|mis:MICPUN_60437| E3 ubiquitin-protein ligase HERC4 [EC:2.3.2.26]!K11493|5|2e-16|87.8|csl:COCSUDRAFT_40365| regulator of chromosome condensation	-	-	-	Three growth phases
XP_002292770.1	-	probable lipase [Thalassiosira pseudonana CCMP1335]	Galactolipase DONGLE, chloroplastic OS=Arabidopsis thaliana GN=DGL PE=1 SV=1	Predicted lipase	K16818|1|8e-15|80.1|egu:105054752| phospholipase A1 [EC:3.1.1.32]	GO:0006629//lipid metabolic process	GO:0004806//triglyceride lipase activity	-	Three growth phases
XP_002295072.1	-	predicted protein [Thalassiosira pseudonana CCMP1335]	-	-	-	-	-	-	Three growth phases
XP_002291989.1	-	predicted protein [Thalassiosira pseudonana CCMP1335]	Craniofacial development protein 1 OS=Mus musculus GN=Cfdp1 PE=1 SV=1	-	-	-	-	-	Three growth phases
XP_002297437.1	-	hypothetical protein THAPSDRAFT_bd446 [Thalassiosira pseudonana CCMP1335]	DExH-box ATP-dependent RNA helicase DExH1 OS=Arabidopsis thaliana GN=At2g35920 PE=2 SV=1	HrpA-like RNA helicase	K14442|1|9e-144|447|smo:SELMODRAFT_98495| ATP-dependent RNA helicase DHX36 [EC:3.6.4.13]!K13026|3|1e-142|445|smo:SELMODRAFT_234253| ATP-dependent RNA helicase DHX57 [EC:3.6.4.13]		GO:0003676//nucleic acid binding;GO:0005524//ATP binding;GO:0008026//ATP-dependent helicase activity	-	Three growth phases
YP_874625.1	YP_874569.1	50S ribosomal protein L27 [Thalassiosira pseudonana]	50S ribosomal protein L27, chloroplastic OS=Thalassiosira pseudonana GN=rpl27 PE=3 SV=1	Ribosomal protein L27	K02899|1|3e-30|108|smo:SELMODRAFT_236022| large subunit ribosomal protein L27	GO:0006412//translation	GO:0003735//structural constituent of ribosome	GO:0005840//ribosome;GO:0009507//chloroplast	Three growth phases
XP_002288698.1	-	predicted protein [Thalassiosira pseudonana CCMP1335]	-	Zn-dependent metalloprotease	-	-	-	-	Three growth phases
XP_002293818.1	-	predicted protein [Thalassiosira pseudonana CCMP1335]	Probable E3 ubiquitin-protein ligase HERC4 OS=Rattus norvegicus GN=Herc4 PE=2 SV=1	Alpha-tubulin suppressor and related RCC1 domain-containing proteins	K10615|1|4e-12|75.5|gsl:Gasu_44390| E3 ubiquitin-protein ligase HERC4 [EC:2.3.2.26]!K11493|3|3e-09|65.9|csl:COCSUDRAFT_40365| regulator of chromosome condensation	-	-	-	Three growth phases
XP_002295319.1	-	predicted protein [Thalassiosira pseudonana CCMP1335]	Glutamate--tRNA ligase, chloroplastic/mitochondrial OS=Nicotiana tabacum PE=2 SV=1	Lysyl-tRNA synthetase, class I	K01885|1|0.0|551|ccp:CHC_T00008453001| glutamyl-tRNA synthetase [EC:6.1.1.17]	GO:0006424//glutamyl-tRNA aminoacylation	GO:0004818//glutamate-tRNA ligase activity;GO:0005524//ATP binding	GO:0005737//cytoplasm	Three growth phases
XP_002294397.1	-	predicted protein [Thalassiosira pseudonana CCMP1335]	-	Membrane protein involved in colicin uptake	K18723|1|2e-09|65.9|gsl:Gasu_14790| nucleoporin GLE1		GO:0005488//binding	-	Three growth phases
XP_002293307.1	-	predicted protein [Thalassiosira pseudonana CCMP1335]	-	-	-	-	-	-	Three growth phases
XP_002290277.1	-	predicted protein [Thalassiosira pseudonana CCMP1335]	-	Predicted pyrophosphatase or phosphodiesterase, AlkP superfamily	-	GO:0008152//metabolic process	GO:0003824//catalytic activity	-	Three growth phases
XP_002290538.1	-	predicted protein [Thalassiosira pseudonana CCMP1335]	tRNA:m(4)X modification enzyme TRM13 OS=Saccharomyces cerevisiae (strain ATCC 204508 / S288c) GN=TRM13 PE=1 SV=1	-	K15446|1|3e-31|130|brp:103858799| tRNA:m4X modification enzyme [EC:2.1.1.225]	GO:0032259//methylation;GO:0008033//tRNA processing	GO:0008168//methyltransferase activity	-	Three growth phases
XP_002289595.1	-	alpha carbonic anhydrase of nostoc-like protein [Thalassiosira pseudonana CCMP1335]	Carbonic anhydrase OS=Nostoc sp. (strain PCC 7120 / SAG 25.82 / UTEX 2576) GN=ecaA PE=3 SV=1	Carbonic anhydrase	K01674|1|2e-13|68.6|pmum:103331122| carbonic anhydrase [EC:4.2.1.1]		GO:0004089//carbonate dehydratase activity	-	Three growth phases
XP_002295225.1	-	predicted protein [Thalassiosira pseudonana CCMP1335]	O-glucosyltransferase LpsA OS=Dichelobacter nodosus GN=lpsA PE=3 SV=1	-	-	-	-	-	Three growth phases
XP_002294756.1	-	predicted protein [Thalassiosira pseudonana CCMP1335]	-	-	-	-	-	-	Three growth phases
XP_002294714.1	-	predicted protein [Thalassiosira pseudonana CCMP1335]	Uncharacterized PI3/PI4-kinase family protein C1F5.11c OS=Schizosaccharomyces pombe (strain 972 / ATCC 24843) GN=SPAC1F5.11c PE=3 SV=1	-	K08874|1|4e-93|345|nnu:104605324| transformation/transcription domain-associated protein		GO:0016773//phosphotransferase activity, alcohol group as acceptor	-	Three growth phases
XP_002297026.1	-	predicted protein [Thalassiosira pseudonana CCMP1335]	-	-	-	-	-	-	Three growth phases
XP_002293510.1	-	hypothetical protein THAPSDRAFT_263979 [Thalassiosira pseudonana CCMP1335]	Serine/threonine-protein kinase 3 OS=Danio rerio GN=stk3 PE=2 SV=1	Serine/threonine protein kinase	K08838|1|4e-75|241|cme:CYME_CMS345C| serine/threonine-protein kinase 24/25/MST4 [EC:2.7.11.1]	GO:0006468//protein phosphorylation	GO:0005524//ATP binding;GO:0004674//protein serine/threonine kinase activity	-	Three growth phases
XP_002286595.1	-	predicted protein [Thalassiosira pseudonana CCMP1335]	-	-	-	-	-	-	Three growth phases
XP_002294329.1	-	predicted protein [Thalassiosira pseudonana CCMP1335]	1-(5-phosphoribosyl)-5-[(5-phosphoribosylamino)methylideneamino] imidazole-4-carboxamide isomerase, chloroplastic OS=Arabidopsis thaliana GN=HISN3 PE=2 SV=1	Phosphoribosylformimino-5-aminoimidazole carboxamide ribonucleotide (ProFAR) isomerase	K01814|1|5e-107|315|sita:101769584| phosphoribosylformimino-5-aminoimidazole carboxamide ribotide isomerase [EC:5.3.1.16]	GO:0000105//histidine biosynthetic process	GO:0003949//1-(5-phosphoribosyl)-5-[(5-phosphoribosylamino)methylideneamino]imidazole-4-carboxamide isomerase activity	-	Three growth phases
XP_002291338.1	-	guanylate or adenylate cyclase [Thalassiosira pseudonana CCMP1335]	Adenylate cyclase OS=Mycobacterium tuberculosis (strain ATCC 25618 / H37Rv) GN=cya PE=1 SV=1	Adenylate cyclase, class 3	K12319|1|6e-28|113|cre:CHLREDRAFT_98480| guanylate cyclase soluble subunit beta [EC:4.6.1.2]	GO:0035556//intracellular signal transduction;GO:0006355//regulation of transcription, DNA-templated;GO:0009190//cyclic nucleotide biosynthetic process	GO:0004871//signal transducer activity;GO:0016849//phosphorus-oxygen lyase activity;GO:0000166//nucleotide binding	GO:0005622//intracellular	Three growth phases
XP_002296864.1	-	predicted protein [Thalassiosira pseudonana CCMP1335]	50S ribosomal protein L7/L12 OS=Nitrosococcus oceani (strain ATCC 19707 / BCRC 17464 / NCIMB 11848 / C-107) GN=rplL PE=3 SV=1	Ribosomal protein L7/L12	K02935|1|5e-20|85.9|apro:F751_3749| large subunit ribosomal protein L7/L12	GO:0006508//proteolysis;GO:0006412//translation	GO:0004222//metalloendopeptidase activity;GO:0003735//structural constituent of ribosome	GO:0005840//ribosome	Three growth phases
XP_002289543.1	-	RL13e, ribosomal protein 13e 60S large ribosomal subunit [Thalassiosira pseudonana CCMP1335]	60S ribosomal protein L13-1 OS=Brassica napus PE=2 SV=1	-	K02873|1|2e-46|155|ccp:CHC_T00010286001| large subunit ribosomal protein L13e	GO:0006412//translation	GO:0003735//structural constituent of ribosome	GO:0005840//ribosome	Three growth phases
XP_002286356.1	-	predicted protein [Thalassiosira pseudonana CCMP1335]	-	-	-		GO:0003677//DNA binding	-	Three growth phases
XP_002293109.1	-	predicted protein [Thalassiosira pseudonana CCMP1335]	-	-	-	-	-	-	Three growth phases
XP_002297142.1	-	predicted protein [Thalassiosira pseudonana CCMP1335]	-	-	-	-	-	-	Three growth phases
XP_002294442.1	-	predicted protein [Thalassiosira pseudonana CCMP1335]	-	-	-		GO:0005509//calcium ion binding	-	Three growth phases
XP_002295395.1	-	RL5, ribosomal protein 5, 60S large ribosomal subunit [Thalassiosira pseudonana CCMP1335]	60S ribosomal protein L5 OS=Styela clava GN=RPL5 PE=3 SV=3	Ribosomal protein L18	K02932|1|2e-109|322|smo:SELMODRAFT_154687| large subunit ribosomal protein L5e	GO:0006412//translation	GO:0008097//5S rRNA binding;GO:0003735//structural constituent of ribosome	GO:0005840//ribosome	Three growth phases
XP_002288051.1	-	predicted protein [Thalassiosira pseudonana CCMP1335]	Apoptosis-enhancing nuclease OS=Mus musculus GN=Aen PE=2 SV=1	-	K18327|1|1e-21|95.9|olu:OSTLU_6857| RNA exonuclease 4 [EC:3.1.-.-]		GO:0003676//nucleic acid binding	-	Three growth phases
XP_002291967.1	-	predicted protein [Thalassiosira pseudonana CCMP1335]	-	NADP-dependent 3-hydroxy acid dehydrogenase YdfG	-	-	-	-	Three growth phases
XP_002287152.1	-	predicted protein [Thalassiosira pseudonana CCMP1335]	-	Pantothenate kinase type III	-	GO:0045893//positive regulation of transcription, DNA-templated	-	-	Three growth phases
XP_002287920.1	-	predicted protein [Thalassiosira pseudonana CCMP1335]	-	-	-	-	-	-	Three growth phases
XP_002288469.1	-	predicted protein [Thalassiosira pseudonana CCMP1335]	ATP-dependent helicase hrq1 OS=Schizosaccharomyces pombe (strain 972 / ATCC 24843) GN=hrq1 PE=1 SV=4	ATP-dependent helicase YprA, contains C-terminal metal-binding DUF1998 domain	K06877|1|1e-92|329|sind:105158042| DEAD/DEAH box helicase domain-containing protein		GO:0003676//nucleic acid binding;GO:0005524//ATP binding;GO:0008026//ATP-dependent helicase activity	-	Three growth phases
XP_002289411.1	-	RS21, ribosomal protein 21 40S small ribosomal subunit [Thalassiosira pseudonana CCMP1335]	40S ribosomal protein S21 OS=Cyanophora paradoxa GN=RPS21 PE=3 SV=1	-	K02971|1|1e-27|98.6|mpp:MICPUCDRAFT_45937| small subunit ribosomal protein S21e	GO:0006412//translation	GO:0003735//structural constituent of ribosome	GO:0005840//ribosome	Three growth phases
XP_002292350.1	-	predicted protein [Thalassiosira pseudonana CCMP1335]	-	Zn-dependent metalloprotease	-	-	-	-	Three growth phases
XP_002286947.1	-	predicted protein [Thalassiosira pseudonana CCMP1335]	-	-	-	-	-	-	Three growth phases
XP_002290910.1	-	predicted protein [Thalassiosira pseudonana CCMP1335]	-	Uncharacterized conserved protein, contains CHAT domain	-	-	-	-	Three growth phases
XP_002291919.1	-	predicted protein [Thalassiosira pseudonana CCMP1335]	-	PKD repeat	-	-	-	-	Three growth phases
XP_002288425.1	-	predicted protein [Thalassiosira pseudonana CCMP1335]	-	-	-	-	-	-	Three growth phases
XP_002287854.1	-	predicted protein [Thalassiosira pseudonana CCMP1335]	tRNA (guanine-N(7)-)-methyltransferase non-catalytic subunit wdr4 OS=Xenopus laevis GN=wdr4 PE=2 SV=2	-	K15443|1|2e-12|73.6|atr:18429681| tRNA (guanine-N(7)-)-methyltransferase subunit TRM82	-	-	-	Three growth phases
XP_002291506.1	-	predicted protein [Thalassiosira pseudonana CCMP1335]	Fructose-bisphosphate aldolase OS=Saccharomyces cerevisiae (strain ATCC 204508 / S288c) GN=FBA1 PE=1 SV=3	Fructose/tagatose bisphosphate aldolase	K01624|1|8e-148|427|mis:MICPUN_104879| fructose-bisphosphate aldolase, class II [EC:4.1.2.13]	GO:0006096//glycolytic process	GO:0004332//fructose-bisphosphate aldolase activity;GO:0008270//zinc ion binding	-	Three growth phases
XP_002286317.1	-	predicted protein [Thalassiosira pseudonana CCMP1335]	Protein FAM210B OS=Homo sapiens GN=FAM210B PE=1 SV=2	-	K20815|1|1e-06|49.3|cvr:CHLNCDRAFT_24886| N-terminal acetyltransferase 2			GO:0016020//membrane	Three growth phases
XP_002293329.1	-	predicted protein [Thalassiosira pseudonana CCMP1335]	Protein MOS2 OS=Arabidopsis thaliana GN=MOS2 PE=2 SV=1	-	K13101|1|7e-24|109|mpp:MICPUCDRAFT_48609| G patch domain and KOW motifs-containing protein	-	-	-	Three growth phases
XP_002293440.1	-	predicted protein [Thalassiosira pseudonana CCMP1335]	-	-	-	-	-	-	Three growth phases
XP_002289573.1	-	predicted protein [Thalassiosira pseudonana CCMP1335]	-	-	-	-	-	-	Three growth phases
XP_002293462.1	-	receptor mediated endocytosis protein-like protein [Thalassiosira pseudonana CCMP1335]	EH domain-containing protein 1 OS=Bos taurus GN=EHD1 PE=1 SV=1	Replication fork clamp-binding protein CrfC (dynamin-like GTPase family)	K12483|1|4e-146|434|sind:105176661| EH domain-containing protein 1		GO:0005509//calcium ion binding;GO:0005525//GTP binding	-	Three growth phases
XP_002288437.1	-	predicted protein [Thalassiosira pseudonana CCMP1335]	-	-	-	GO:0006355//regulation of transcription, DNA-templated		GO:0005634//nucleus	Three growth phases
XP_002285967.1	-	hypothetical protein THAPSDRAFT_260757 [Thalassiosira pseudonana CCMP1335]	Bifunctional dethiobiotin synthetase/7,8-diamino-pelargonic acid aminotransferase, mitochondrial OS=Arabidopsis thaliana GN=BIO3-BIO1 PE=1 SV=1	Dethiobiotin synthetase	K19562|1|1e-26|106|gmx:100778549| bifunctional dethiobiotin synthetase / adenosylmethionine---8-amino-7-oxononanoate aminotransferase [EC:6.3.3.3 2.6.1.62]		GO:0003824//catalytic activity	-	Three growth phases
XP_002297346.1	-	predicted protein [Thalassiosira pseudonana CCMP1335]	-	-	-	-	-	-	Three growth phases
XP_002286521.1	-	predicted protein [Thalassiosira pseudonana CCMP1335]	-	-	-		GO:0005524//ATP binding	-	Three growth phases
XP_002292846.1	-	predicted protein [Thalassiosira pseudonana CCMP1335]	-	-	-	-	-	-	Three growth phases
XP_002293400.1	-	reductase of ferredoxin thioredoxin reductase [Thalassiosira pseudonana CCMP1335]	Ferredoxin-thioredoxin reductase catalytic chain, chloroplastic OS=Spinacia oleracea GN=FTRC PE=1 SV=2	Ferredoxin-thioredoxin reductase, catalytic subunit	K17892|1|4e-49|158|cre:CHLREDRAFT_190440| ferredoxin-thioredoxin reductase catalytic chain [EC:1.8.7.2]	GO:0055114//oxidation-reduction process	GO:0008937//ferredoxin-NAD(P) reductase activity;GO:0046872//metal ion binding;GO:0051539//4 iron, 4 sulfur cluster binding	GO:0009507//chloroplast	Three growth phases
XP_002290656.1	-	predicted protein [Thalassiosira pseudonana CCMP1335]	-	-	-	-	-	-	Three growth phases
XP_002288873.1	-	heat shock protein [Thalassiosira pseudonana CCMP1335]	Heat shock protein 90-5, chloroplastic OS=Arabidopsis thaliana GN=HSP90-5 PE=1 SV=1	Molecular chaperone, HSP90 family	K09487|1|0.0|672|ccp:CHC_T00002029001| heat shock protein 90kDa beta	GO:0009414//response to water deprivation;GO:0006457//protein folding;GO:0009651//response to salt stress;GO:0010157//response to chlorate;GO:0009408//response to heat;GO:0009658//chloroplast organization;GO:0048481//ovule development;GO:0009704//de-etiolation	GO:0005524//ATP binding;GO:0051082//unfolded protein binding	GO:0005829//cytosol;GO:0005739//mitochondrion;GO:0009941//chloroplast envelope;GO:0005774//vacuolar membrane;GO:0009570//chloroplast stroma	Three growth phases
XP_002293293.1	-	RanGAP, ran-binding protein 1-like protein [Thalassiosira pseudonana CCMP1335]	Ran-specific GTPase-activating protein 1 OS=Schizosaccharomyces pombe (strain 972 / ATCC 24843) GN=sbp1 PE=1 SV=1	-	K15306|1|4e-30|113|ccp:CHC_T00006060001| Ran-binding protein 1	GO:0046907//intracellular transport		GO:0005622//intracellular	Three growth phases
XP_002295409.1	-	predicted protein [Thalassiosira pseudonana CCMP1335]	-	-	-	-	-	-	Three growth phases
XP_002292000.1	-	predicted protein [Thalassiosira pseudonana CCMP1335]	Ubiquitin carboxyl-terminal hydrolase 2 OS=Arabidopsis thaliana GN=UBP2 PE=1 SV=2	-	K11844|1|4e-13|76.6|egr:104414325| ubiquitin carboxyl-terminal hydrolase 16/45 [EC:3.4.19.12]	GO:0006511//ubiquitin-dependent protein catabolic process	GO:0004221//ubiquitin thiolesterase activity;GO:0008234//cysteine-type peptidase activity	-	Three growth phases
XP_002286481.1	-	predicted protein [Thalassiosira pseudonana CCMP1335]	-	-	-	-	-	-	Three growth phases
XP_002294824.1	-	predicted protein [Thalassiosira pseudonana CCMP1335]	-	-	-	-	-	-	Three growth phases
XP_002293108.1	-	copper induced cell-surface protein [Thalassiosira pseudonana CCMP1335]	-	-	-	-	-	-	Three growth phases
XP_002292219.1	-	predicted protein [Thalassiosira pseudonana CCMP1335]	-	-	-	-	-	-	Three growth phases
XP_002296964.1	-	predicted protein [Thalassiosira pseudonana CCMP1335]	Geranylgeranyl transferase type-1 subunit beta OS=Rattus norvegicus GN=Pggt1b PE=1 SV=1	-	K11713|1|3e-62|208|spen:107018585| geranylgeranyl transferase type-1 subunit beta [EC:2.5.1.59]	GO:0008152//metabolic process	GO:0003824//catalytic activity	-	Three growth phases
XP_002292178.1	-	predicted protein [Thalassiosira pseudonana CCMP1335]	-	-	K13420|1|3e-09|63.5|spen:107010067| LRR receptor-like serine/threonine-protein kinase FLS2 [EC:2.7.11.1]	-	-	-	Three growth phases
XP_002292356.1	-	predicted protein [Thalassiosira pseudonana CCMP1335]	Adenylate kinase isoenzyme 1 OS=Homo sapiens GN=AK1 PE=1 SV=3	Adenylate kinase or related kinase	K13800|1|6e-32|116|sot:102603990| UMP-CMP kinase [EC:2.7.4.- 2.7.4.14]	GO:0016310//phosphorylation;GO:0006139//nucleobase-containing compound metabolic process	GO:0019205//nucleobase-containing compound kinase activity;GO:0005524//ATP binding	-	Three growth phases
XP_002293202.1	-	predicted protein [Thalassiosira pseudonana CCMP1335]	-	-	-	-	-	-	Three growth phases
XP_002291050.1	-	predicted protein [Thalassiosira pseudonana CCMP1335]	tRNA (guanine-N(7)-)-methyltransferase OS=Ashbya gossypii (strain ATCC 10895 / CBS 109.51 / FGSC 9923 / NRRL Y-1056) GN=TRM8 PE=3 SV=1	tRNA G46 methylase TrmB	K03439|1|5e-64|204|ppp:PHYPADRAFT_142801| tRNA (guanine-N7-)-methyltransferase [EC:2.1.1.33]	GO:0006400//tRNA modification;GO:0036265//RNA (guanine-N7)-methylation	GO:0008176//tRNA (guanine-N7-)-methyltransferase activity;GO:0000049//tRNA binding	GO:0005634//nucleus	Three growth phases
XP_002291369.1	-	glycine decarboxylase h-protein [Thalassiosira pseudonana CCMP1335]	Glycine cleavage system H protein OS=Staphylococcus aureus (strain MRSA252) GN=gcvH PE=3 SV=1	Glycine cleavage system H protein (lipoate-binding)	K02437|1|6e-45|146|adu:107484118| glycine cleavage system H protein	GO:0019464//glycine decarboxylation via glycine cleavage system		GO:0005960//glycine cleavage complex	Three growth phases
XP_002291756.1	-	predicted protein [Thalassiosira pseudonana CCMP1335]	50S ribosomal protein L3 OS=Maricaulis maris (strain MCS10) GN=rplC PE=3 SV=1	Ribosomal protein L3	K02906|1|4e-76|236|nnu:104590553| large subunit ribosomal protein L3	GO:0006412//translation	GO:0003735//structural constituent of ribosome	GO:0005840//ribosome	Three growth phases
XP_002286365.1	-	predicted protein [Thalassiosira pseudonana CCMP1335]	-	-	-	-	-	-	Three growth phases
XP_002289875.1	-	predicted protein [Thalassiosira pseudonana CCMP1335]	-	-	-	-	-	-	Three growth phases
XP_002293584.1	-	predicted protein [Thalassiosira pseudonana CCMP1335]	-	-	-	-	-	-	Three growth phases
XP_002287513.1	-	predicted protein [Thalassiosira pseudonana CCMP1335]	-	-	-	-	-	-	Three growth phases
XP_002292511.1	-	predicted protein [Thalassiosira pseudonana CCMP1335]	-	-	-	-	-	-	Three growth phases
XP_002291803.1	-	predicted protein [Thalassiosira pseudonana CCMP1335]	-	-	-	-	-	-	Three growth phases
XP_002293544.1	-	RS8, ribosomal protein 8 [Thalassiosira pseudonana CCMP1335]	40S ribosomal protein S8 OS=Spodoptera frugiperda GN=RpS8 PE=2 SV=1	Ribosomal protein S8E	K02995|1|3e-84|251|aly:ARALYDRAFT_496032| small subunit ribosomal protein S8e	GO:0006412//translation	GO:0003735//structural constituent of ribosome	GO:0005840//ribosome	Three growth phases
XP_002289732.1	-	predicted protein [Thalassiosira pseudonana CCMP1335]	-	Ubiquinone/menaquinone biosynthesis C-methylase UbiE	-	-	-	-	Three growth phases
XP_002287212.1	-	hypothetical protein THAPSDRAFT_261275 [Thalassiosira pseudonana CCMP1335]	Protein Thf1 OS=Cyanothece sp. (strain PCC 7424) GN=thf1 PE=3 SV=1	-	-	GO:0010027//thylakoid membrane organization;GO:0015979//photosynthesis		GO:0044435//plastid part;GO:0009523//photosystem II	Three growth phases
XP_002288452.1	-	RecName: Full=Translation factor GUF1 homolog, mitochondrial; AltName: Full=Elongation factor 4 homolog; Short=EF-4; AltName: Full=GTPase GUF1 homolog; AltName: Full=Ribosomal back-translocase; Flags: Precursor [Thalassiosira pseudonana]	Translation factor GUF1 homolog, mitochondrial OS=Thalassiosira pseudonana GN=THAPSDRAFT_40001 PE=3 SV=1	Translation elongation factor EF-4, membrane-bound GTPase	K03596|1|0.0|778|obr:102710951| GTP-binding protein LepA	GO:0006412//translation;GO:0006184//GTP catabolic process	GO:0003924//GTPase activity;GO:0005525//GTP binding	GO:0005743//mitochondrial inner membrane;GO:0009536//plastid	Three growth phases
XP_002288941.1	-	predicted protein [Thalassiosira pseudonana CCMP1335]	MORC family CW-type zinc finger protein 4 OS=Mus musculus GN=Morc4 PE=2 SV=2	-	-		GO:0008270//zinc ion binding	-	Three growth phases
XP_002289870.1	-	hypothetical protein THAPSDRAFT_33937 [Thalassiosira pseudonana CCMP1335]	NADH-cytochrome b5 reductase 2 OS=Xenopus tropicalis GN=cyb5r2 PE=2 SV=1	Ferredoxin-NADP reductase	K00326|1|4e-85|262|mis:MICPUN_63089| cytochrome-b5 reductase [EC:1.6.2.2]!K10534|3|1e-77|257|vra:106764856| nitrate reductase (NAD(P)H) [EC:1.7.1.1 1.7.1.2 1.7.1.3]	GO:0055114//oxidation-reduction process	GO:0016491//oxidoreductase activity	-	Three growth phases
XP_002296950.1	-	glucose-6-phosphate isomerase [Thalassiosira pseudonana CCMP1335]	Glucose-6-phosphate isomerase OS=Tolumonas auensis (strain DSM 9187 / TA4) GN=pgi PE=3 SV=1	Glucose-6-phosphate isomerase	K01810|1|1e-170|498|ccp:CHC_T00009370001| glucose-6-phosphate isomerase [EC:5.3.1.9]	GO:0006096//glycolytic process;GO:0006094//gluconeogenesis	GO:0004347//glucose-6-phosphate isomerase activity	GO:0005737//cytoplasm	Three growth phases
XP_002290788.1	-	hypothetical protein THAPSDRAFT_268929 [Thalassiosira pseudonana CCMP1335]	Nicotinate phosphoribosyltransferase OS=Dictyostelium discoideum GN=naprt PE=2 SV=1	Nicotinic acid phosphoribosyltransferase	K00763|1|0.0|529|fve:101291174| nicotinate phosphoribosyltransferase [EC:6.3.4.21]	GO:0019358//nicotinate nucleotide salvage;GO:0009435//NAD biosynthetic process	GO:0004516//nicotinate phosphoribosyltransferase activity;GO:0004514//nicotinate-nucleotide diphosphorylase (carboxylating) activity	GO:0005737//cytoplasm	Three growth phases
XP_002294033.1	-	predicted protein [Thalassiosira pseudonana CCMP1335]	Kelch-like protein 6 OS=Mus musculus GN=Klhl6 PE=2 SV=2	N-acetylneuraminic acid mutarotase	K10443|1|1e-10|68.9|thj:104816526| kelch-like protein 2/3!K10454|3|1e-08|61.2|sot:102596403| kelch-like protein 17 (actinfilin)!K10457|4|1e-08|62.0|sot:102595738| kelch-like protein 20	-	-	-	Three growth phases
XP_002288594.1	-	predicted protein [Thalassiosira pseudonana CCMP1335]	-	-	-	-	-	-	Three growth phases
XP_002290132.1	-	predicted protein [Thalassiosira pseudonana CCMP1335]	-	-	-	GO:0006355//regulation of transcription, DNA-templated	GO:0003700//sequence-specific DNA binding transcription factor activity;GO:0003677//DNA binding	GO:0005634//nucleus	Three growth phases
XP_002295085.1	-	predicted protein [Thalassiosira pseudonana CCMP1335]	-	-	-	-	-	-	Three growth phases
XP_002295426.1	-	predicted protein [Thalassiosira pseudonana CCMP1335]	Trafficking protein particle complex subunit 10 OS=Dictyostelium discoideum GN=trapcc10-1 PE=3 SV=1	-	K20307|1|2e-08|63.2|bvg:104891593| trafficking protein particle complex subunit 10	-	-	-	Three growth phases
XP_002289729.1	-	predicted protein [Thalassiosira pseudonana CCMP1335]	-	Chromosome segregation ATPase	-	-	-	-	Three growth phases
YP_874567.1	YP_874627.1	lysR transcriptional regulator [Thalassiosira pseudonana]	Probable RuBisCO transcriptional regulator OS=Thalassiosira pseudonana GN=rbcR-A PE=3 SV=1	DNA-binding transcriptional regulator, LysR family	-	GO:0006355//regulation of transcription, DNA-templated	GO:0003700//sequence-specific DNA binding transcription factor activity;GO:0003677//DNA binding	GO:0009507//chloroplast	Three growth phases
XP_002290726.1	-	predicted protein [Thalassiosira pseudonana CCMP1335]	Sodium/hydrogen exchanger 8 OS=Gallus gallus PE=2 SV=1	NhaP-type Na+/H+ or K+/H+ antiporter	K14724|1|3e-34|140|mpp:MICPUCDRAFT_2626| solute carrier family 9 (sodium/hydrogen exchanger), member 8	GO:0055085//transmembrane transport;GO:0006885//regulation of pH;GO:0006814//sodium ion transport	GO:0015385//sodium:proton antiporter activity	GO:0016021//integral component of membrane	Three growth phases
XP_002292248.1	-	predicted protein [Thalassiosira pseudonana CCMP1335]	Sodium/bile acid cotransporter OS=Mus musculus GN=Slc10a1 PE=1 SV=1	Predicted Na+-dependent transporter	K14342|1|2e-57|199|mis:MICPUN_59254| solute carrier family 10 (sodium/bile acid cotransporter), member 2!K03453|2|4e-13|74.3|gsl:Gasu_41770| bile acid:Na+ symporter, BASS family	GO:0006814//sodium ion transport	GO:0008508//bile acid:sodium symporter activity	GO:0016020//membrane	Three growth phases
XP_002287453.1	-	predicted protein [Thalassiosira pseudonana CCMP1335]	Double-stranded RNA-specific editase Adar OS=Drosophila melanogaster GN=Adar PE=1 SV=2	-	K15440|1|3e-10|68.9|mis:MICPUN_62956| tRNA-specific adenosine deaminase 1 [EC:3.5.4.34]	GO:0006396//RNA processing	GO:0003723//RNA binding;GO:0004000//adenosine deaminase activity	-	Three growth phases
XP_002287262.1	-	predicted protein [Thalassiosira pseudonana CCMP1335]	-	-	-		GO:0003677//DNA binding	-	Three growth phases
XP_002291333.1	-	TPR domain protein [Thalassiosira pseudonana CCMP1335]	Nephrocystin-3 OS=Mus musculus GN=Nphp3 PE=1 SV=2	Predicted ATPase, archaeal AAA+ ATPase superfamily	K09667|1|1e-11|70.9|nnu:104612645| protein O-GlcNAc transferase [EC:2.4.1.255]	-	-	-	Three growth phases
XP_002292553.1	-	predicted protein [Thalassiosira pseudonana CCMP1335]	-	-	-	GO:0015074//DNA integration	GO:0003676//nucleic acid binding	-	Three growth phases
XP_002286228.1	-	predicted protein [Thalassiosira pseudonana CCMP1335]	-	CBS-domain-containing membrane protein	-	-	-	-	Three growth phases
XP_002293162.1	-	hypothetical protein THAPSDRAFT_263880 [Thalassiosira pseudonana CCMP1335]	Probable methionine--tRNA ligase OS=Oryza sativa subsp. japonica GN=Os06g0508700 PE=2 SV=2	Methionyl-tRNA synthetase	K01874|1|4e-41|150|atr:18432220| methionyl-tRNA synthetase [EC:6.1.1.10]!K15437|2|9e-40|143|bpg:Bathy10g01870| aminoacyl tRNA synthase complex-interacting multifunctional protein 1	GO:0006418//tRNA aminoacylation for protein translation	GO:0004812//aminoacyl-tRNA ligase activity;GO:0000049//tRNA binding;GO:0000166//nucleotide binding	-	Three growth phases
XP_002292353.1	-	fucoxanthin chl a/c light-harvesting protein, lhcr type [Thalassiosira pseudonana CCMP1335]	Photosystem I chlorophyll a/b-binding protein 2, chloroplastic OS=Arabidopsis thaliana GN=LHCA2 PE=1 SV=1	-	K08907|1|2e-40|140|gsl:Gasu_57520| !K08910|2|2e-35|127|cme:CYME_CMQ142C|	GO:0009765//photosynthesis, light harvesting		GO:0016020//membrane;GO:0009507//chloroplast	Three growth phases
XP_002287959.1	-	predicted protein [Thalassiosira pseudonana CCMP1335]	Probable protein phosphatase 2C 73 OS=Arabidopsis thaliana GN=PPC6-7 PE=2 SV=1	-	K10147|1|9e-29|114|ccp:CHC_T00006477001| protein phosphatase 1D [EC:3.1.3.16]!K19477|2|7e-28|113|atr:18426723| cGMP-dependent protein kinase 2 [EC:2.7.11.12]!K17506|3|7e-28|110|adu:107475582| protein phosphatase 1L [EC:3.1.3.16]	GO:0008152//metabolic process	GO:0004721//phosphoprotein phosphatase activity	-	Three growth phases
XP_002288995.1	-	predicted protein [Thalassiosira pseudonana CCMP1335]	-	Superfamily II DNA or RNA helicase	-	-	-	-	Three growth phases
XP_002287580.1	-	predicted protein [Thalassiosira pseudonana CCMP1335]	-	-	-	-	-	-	Three growth phases
XP_002289869.1	-	predicted protein [Thalassiosira pseudonana CCMP1335]	Phototropin-2 OS=Oryza sativa subsp. japonica GN=PHOT2 PE=1 SV=1	Signal transduction histidine kinase regulating C4-dicarboxylate transport system	K20715|1|3e-36|133|olu:OSTLU_40751| phototropin [EC:2.7.11.1]	GO:0000160//phosphorelay signal transduction system;GO:0006355//regulation of transcription, DNA-templated;GO:0023014//signal transduction by phosphorylation	GO:0043565//sequence-specific DNA binding;GO:0046983//protein dimerization activity;GO:0003700//sequence-specific DNA binding transcription factor activity;GO:0000155//phosphorelay sensor kinase activity	-	Three growth phases
XP_002297353.1	-	adenylosuccinate lyase [Thalassiosira pseudonana CCMP1335]	Adenylosuccinate lyase OS=Mus musculus GN=Adsl PE=1 SV=2	Adenylosuccinate lyase	K01756|1|2e-176|510|cme:CYME_CMQ211C| adenylosuccinate lyase [EC:4.3.2.2]	GO:0009152//purine ribonucleotide biosynthetic process	GO:0004018//N6-(1,2-dicarboxyethyl)AMP AMP-lyase (fumarate-forming) activity;GO:0070626//(S)-2-(5-amino-1-(5-phospho-D-ribosyl)imidazole-4-carboxamido)succinate AMP-lyase (fumarate-forming) activity	-	Three growth phases
XP_002286992.1	-	predicted protein [Thalassiosira pseudonana CCMP1335]	-	-	-	-	-	-	Three growth phases
XP_002289392.1	-	hypothetical protein THAPSDRAFT_22332 [Thalassiosira pseudonana CCMP1335]	G2/mitotic-specific cyclin-1 OS=Trypanosoma brucei brucei GN=CYC1 PE=2 SV=1	Peptidase E	-	GO:0006508//proteolysis	GO:0008236//serine-type peptidase activity	-	Three growth phases
XP_002294242.1	-	monogalactosyldiacylglycerol synthase [Thalassiosira pseudonana CCMP1335]	Probable monogalactosyldiacylglycerol synthase 2, chloroplastic OS=Oryza sativa subsp. japonica GN=MGD2 PE=2 SV=2	UDP-N-acetylglucosamine:LPS N-acetylglucosamine transferase	K03715|1|4e-63|214|mpp:MICPUCDRAFT_45255| 1,2-diacylglycerol 3-beta-galactosyltransferase [EC:2.4.1.46]	GO:0009247//glycolipid biosynthetic process;GO:0030259//lipid glycosylation	GO:0030246//carbohydrate binding;GO:0016758//transferase activity, transferring hexosyl groups	-	Three growth phases
XP_002295088.1	-	predicted protein [Thalassiosira pseudonana CCMP1335]	-	-	-	GO:0000723//telomere maintenance	GO:0003677//DNA binding	GO:0000784//nuclear chromosome, telomeric region	Three growth phases
XP_002294210.1	-	heat shock protein [Thalassiosira pseudonana CCMP1335]	Small heat shock protein C4 OS=Rickettsia felis (strain ATCC VR-1525 / URRWXCal2) GN=hspc4-1 PE=3 SV=1	Molecular chaperone IbpA, HSP20 family	K13993|1|4e-10|56.6|cmo:103497111| HSP20 family protein	GO:0006950//response to stress	-	-	Three growth phases
XP_002286515.1	-	predicted protein [Thalassiosira pseudonana CCMP1335]	-	-	-	-	-	-	Three growth phases
XP_002290100.1	-	RS23, ribosomal protein 23 40S small ribosomal subunit [Thalassiosira pseudonana CCMP1335]	40S ribosomal protein S23 OS=Dermacentor variabilis GN=RpS23 PE=2 SV=1	Ribosomal protein S12	K02973|1|3e-79|233|ccp:CHC_T00010305001| small subunit ribosomal protein S23e	GO:0006412//translation	GO:0003735//structural constituent of ribosome	GO:0033009//nucleomorph;GO:0015935//small ribosomal subunit	Three growth phases
XP_002295584.1	-	predicted protein [Thalassiosira pseudonana CCMP1335]	DNA cross-link repair protein SNM1 OS=Arabidopsis thaliana GN=SNM1 PE=2 SV=1	RNA processing exonuclease, beta-lactamase fold, Cft2 family	K15340|1|2e-77|251|gsl:Gasu_42030| DNA cross-link repair 1A protein		GO:0016787//hydrolase activity	-	Three growth phases
XP_002288394.1	-	predicted protein [Thalassiosira pseudonana CCMP1335]	Isochorismatase family protein 1B OS=Dictyostelium discoideum GN=DDB_G0284901 PE=3 SV=1	Nicotinamidase-related amidase	-	GO:0008152//metabolic process	GO:0003824//catalytic activity	-	Three growth phases
XP_002289799.1	-	predicted protein [Thalassiosira pseudonana CCMP1335]	Uracil-regulated protein 1 OS=Schizosaccharomyces pombe (strain 972 / ATCC 24843) GN=urg1 PE=2 SV=1	GTP cyclohydrolase II	K14652|1|3e-09|62.8|ccp:CHC_T00001056001| 3,4-dihydroxy 2-butanone 4-phosphate synthase / GTP cyclohydrolase II [EC:4.1.99.12 3.5.4.25]	GO:0009231//riboflavin biosynthetic process;GO:0000162//tryptophan biosynthetic process	GO:0003935//GTP cyclohydrolase II activity;GO:0004640//phosphoribosylanthranilate isomerase activity	-	Three growth phases
XP_002293243.1	-	queuine tRNA ribosyltransferase [Thalassiosira pseudonana CCMP1335]	Queuine tRNA-ribosyltransferase OS=Protochlamydia amoebophila (strain UWE25) GN=tgt PE=3 SV=1	Queuine/archaeosine tRNA-ribosyltransferase	K00773|1|2e-153|444|cvr:CHLNCDRAFT_34232| queuine tRNA-ribosyltransferase [EC:2.4.2.29]	GO:0008616//queuosine biosynthetic process	GO:0008479//queuine tRNA-ribosyltransferase activity	-	Three growth phases
XP_002290052.1	-	hypothetical protein THAPSDRAFT_268817 [Thalassiosira pseudonana CCMP1335]	E3 ubiquitin-protein ligase RING2-A OS=Xenopus laevis GN=rnf2-a PE=2 SV=1	-	K10695|1|2e-23|103|gmx:102666848| E3 ubiquitin-protein ligase RNF1/2 [EC:2.3.2.27]		GO:0008270//zinc ion binding	-	Three growth phases
XP_002286270.1	-	DnaJ chaperone [Thalassiosira pseudonana CCMP1335]	Chaperone protein DnaJ OS=Listeria welshimeri serovar 6b (strain ATCC 35897 / DSM 20650 / SLCC5334) GN=dnaJ PE=3 SV=1	DnaJ-class molecular chaperone with C-terminal Zn finger domain	K03686|1|4e-37|139|vcn:VOLCADRAFT_121529| molecular chaperone DnaJ	GO:0006457//protein folding	GO:0031072//heat shock protein binding;GO:0051082//unfolded protein binding	-	Three growth phases
XP_002296498.1	XP_002294797.1	pyruvate formate-lyase [Thalassiosira pseudonana CCMP1335]	Pyruvate formate-lyase-activating enzyme OS=Clostridium pasteurianum GN=act PE=3 SV=1	Pyruvate-formate lyase-activating enzyme	-	GO:0055114//oxidation-reduction process	GO:0051539//4 iron, 4 sulfur cluster binding;GO:0043365//[formate-C-acetyltransferase]-activating enzyme activity;GO:0016829//lyase activity	-	Three growth phases
XP_002293282.1	-	predicted protein [Thalassiosira pseudonana CCMP1335]	-	-	-	-	-	-	Three growth phases
XP_002291445.1	-	histone deacetylase 1p [Thalassiosira pseudonana CCMP1335]	Histone deacetylase 1 OS=Rattus norvegicus GN=Hdac1 PE=1 SV=1	Acetoin utilization deacetylase AcuC or a related deacetylase	K06067|1|0.0|569|ppp:PHYPADRAFT_199053| histone deacetylase 1/2 [EC:3.5.1.98]	GO:0070933//histone H4 deacetylation;GO:2000026//regulation of multicellular organismal development;GO:0009294//DNA mediated transformation;GO:0006355//regulation of transcription, DNA-templated;GO:0070932//histone H3 deacetylation;GO:0009861//jasmonic acid and ethylene-dependent systemic resistance;GO:0016573//histone acetylation	GO:0032041//NAD-dependent histone deacetylase activity (H3-K14 specific);GO:0046970//NAD-dependent histone deacetylase activity (H4-K16 specific);GO:0046969//NAD-dependent histone deacetylase activity (H3-K9 specific)	GO:0005634//nucleus	Three growth phases
XP_002292971.1	-	predicted protein [Thalassiosira pseudonana CCMP1335]	Calcium/calmodulin-dependent protein kinase type 1 OS=Macrobrachium nipponense GN=CaMKI PE=2 SV=1	Serine/threonine protein kinase	K08794|1|3e-65|210|vcn:VOLCADRAFT_79621| calcium/calmodulin-dependent protein kinase I [EC:2.7.11.17]!K07198|4|1e-57|195|egu:105044259| 5'-AMP-activated protein kinase, catalytic alpha subunit [EC:2.7.11.11]	GO:0006468//protein phosphorylation	GO:0005524//ATP binding;GO:0004674//protein serine/threonine kinase activity	-	Three growth phases
XP_002296604.1	-	predicted protein [Thalassiosira pseudonana CCMP1335]	-	-	-	-	-	-	Three growth phases
XP_002294782.1	-	predicted protein [Thalassiosira pseudonana CCMP1335]	Putative all-trans-retinol 13,14-reductase OS=Danio rerio GN=retsat PE=2 SV=1	Phytoene dehydrogenase-related protein	-		GO:0000166//nucleotide binding	-	Three growth phases
XP_002294091.1	-	predicted protein [Thalassiosira pseudonana CCMP1335]	Copine-3 OS=Homo sapiens GN=CPNE3 PE=1 SV=1	-	K16280|1|1e-19|93.6|aip:107629365| E3 ubiquitin-protein ligase RGLG [EC:2.3.2.27]	-	-	-	Three growth phases
XP_002289796.1	-	RS16, ribosomal protein 16 40S small ribosomal subunit [Thalassiosira pseudonana CCMP1335]	40S ribosomal protein S16 OS=Fritillaria agrestis GN=RPS16 PE=2 SV=1	Ribosomal protein S9	K02960|1|6e-49|157|mpp:MICPUCDRAFT_62402| small subunit ribosomal protein S16e			GO:0030529//ribonucleoprotein complex	Three growth phases
XP_002286139.1	-	predicted protein [Thalassiosira pseudonana CCMP1335]	-	-	K10758|1|3e-08|62.0|pop:POPTR_0010s12600g| thiol oxidase [EC:1.8.3.2]	GO:0045454//cell redox homeostasis;GO:0055114//oxidation-reduction process	GO:0016972//thiol oxidase activity	-	Three growth phases
XP_002288395.1	-	predicted protein [Thalassiosira pseudonana CCMP1335]	Sorting nexin 2B OS=Arabidopsis thaliana GN=SNX2B PE=1 SV=1	-	K17917|1|3e-11|70.9|bvg:104905952| sorting nexin-1/2	GO:0007154//cell communication	GO:0035091//phosphatidylinositol binding	-	Three growth phases
XP_002293098.1	-	predicted protein [Thalassiosira pseudonana CCMP1335]	-	-	-	-	-	-	Three growth phases
XP_002288854.1	-	predicted protein [Thalassiosira pseudonana CCMP1335]	Nephrocystin-4 OS=Xenopus laevis GN=nphp4 PE=2 SV=1	-	-	-	-	-	Three growth phases
XP_002289615.1	-	allantoicase-like protein [Thalassiosira pseudonana CCMP1335]	Allantoicase OS=Xenopus laevis GN=allc PE=2 SV=1	Allantoicase	-		GO:0004037//allantoicase activity	-	Three growth phases
XP_002286775.1	-	precursor of hydrogenase [Thalassiosira pseudonana CCMP1335]	15-cis-phytoene desaturase OS=Synechococcus elongatus (strain PCC 7942) GN=pds PE=1 SV=1	Uncharacterized conserved protein, contains NAD-binding domain and a Fe-S cluster	K02293|1|0.0|727|mis:MICPUN_104873|	GO:0016117//carotenoid biosynthetic process;GO:0055114//oxidation-reduction process	GO:0004672//protein kinase activity;GO:0016705//oxidoreductase activity, acting on paired donors, with incorporation or reduction of molecular oxygen	GO:0009536//plastid	Three growth phases
XP_002288798.1	-	predicted protein [Thalassiosira pseudonana CCMP1335]	-	-	-	-	-	-	Three growth phases
XP_002294367.1	-	predicted protein [Thalassiosira pseudonana CCMP1335]	-	-	-	-	-	-	Three growth phases
XP_002289575.1	-	predicted protein [Thalassiosira pseudonana CCMP1335]	tRNA dimethylallyltransferase 9 OS=Arabidopsis thaliana GN=IPT9 PE=2 SV=1	tRNA A37 N6-isopentenylltransferase MiaA	K00791|1|1e-50|182|gsl:Gasu_63010| tRNA dimethylallyltransferase [EC:2.5.1.75]	GO:0008033//tRNA processing	GO:0052381//tRNA dimethylallyltransferase activity;GO:0005524//ATP binding	-	Three growth phases
XP_002292205.1	-	predicted protein [Thalassiosira pseudonana CCMP1335]	-	-	-	-	-	-	Three growth phases
XP_002286032.1	-	methylenetetrahydrofolate dehydrogenase [Thalassiosira pseudonana CCMP1335]	Methylenetetrahydrofolate dehydrogenase [NAD(+)] OS=Dictyostelium discoideum GN=thfA PE=3 SV=1	5,10-methylene-tetrahydrofolate dehydrogenase/Methenyl tetrahydrofolate cyclohydrolase	-	GO:0009396//folic acid-containing compound biosynthetic process;GO:0055114//oxidation-reduction process	GO:0004487//methylenetetrahydrofolate dehydrogenase (NAD+) activity;GO:0004488//methylenetetrahydrofolate dehydrogenase (NADP+) activity;GO:0000166//nucleotide binding	-	Three growth phases
XP_002290170.1	-	predicted protein [Thalassiosira pseudonana CCMP1335]	-	-	-	-	-	-	Three growth phases
XP_002287694.1	-	predicted protein [Thalassiosira pseudonana CCMP1335]	-	-	-	-	-	-	Three growth phases
XP_002286325.1	-	predicted protein [Thalassiosira pseudonana CCMP1335]	Serine/threonine-protein kinase STY17 OS=Arabidopsis thaliana GN=STY17 PE=1 SV=1	WD40 repeat	K17535|1|8e-23|105|mdm:103444978| serine/threonine-protein kinase TNNI3K [EC:2.7.11.1]!K04427|2|1e-20|97.4|cam:101505952| mitogen-activated protein kinase kinase kinase 7 [EC:2.7.11.25]!K04424|4|1e-19|92.4|olu:OSTLU_6189| sterile alpha motif and leucine zipper containing kinase AZK [EC:2.7.11.25]!K14510|5|1e-19|96.3|atr:18441414| serine/threonine-protein kinase CTR1 [EC:2.7.11.1]	GO:0006468//protein phosphorylation	GO:0004672//protein kinase activity;GO:0005524//ATP binding	-	Three growth phases
XP_002293593.1	-	predicted protein [Thalassiosira pseudonana CCMP1335]	-	-	-	-	-	-	Three growth phases
XP_002293861.1	-	predicted protein [Thalassiosira pseudonana CCMP1335]	Protein timeless homolog OS=Rattus norvegicus GN=Timeless PE=1 SV=1	-	K03155|1|2e-19|99.0|fve:101301736| timeless	-	-	-	Three growth phases
XP_002292996.1	-	histone acetyltransferase gcn5-type hat [Thalassiosira pseudonana CCMP1335]	Elongator complex protein 3 OS=Danio rerio GN=elp3 PE=2 SV=3	Histone acetyltransferase, component of the RNA polymerase elongator complex	K07739|1|0.0|805|cmo:103502347| elongator complex protein 3 [EC:2.3.1.48]	GO:0008152//metabolic process	GO:0008080//N-acetyltransferase activity;GO:0051536//iron-sulfur cluster binding	-	Three growth phases
XP_002296508.1	-	predicted protein [Thalassiosira pseudonana CCMP1335]	Uncharacterized SufE-like protein slr1419 OS=Synechocystis sp. (strain PCC 6803 / Kazusa) GN=slr1419 PE=3 SV=1	Sulfur transfer protein SufE, Fe-S center assembly	K03517|1|1e-07|53.1|cvr:CHLNCDRAFT_19680| quinolinate synthase [EC:2.5.1.72]	-	-	-	Three growth phases
XP_002286250.1	-	hypothetical protein THAPSDRAFT_20845 [Thalassiosira pseudonana CCMP1335]	-	-	-	-	-	-	Three growth phases
XP_002295014.1	-	predicted protein [Thalassiosira pseudonana CCMP1335]	Prolyl 4-hydroxylase subunit alpha OS=Dictyostelium discoideum GN=phyA PE=1 SV=1	Proline 4-hydroxylase (includes Rps23 Pro-64 3,4-dihydroxylase Tpa1), contains SM-20 domain	K09592|1|3e-12|67.8|cre:CHLREDRAFT_168638| hypoxia-inducible factor prolyl hydroxylase [EC:1.14.11.29]	GO:0055114//oxidation-reduction process	GO:0016706//oxidoreductase activity, acting on paired donors, with incorporation or reduction of molecular oxygen, 2-oxoglutarate as one donor, and incorporation of one atom each of oxygen into both donors	-	Three growth phases
XP_002296352.1	-	predicted protein [Thalassiosira pseudonana CCMP1335]	Serine/arginine-rich splicing factor RS31 OS=Arabidopsis thaliana GN=RS31 PE=1 SV=2	-	K12893|1|3e-27|110|ccp:CHC_T00010307001| splicing factor, arginine/serine-rich 4/5/6		GO:0003676//nucleic acid binding;GO:0000166//nucleotide binding	-	Three growth phases
XP_002291029.1	-	predicted protein [Thalassiosira pseudonana CCMP1335]	cAMP-dependent protein kinase catalytic subunit beta OS=Homo sapiens GN=PRKACB PE=1 SV=2	PASTA domain, binds beta-lactams	K19584|1|4e-76|249|csl:COCSUDRAFT_65594| protein kinase X [EC:2.7.11.11]!K07376|3|8e-71|240|cre:CHLREDRAFT_181974| cGMP-dependent protein kinase 1 [EC:2.7.11.12]!K04345|5|9e-66|212|cre:CHLREDRAFT_121355| protein kinase A [EC:2.7.11.11]	GO:0006468//protein phosphorylation	GO:0005524//ATP binding;GO:0004674//protein serine/threonine kinase activity	-	Three growth phases
XP_002292452.1	-	predicted protein [Thalassiosira pseudonana CCMP1335]	E3 ubiquitin-protein ligase UBR1 OS=Mus musculus GN=Ubr1 PE=1 SV=2	-	K11978|1|5e-17|93.6|ppp:PHYPADRAFT_127907| E3 ubiquitin-protein ligase UBR3 [EC:2.3.2.27]	GO:0016567//protein ubiquitination;GO:0030163//protein catabolic process	GO:0004842//ubiquitin-protein transferase activity;GO:0008270//zinc ion binding	-	Three growth phases
XP_002287483.1	-	hypothetical protein THAPSDRAFT_268346 [Thalassiosira pseudonana CCMP1335]	RNA polymerase-associated protein CTR9 homolog OS=Mus musculus GN=Ctr9 PE=1 SV=2	Tetratricopeptide (TPR) repeat	K15176|1|3e-77|276|tcc:TCM_037551| RNA polymerase-associated protein CTR9	GO:0031047//gene silencing by RNA;GO:0048731//system development;GO:0016571//histone methylation;GO:0009791//post-embryonic development;GO:0006342//chromatin silencing;GO:0050896//response to stimulus;GO:0070647//protein modification by small protein conjugation or removal;GO:0044702//single organism reproductive process;GO:0006396//RNA processing;GO:0048522//positive regulation of cellular proce…	-	-	Three growth phases
XP_002295565.1	-	predicted protein [Thalassiosira pseudonana CCMP1335]	Peptide deformylase 1B, chloroplastic OS=Oryza sativa subsp. japonica GN=PDF1B PE=2 SV=1	Peptide deformylase	K01462|1|4e-39|137|olu:OSTLU_33985| peptide deformylase [EC:3.5.1.88]		GO:0005506//iron ion binding;GO:0042586//peptide deformylase activity	-	Three growth phases
XP_002292524.1	-	predicted protein [Thalassiosira pseudonana CCMP1335]	-	Ectoine hydroxylase-related dioxygenase, phytanoyl-CoA dioxygenase (PhyH) family	-	GO:0008152//metabolic process	GO:0003824//catalytic activity	-	Three growth phases
XP_002293921.1	-	predicted protein [Thalassiosira pseudonana CCMP1335]	-	-	-	-	-	-	Three growth phases
XP_002293074.1	-	predicted protein [Thalassiosira pseudonana CCMP1335]	-	-	-	-	-	-	Three growth phases
XP_002292352.1	-	predicted protein [Thalassiosira pseudonana CCMP1335]	-	-	-	-	-	-	Three growth phases
XP_002289604.1	-	hypothetical protein THAPSDRAFT_268596 [Thalassiosira pseudonana CCMP1335]	Nucleolar complex protein 4 homolog OS=Mus musculus GN=Noc4l PE=2 SV=1	-	K14771|1|6e-49|176|ppp:PHYPADRAFT_161062| U3 small nucleolar RNA-associated protein 19	-	-	-	Three growth phases
XP_002291990.1	-	fructokinase [Thalassiosira pseudonana CCMP1335]	Putative fructokinase OS=Bacillus subtilis (strain 168) GN=gmuE PE=1 SV=1	Sugar kinase of the NBD/HSP70 family, may contain an N-terminal HTH domain	K00847|1|9e-37|134|gsl:Gasu_01610| fructokinase [EC:2.7.1.4]	GO:0016310//phosphorylation	GO:0008865//fructokinase activity	-	Three growth phases
XP_002294581.1	-	predicted protein [Thalassiosira pseudonana CCMP1335]	-	-	-	-	-	-	Three growth phases
XP_002286838.1	-	predicted protein [Thalassiosira pseudonana CCMP1335]	-	-	-	-	-	-	Three growth phases
XP_002289786.1	-	predicted protein [Thalassiosira pseudonana CCMP1335]	-	-	-	-	-	-	Three growth phases
XP_002286670.1	-	predicted protein [Thalassiosira pseudonana CCMP1335]	40S ribosomal protein S14-3 OS=Arabidopsis thaliana GN=RPS14C PE=2 SV=2	Ribosomal protein S11	K02955|1|2e-76|226|mus:103976527| small subunit ribosomal protein S14e	GO:0006412//translation	GO:0003735//structural constituent of ribosome	GO:0005730//nucleolus;GO:0022626//cytosolic ribosome;GO:0005886//plasma membrane;GO:0009507//chloroplast	Three growth phases
XP_002296961.1	-	predicted protein [Thalassiosira pseudonana CCMP1335]	Exosome complex component Rrp41 OS=Methanothermobacter thermautotrophicus (strain ATCC 29096 / DSM 1053 / JCM 10044 / NBRC 100330 / Delta H) GN=rrp41 PE=1 SV=1	Ribonuclease PH	K11600|1|2e-19|90.1|cmo:103488765| exosome complex component RRP41	-	-	-	Three growth phases
XP_002296630.1	-	predicted protein [Thalassiosira pseudonana CCMP1335]	-	-	-	-	-	-	Three growth phases
XP_002294741.1	-	predicted protein [Thalassiosira pseudonana CCMP1335]	Transmembrane protein 94 OS=Mus musculus GN=Tmem94 PE=1 SV=1	-	-	-	-	-	Three growth phases
XP_002286019.1	-	predicted protein [Thalassiosira pseudonana CCMP1335]	Polyamine aminopropyltransferase OS=Aeropyrum pernix (strain ATCC 700893 / DSM 11879 / JCM 9820 / NBRC 100138 / K1) GN=speE PE=3 SV=2	Spermidine synthase	K18787|1|4e-28|108|mpp:MICPUCDRAFT_49612| thermospermine synthase [EC:2.5.1.79]	GO:0008152//metabolic process	GO:0016740//transferase activity	-	Three growth phases
XP_002296665.1	-	predicted protein [Thalassiosira pseudonana CCMP1335]	-	-	-	-	-	-	Three growth phases
XP_002294441.1	-	predicted protein [Thalassiosira pseudonana CCMP1335]	-	-	-	-	-	-	Three growth phases
XP_002293455.1	-	vacuolar proton pump alpha subunit [Thalassiosira pseudonana CCMP1335]	V-type proton ATPase catalytic subunit A OS=Arabidopsis thaliana GN=VHA-A PE=1 SV=1	Archaeal/vacuolar-type H+-ATPase catalytic subunit A/Vma1	K02145|1|0.0|803|jcu:105646144| V-type H+-transporting ATPase subunit A [EC:3.6.3.14]	GO:0042777//plasma membrane ATP synthesis coupled proton transport;GO:0015991//ATP hydrolysis coupled proton transport	GO:0046933//proton-transporting ATP synthase activity, rotational mechanism;GO:0005524//ATP binding;GO:0046961//proton-transporting ATPase activity, rotational mechanism	GO:0033180//proton-transporting V-type ATPase, V1 domain	Three growth phases
XP_002289149.1	-	predicted protein [Thalassiosira pseudonana CCMP1335]	Probable serine/threonine-protein kinase DDB_G0280111 OS=Dictyostelium discoideum GN=DDB_G0280111 PE=3 SV=1	Tfp pilus assembly protein FimV	K08853|1|1e-36|150|bdi:100825150| AP2-associated kinase [EC:2.7.11.1]	GO:0006468//protein phosphorylation	GO:0005524//ATP binding;GO:0004674//protein serine/threonine kinase activity	-	Three growth phases
XP_002292096.1	-	predicted protein [Thalassiosira pseudonana CCMP1335]	60S ribosomal protein L30 OS=Neurospora crassa (strain ATCC 24698 / 74-OR23-1A / CBS 708.71 / DSM 1257 / FGSC 987) GN=rpl-30 PE=3 SV=1	Ribosomal protein L30E	K02908|1|4e-48|152|smo:SELMODRAFT_269052| large subunit ribosomal protein L30e	GO:0006412//translation	GO:0003735//structural constituent of ribosome	GO:0022625//cytosolic large ribosomal subunit	Three growth phases
XP_002288586.1	-	predicted protein [Thalassiosira pseudonana CCMP1335]	Cyclin-K OS=Mus musculus GN=Ccnk PE=1 SV=3	-	K15188|1|5e-28|114|smo:SELMODRAFT_147649| cyclin T	GO:0006355//regulation of transcription, DNA-templated;GO:0000079//regulation of cyclin-dependent protein serine/threonine kinase activity	GO:0019901//protein kinase binding	-	Three growth phases
XP_002296274.1	-	predicted protein [Thalassiosira pseudonana CCMP1335]	Protein MgtC OS=Brucella suis biovar 1 (strain 1330) GN=mgtC PE=3 SV=1	Uncharacterized membrane protein YhiD, involved in acid resistance	-			GO:0016020//membrane	Three growth phases
XP_002297472.1	-	predicted protein [Thalassiosira pseudonana CCMP1335]	-	-	-	-	-	-	Three growth phases
XP_002287502.1	-	hypothetical protein THAPSDRAFT_39666 [Thalassiosira pseudonana CCMP1335]	COBW domain-containing protein 2 OS=Homo sapiens GN=CBWD2 PE=2 SV=1	GTPase, G3E family	K03363|1|1e-71|242|ats:F775_29940| cell division cycle 20, cofactor of APC complex	-	-	-	Three growth phases
XP_002290705.1	-	predicted protein [Thalassiosira pseudonana CCMP1335]	Peptidyl-prolyl cis-trans isomerase FKBP12 OS=Vicia faba GN=FKBP12 PE=1 SV=1	FKBP-type peptidyl-prolyl cis-trans isomerase	K01802|1|1e-59|181|vvi:100265806| peptidylprolyl isomerase [EC:5.2.1.8]	GO:0006457//protein folding;GO:0000413//protein peptidyl-prolyl isomerization	GO:0003755//peptidyl-prolyl cis-trans isomerase activity	GO:0005737//cytoplasm	Three growth phases
XP_002288875.1	-	predicted protein [Thalassiosira pseudonana CCMP1335]	-	-	-	-	-	-	Three growth phases
XP_002290545.1	-	predicted protein [Thalassiosira pseudonana CCMP1335]	Histone acetyltransferase type B catalytic subunit OS=Aspergillus oryzae (strain ATCC 42149 / RIB 40) GN=hat1 PE=3 SV=1	-	K11303|1|5e-12|73.2|cme:CYME_CMS083C| histone acetyltransferase 1 [EC:2.3.1.48]	-	-	-	Three growth phases
XP_002295084.1	-	serine threonine protein phosphatase [Thalassiosira pseudonana CCMP1335]	Serine/threonine-protein phosphatase PP-X isozyme 2 OS=Arabidopsis thaliana GN=PPX2 PE=2 SV=2	Diadenosine tetraphosphatase ApaH/serine/threonine protein phosphatase, PP2A family	K15423|1|0.0|532|gra:105782162| serine/threonine-protein phosphatase 4 catalytic subunit [EC:3.1.3.16]		GO:0004721//phosphoprotein phosphatase activity	-	Three growth phases
XP_002290307.1	-	predicted protein [Thalassiosira pseudonana CCMP1335]	Putative esterase YMR210W OS=Saccharomyces cerevisiae (strain ATCC 204508 / S288c) GN=YMR210W PE=1 SV=1	Predicted hydrolase of the alpha/beta-hydrolase fold	K07019|1|3e-17|89.4|bpg:Bathy10g03190| uncharacterized protein	-	-	-	Three growth phases
XP_002296471.1	-	chromodomain-helicase [Thalassiosira pseudonana CCMP1335]	Chromodomain-helicase-DNA-binding protein 8 OS=Xenopus tropicalis GN=chd8 PE=2 SV=2	Superfamily II DNA or RNA helicase, SNF2 family	K14437|1|0.0|605|cme:CYME_CMQ215C| chromodomain-helicase-DNA-binding protein 7 [EC:3.6.4.12]!K14436|3|2e-152|480|ota:Ot01g05510| chromodomain-helicase-DNA-binding protein 6 [EC:3.6.4.12]		GO:0004386//helicase activity;GO:0003677//DNA binding;GO:0005524//ATP binding	GO:0005634//nucleus	Three growth phases
XP_002291975.1	-	predicted protein [Thalassiosira pseudonana CCMP1335]	-	-	-	-	-	-	Three growth phases
XP_002292925.1	-	predicted protein [Thalassiosira pseudonana CCMP1335]	-	-	-	-	-	-	Three growth phases
XP_002295685.1	-	predicted protein [Thalassiosira pseudonana CCMP1335]	-	-	-		GO:0016491//oxidoreductase activity	-	Three growth phases
XP_002294719.1	-	hypothetical protein THAPSDRAFT_264691 [Thalassiosira pseudonana CCMP1335]	B9 domain-containing protein 1 OS=Mus musculus GN=B9d1 PE=1 SV=1	-	K16744|1|1e-47|157|cre:CHLREDRAFT_130473| B9 domain-containing protein 1!K16745|5|8e-17|77.4|cre:CHLREDRAFT_137074| B9 domain-containing protein 2	-	-	-	Three growth phases
XP_002291523.1	-	predicted protein [Thalassiosira pseudonana CCMP1335]	Peptidyl-prolyl cis-trans isomerase A OS=Oryctolagus cuniculus GN=PPIA PE=2 SV=3	Peptidyl-prolyl cis-trans isomerase (rotamase) - cyclophilin family	K03768|1|3e-33|122|sbi:SORBI_03g011610| peptidyl-prolyl cis-trans isomerase B (cyclophilin B) [EC:5.2.1.8]	GO:0050896//response to stimulus;GO:0000413//protein peptidyl-prolyl isomerization;GO:0006457//protein folding	GO:0003755//peptidyl-prolyl cis-trans isomerase activity	GO:0009579//thylakoid;GO:0044434//chloroplast part	Three growth phases
XP_002291393.1	-	predicted protein [Thalassiosira pseudonana CCMP1335]	-	-	-	-	-	-	Three growth phases
XP_002296264.1	-	predicted protein [Thalassiosira pseudonana CCMP1335]	-	Catechol 2,3-dioxygenase or other lactoylglutathione lyase family enzyme	-	-	-	-	Three growth phases
XP_002291288.1	-	predicted protein [Thalassiosira pseudonana CCMP1335]	-	-	-	GO:0006030//chitin metabolic process	GO:0008061//chitin binding	GO:0005576//extracellular region	Three growth phases
XP_002296018.1	-	Sec14-like protein [Thalassiosira pseudonana CCMP1335]	Phosphatidylinositol/phosphatidylcholine transfer protein SFH2 OS=Arabidopsis thaliana GN=SFH2 PE=3 SV=1	-	-	-	-	-	Three growth phases
XP_002286542.1	-	predicted protein [Thalassiosira pseudonana CCMP1335]	-	-	-	-	-	-	Three growth phases
XP_002297521.1	YP_874493.1	50S ribosomal protein L19 [Thalassiosira pseudonana]	50S ribosomal protein L19, chloroplastic OS=Thalassiosira pseudonana GN=rpl19 PE=3 SV=1	Ribosomal protein L19	K02884|1|1e-21|86.3|mdm:103432807| large subunit ribosomal protein L19	GO:0006412//translation	GO:0003735//structural constituent of ribosome	GO:0005840//ribosome;GO:0009507//chloroplast	Three growth phases
XP_002290189.1	-	Rad51/RecA-like protein [Thalassiosira pseudonana CCMP1335]	DNA repair protein RadA OS=Bacillus subtilis (strain 168) GN=radA PE=1 SV=1	Predicted ATP-dependent serine protease	K04485|1|7e-104|323|atr:18443496| DNA repair protein RadA/Sms	GO:0006281//DNA repair	GO:0005524//ATP binding;GO:0003684//damaged DNA binding;GO:0017111//nucleoside-triphosphatase activity	-	Three growth phases
XP_002293053.1	-	predicted protein [Thalassiosira pseudonana CCMP1335]	-	-	-	-	-	-	Three growth phases
XP_002293229.1	-	predicted protein [Thalassiosira pseudonana CCMP1335]	-	-	-	-	-	-	Three growth phases
XP_002294223.1	-	predicted protein [Thalassiosira pseudonana CCMP1335]	-	-	-	-	-	-	Three growth phases
XP_002286518.1	-	hypothetical protein THAPSDRAFT_261176 [Thalassiosira pseudonana CCMP1335]	Proline iminopeptidase OS=Arabidopsis thaliana GN=PIP PE=2 SV=3	Pimeloyl-ACP methyl ester carboxylesterase	K01259|1|6e-68|217|smo:SELMODRAFT_76115| proline iminopeptidase [EC:3.4.11.5]	GO:0006508//proteolysis	GO:0004177//aminopeptidase activity	GO:0005737//cytoplasm	Three growth phases
XP_002294496.1	-	26S proteasome regulatory subunit 3 [Thalassiosira pseudonana CCMP1335]	Probable 26S proteasome regulatory subunit rpn3 OS=Schizosaccharomyces pombe (strain 972 / ATCC 24843) GN=rpn3 PE=3 SV=2	-	K03033|1|1e-91|286|ccp:CHC_T00007173001| 26S proteasome regulatory subunit N3	GO:0042176//regulation of protein catabolic process;GO:0050790//regulation of catalytic activity	GO:0030234//enzyme regulator activity	GO:0000502//proteasome complex	Three growth phases
XP_002288294.1	-	RS15B, ribosomal protein 15B 40S small ribosomal subunit [Thalassiosira pseudonana CCMP1335]	40S ribosomal protein S15 OS=Podospora anserina GN=RPS15 PE=3 SV=1	Ribosomal protein S19	K02958|1|1e-66|202|cic:CICLE_v10006127mg| small subunit ribosomal protein S15e	GO:0006412//translation	GO:0003735//structural constituent of ribosome;GO:0019843//rRNA binding	GO:0015935//small ribosomal subunit;GO:0009507//chloroplast	Three growth phases
XP_002290991.1	-	predicted protein [Thalassiosira pseudonana CCMP1335]	Protein transport protein got1 homolog OS=Dictyostelium discoideum GN=golt1 PE=3 SV=1	-	-	GO:0016192//vesicle-mediated transport	-	-	Three growth phases
XP_002295715.1	-	hypothetical protein THAPS_28865 [Thalassiosira pseudonana CCMP1335]	Uncharacterized protein sll0005 OS=Synechocystis sp. (strain PCC 6803 / Kazusa) GN=sll0005 PE=3 SV=1	Predicted unusual protein kinase regulating ubiquinone biosynthesis, AarF/ABC1/UbiB family	K08869|1|0.0|712|vcn:VOLCADRAFT_40547| aarF domain-containing kinase	GO:0006468//protein phosphorylation	GO:0004672//protein kinase activity;GO:0005524//ATP binding	-	Three growth phases
XP_002290564.1	-	predicted protein [Thalassiosira pseudonana CCMP1335]	-	-	-	-	-	-	Three growth phases
XP_002290119.1	-	hypothetical protein THAPSDRAFT_262431 [Thalassiosira pseudonana CCMP1335]	-	Acetyl esterase/lipase	K14493|1|8e-08|57.0|smo:SELMODRAFT_443106| gibberellin receptor GID1 [EC:3.-.-.-]	GO:0008152//metabolic process	GO:0016787//hydrolase activity	-	Three growth phases
XP_002296685.1	-	predicted protein [Thalassiosira pseudonana CCMP1335]	-	-	-	GO:0006355//regulation of transcription, DNA-templated	GO:0003700//sequence-specific DNA binding transcription factor activity;GO:0043565//sequence-specific DNA binding;GO:0046983//protein dimerization activity	-	Three growth phases
XP_002295760.1	-	predicted protein [Thalassiosira pseudonana CCMP1335]	-	-	-	GO:0006412//translation	GO:0003735//structural constituent of ribosome	GO:0005840//ribosome	Three growth phases
XP_002287825.1	-	predicted protein [Thalassiosira pseudonana CCMP1335]	-	-	-	-	-	-	Three growth phases
XP_002286632.1	-	predicted protein [Thalassiosira pseudonana CCMP1335]	-	-	-	-	-	-	Three growth phases
XP_002292857.1	-	predicted protein [Thalassiosira pseudonana CCMP1335]	-	-	-	-	-	-	Three growth phases
XP_002286086.1	-	predicted protein [Thalassiosira pseudonana CCMP1335]	Protein aardvark OS=Dictyostelium discoideum GN=aarA PE=2 SV=1	-	-	-	-	-	Three growth phases
XP_002287897.1	-	predicted protein [Thalassiosira pseudonana CCMP1335]	2-oxoisovalerate dehydrogenase subunit beta OS=Thermus thermophilus (strain HB27 / ATCC BAA-163 / DSM 7039) GN=TT_C1756 PE=3 SV=1	TPP-dependent pyruvate or acetoin dehydrogenase subunit alpha	K00166|1|1e-07|58.9|bdi:100845243| 2-oxoisovalerate dehydrogenase E1 component alpha subunit [EC:1.2.4.4]!K00167|2|2e-07|58.2|csl:COCSUDRAFT_38513| 2-oxoisovalerate dehydrogenase E1 component beta subunit [EC:1.2.4.4]!K00162|3|5e-07|57.0|ppp:PHYPADRAFT_106829| pyruvate dehydrogenase E1 component beta subunit [EC:1.2.4.1]	GO:0008152//metabolic process	GO:0016624//oxidoreductase activity, acting on the aldehyde or oxo group of donors, disulfide as acceptor	-	Three growth phases
XP_002295270.1	-	predicted protein [Thalassiosira pseudonana CCMP1335]	-	-	-	-	-	-	Three growth phases
XP_002291166.1	-	predicted protein [Thalassiosira pseudonana CCMP1335]	-	-	-		GO:0005525//GTP binding;GO:0016817//hydrolase activity, acting on acid anhydrides	GO:0016021//integral component of membrane	Three growth phases
XP_002286914.1	-	Hypothetical protein THAPSDRAFT_261059 [Thalassiosira pseudonana CCMP1335]	UDP-glucose:glycoprotein glucosyltransferase 2 OS=Homo sapiens GN=UGGT2 PE=1 SV=4	-	K11718|1|1e-24|110|sly:101252027| UDP-glucose:glycoprotein glucosyltransferase [EC:2.4.1.-]	GO:0006486//protein glycosylation;GO:0097359//UDP-glucosylation	GO:0003980//UDP-glucose:glycoprotein glucosyltransferase activity	-	Three growth phases
XP_002287870.1	-	predicted protein [Thalassiosira pseudonana CCMP1335]	Lycopene beta cyclase, chloroplastic/chromoplastic OS=Capsicum annuum GN=LCY1 PE=2 SV=1	2-polyprenyl-6-methoxyphenol hydroxylase and related FAD-dependent oxidoreductases	K06443|1|2e-75|249|obr:102712228| lycopene beta-cyclase [EC:5.5.1.19]	GO:0016117//carotenoid biosynthetic process	GO:0016705//oxidoreductase activity, acting on paired donors, with incorporation or reduction of molecular oxygen	-	Three growth phases
XP_002296432.1	-	predicted protein [Thalassiosira pseudonana CCMP1335]	tRNA-dihydrouridine(20) synthase [NAD(P)+]-like OS=Mus musculus GN=Dus2 PE=1 SV=1	tRNA-dihydrouridine synthase	K05543|1|4e-59|192|cam:101505275| tRNA-dihydrouridine synthase 2 [EC:1.3.1.91]	GO:0055114//oxidation-reduction process;GO:0008033//tRNA processing	GO:0050660//flavin adenine dinucleotide binding;GO:0017150//tRNA dihydrouridine synthase activity	-	Three growth phases
XP_002286767.1	-	predicted protein [Thalassiosira pseudonana CCMP1335]	Alpha-ketoglutarate-dependent dioxygenase alkB homolog 7, mitochondrial OS=Mus musculus GN=Alkbh7 PE=1 SV=1	-	-	GO:0055114//oxidation-reduction process	GO:0016706//oxidoreductase activity, acting on paired donors, with incorporation or reduction of molecular oxygen, 2-oxoglutarate as one donor, and incorporation of one atom each of oxygen into both donors	-	Three growth phases
XP_002295430.1	-	predicted protein [Thalassiosira pseudonana CCMP1335]	Potassium voltage-gated channel unc-103 OS=Caenorhabditis elegans GN=unc-103 PE=1 SV=1	cAMP-binding domain of CRP or a regulatory subunit of cAMP-dependent protein kinases	-	GO:0055085//transmembrane transport;GO:0006813//potassium ion transport	GO:0005249//voltage-gated potassium channel activity	GO:0016021//integral component of membrane	Three growth phases
XP_002288785.1	-	predicted protein [Thalassiosira pseudonana CCMP1335]	-	Predicted methyltransferase, contains TPR repeat	-	GO:0032259//methylation	GO:0008168//methyltransferase activity	-	Three growth phases
XP_002294154.1	-	predicted protein [Thalassiosira pseudonana CCMP1335]	-	-	-	-	-	-	Three growth phases
XP_002292383.1	-	predicted protein [Thalassiosira pseudonana CCMP1335]	-	-	-	-	-	-	Three growth phases
XP_002297109.1	-	predicted protein [Thalassiosira pseudonana CCMP1335]	-	-	-	-	-	-	Three growth phases
XP_002287030.1	-	predicted protein [Thalassiosira pseudonana CCMP1335]	-	-	-	-	-	-	Three growth phases
XP_002293919.1	-	predicted protein [Thalassiosira pseudonana CCMP1335]	-	-	-	-	-	-	Three growth phases
XP_002289775.1	-	predicted protein [Thalassiosira pseudonana CCMP1335]	ATP synthase mitochondrial F1 complex assembly factor 2 OS=Mus musculus GN=Atpaf2 PE=1 SV=1	Chaperone required for the assembly of the mitochondrial F1-ATPase	K07556|1|5e-24|105|mpp:MICPUCDRAFT_53328| ATP synthase mitochondrial F1 complex assembly factor 2	GO:0043461//proton-transporting ATP synthase complex assembly	-	-	Three growth phases
XP_002291998.1	-	hypothetical protein THAPSDRAFT_7516 [Thalassiosira pseudonana CCMP1335]	NAD/NADP-dependent indole-3-acetaldehyde reductase OS=Schizosaccharomyces pombe (strain 972 / ATCC 24843) GN=SPAC19G12.09 PE=1 SV=1	Aldo/keto reductase, related to diketogulonate reductase	K00011|1|2e-15|79.0|obr:102710982| aldehyde reductase [EC:1.1.1.21]!K17743|2|2e-14|77.0|ccp:CHC_T00007631001| D-xylose reductase [EC:1.1.1.307]	GO:0055114//oxidation-reduction process	GO:0016491//oxidoreductase activity	-	Three growth phases
XP_002292116.1	-	predicted protein [Thalassiosira pseudonana CCMP1335]	DNA polymerase kappa OS=Caenorhabditis elegans GN=polk-1 PE=3 SV=3	Nucleotidyltransferase/DNA polymerase involved in DNA repair	K03511|1|2e-80|265|tcc:TCM_007231| DNA polymerase kappa [EC:2.7.7.7]	GO:0006281//DNA repair	GO:0003887//DNA-directed DNA polymerase activity;GO:0003684//damaged DNA binding	-	Three growth phases
XP_002290890.1	-	predicted protein [Thalassiosira pseudonana CCMP1335]	Elongin-C OS=Rattus norvegicus GN=Eloc PE=1 SV=1	-	K03872|1|3e-17|72.8|csl:COCSUDRAFT_17567| transcription elongation factor B, polypeptide 1	GO:0006511//ubiquitin-dependent protein catabolic process	-	-	Three growth phases
XP_002290999.1	-	predicted protein [Thalassiosira pseudonana CCMP1335]	U4/U6 small nuclear ribonucleoprotein Prp31 OS=Xenopus tropicalis GN=prpf31 PE=2 SV=1	RNA processing factor Prp31, contains Nop domain	K12844|1|3e-64|219|spen:107028933| U4/U6 small nuclear ribonucleoprotein PRP31	-	-	-	Three growth phases
XP_002292105.1	-	predicted protein [Thalassiosira pseudonana CCMP1335]	-	-	-	GO:0006810//transport		GO:0016021//integral component of membrane	Three growth phases
XP_002289092.1	-	predicted protein [Thalassiosira pseudonana CCMP1335]	-	-	-	-	-	-	Three growth phases
XP_002296625.1	-	predicted protein [Thalassiosira pseudonana CCMP1335]	Disulfide-bond oxidoreductase YghU OS=Escherichia coli (strain K12) GN=yghU PE=1 SV=2	Glutathione S-transferase	K00799|1|4e-32|121|csl:COCSUDRAFT_52388| glutathione S-transferase [EC:2.5.1.18]	-	-	-	Three growth phases
XP_002293711.1	-	vacuolar proton pump D subunit [Thalassiosira pseudonana CCMP1335]	Probable V-type proton ATPase subunit d OS=Oryza sativa subsp. japonica GN=Os01g0587000 PE=2 SV=1	-	K02146|1|2e-105|317|pda:103720442| V-type H+-transporting ATPase subunit d	GO:0015991//ATP hydrolysis coupled proton transport	GO:0016787//hydrolase activity;GO:0015078//hydrogen ion transmembrane transporter activity	GO:0033179//proton-transporting V-type ATPase, V0 domain	Three growth phases
XP_002292312.1	-	predicted protein [Thalassiosira pseudonana CCMP1335]	-	-	-	-	-	-	Three growth phases
XP_002294390.1	-	predicted protein [Thalassiosira pseudonana CCMP1335]	Espin OS=Homo sapiens GN=ESPN PE=1 SV=1	Ankyrin repeat	K06694|1|1e-08|60.1|sind:105156508| 26S proteasome non-ATPase regulatory subunit 10!K15502|3|2e-08|62.0|mus:103997230| serine/threonine-protein phosphatase 6 regulatory ankyrin repeat subunit A	GO:0006811//ion transport;GO:0055085//transmembrane transport	GO:0005216//ion channel activity	GO:0016021//integral component of membrane	Three growth phases
XP_002288173.1	-	predicted protein [Thalassiosira pseudonana CCMP1335]	Dapdiamide A synthase OS=Enterobacter agglomerans GN=ddaF PE=1 SV=1	Phosphoribosylamine-glycine ligase	K14755|1|5e-08|61.2|apro:F751_4578| carnosine synthase [EC:6.3.2.11]	GO:0008152//metabolic process	GO:0046872//metal ion binding;GO:0005524//ATP binding;GO:0003824//catalytic activity	-	Three growth phases
XP_002293739.1	-	RNA polymerase [Thalassiosira pseudonana CCMP1335]	RNA polymerase sigma factor SigB OS=Corynebacterium diphtheriae (strain ATCC 700971 / NCTC 13129 / Biotype gravis) GN=sigB PE=3 SV=2	DNA-directed RNA polymerase, sigma subunit (sigma70/sigma32)	K03086|1|2e-31|124|pper:PRUPE_ppa006657mg| RNA polymerase primary sigma factor	GO:0006355//regulation of transcription, DNA-templated;GO:0006352//DNA-templated transcription, initiation	GO:0003677//DNA binding;GO:0003700//sequence-specific DNA binding transcription factor activity;GO:0016987//sigma factor activity	-	Three growth phases
XP_002291916.1	-	hypothetical protein THAPSDRAFT_263472 [Thalassiosira pseudonana CCMP1335]	-	Tetratricopeptide (TPR) repeat	-		GO:0003824//catalytic activity	-	Three growth phases
XP_002290592.1	-	predicted protein [Thalassiosira pseudonana CCMP1335]	Protein DETOXIFICATION 46, chloroplastic OS=Arabidopsis thaliana GN=DTX46 PE=2 SV=1	Na+-driven multidrug efflux pump	-	GO:0006855//drug transmembrane transport	GO:0015297//antiporter activity;GO:0015238//drug transmembrane transporter activity	GO:0016020//membrane	Three growth phases
XP_002292097.1	-	predicted protein [Thalassiosira pseudonana CCMP1335]	Coiled-coil domain-containing protein 124 OS=Danio rerio GN=ccdc124 PE=2 SV=1	-	-	GO:0043161//proteasome-mediated ubiquitin-dependent protein catabolic process;GO:0043248//proteasome assembly;GO:0006623//protein targeting to vacuole;GO:0051788//response to misfolded protein;GO:0009610//response to symbiotic fungus;GO:0016197//endosomal transport;GO:0008284//positive regulation of cell proliferation		GO:0005737//cytoplasm	Three growth phases
XP_002286517.1	-	predicted protein [Thalassiosira pseudonana CCMP1335]	-	-	-	-	-	-	Three growth phases
XP_002289912.1	-	predicted protein [Thalassiosira pseudonana CCMP1335]	Pre-mRNA-splicing factor SYF1 OS=Mus musculus GN=Xab2 PE=1 SV=1	-	K12867|1|2e-161|496|cam:101500879| pre-mRNA-splicing factor SYF1	GO:0006396//RNA processing		GO:0005622//intracellular	Three growth phases
XP_002292640.1	-	predicted protein [Thalassiosira pseudonana CCMP1335]	-	cAMP-binding domain of CRP or a regulatory subunit of cAMP-dependent protein kinases	-	-	-	-	Three growth phases
XP_002289770.1	-	predicted protein [Thalassiosira pseudonana CCMP1335]	-	-	-		GO:0003676//nucleic acid binding	-	Three growth phases
XP_002291265.1	-	predicted protein [Thalassiosira pseudonana CCMP1335]	Uncharacterized protein C1orf53 OS=Homo sapiens GN=C1orf53 PE=1 SV=1	ABC-type Fe3+-hydroxamate transport system, periplasmic component	-	-	-	-	Three growth phases
XP_002295938.1	-	predicted protein [Thalassiosira pseudonana CCMP1335]	Dual specificity protein kinase shkC OS=Dictyostelium discoideum GN=shkC PE=3 SV=1	Serine/threonine protein kinase	K17535|1|2e-17|78.6|mdm:103444978| serine/threonine-protein kinase TNNI3K [EC:2.7.11.1]!K14510|2|2e-13|67.8|sot:102594945| serine/threonine-protein kinase CTR1 [EC:2.7.11.1]	GO:0006468//protein phosphorylation	GO:0004672//protein kinase activity;GO:0005524//ATP binding	-	Three growth phases
XP_002286232.1	-	predicted protein [Thalassiosira pseudonana CCMP1335]	-	BioD-like N-terminal domain of phosphotransacetylase	-	-	-	-	Three growth phases
XP_002297409.1	-	hypothetical protein THAPSDRAFT_bd439 [Thalassiosira pseudonana CCMP1335]	DNA polymerase alpha catalytic subunit OS=Xenopus laevis GN=pola1 PE=1 SV=1	DNA polymerase elongation subunit (family B)	K02320|1|0.0|760|gmx:100798779| DNA polymerase alpha subunit A [EC:2.7.7.7]	GO:0006260//DNA replication	GO:0003887//DNA-directed DNA polymerase activity;GO:0003677//DNA binding;GO:0001882//nucleoside binding;GO:0000166//nucleotide binding	-	Three growth phases
XP_002296227.1	-	predicted protein [Thalassiosira pseudonana CCMP1335]	-	-	-	-	-	-	Three growth phases
XP_002288848.1	-	hypothetical protein THAPSDRAFT_261808 [Thalassiosira pseudonana CCMP1335]	-	Superfamily II DNA or RNA helicase	-	-	-	-	Three growth phases
XP_002293487.1	-	predicted protein [Thalassiosira pseudonana CCMP1335]	-	-	-	-	-	-	Three growth phases
XP_002295682.1	-	predicted protein [Thalassiosira pseudonana CCMP1335]	-	-	-	GO:0006486//protein glycosylation;GO:0036065//fucosylation	GO:0008417//fucosyltransferase activity	GO:0032580//Golgi cisterna membrane;GO:0016021//integral component of membrane	Three growth phases
XP_002296840.1	-	predicted protein [Thalassiosira pseudonana CCMP1335]	RING finger protein 113A OS=Bos taurus GN=RNF113A PE=2 SV=1	-	K13127|1|1e-42|152|ccp:CHC_T00004380001| RING finger protein 113A		GO:0008270//zinc ion binding;GO:0003676//nucleic acid binding	-	Three growth phases
XP_002286444.1	-	predicted protein [Thalassiosira pseudonana CCMP1335]	Nucleolar GTP-binding protein 1 OS=Arabidopsis thaliana GN=At1g50920 PE=2 SV=1	GTP-binding protein, GTP1/Obg family	K06943|1|5e-23|104|smo:SELMODRAFT_158629| nucleolar GTP-binding protein		GO:0005525//GTP binding	-	Three growth phases
XP_002289428.1	-	predicted protein [Thalassiosira pseudonana CCMP1335]	Putative RNA-binding protein RbpB OS=Nostoc sp. (strain PCC 7120 / SAG 25.82 / UTEX 2576) GN=rbpB PE=3 SV=3	RNA recognition motif (RRM) domain	K13126|1|1e-16|74.3|sita:101768325| polyadenylate-binding protein		GO:0003676//nucleic acid binding;GO:0000166//nucleotide binding	-	Three growth phases
XP_002289029.1	-	predicted protein [Thalassiosira pseudonana CCMP1335]	-	-	-	-	-	-	Three growth phases
XP_002289476.1	-	coatomer protein subunit beta 1 [Thalassiosira pseudonana CCMP1335]	Coatomer subunit beta-2 OS=Arabidopsis thaliana GN=At4g31490 PE=2 SV=2	-	K17301|1|0.0|768|mpp:MICPUCDRAFT_32783| coatomer subunit beta	GO:0016192//vesicle-mediated transport;GO:0006886//intracellular protein transport	GO:0005198//structural molecule activity	GO:0005829//cytosol;GO:0030126//COPI vesicle coat	Three growth phases
XP_002291180.1	-	predicted protein [Thalassiosira pseudonana CCMP1335]	-	-	-	-	-	-	Three growth phases
XP_002288831.1	-	predicted protein [Thalassiosira pseudonana CCMP1335]	-	-	-	-	-	-	Three growth phases
XP_002295973.1	-	predicted protein [Thalassiosira pseudonana CCMP1335]	Uncharacterized protein At4g28440 OS=Arabidopsis thaliana GN=At4g28440 PE=1 SV=1	ssDNA-binding replication factor A, large subunit	K07466|1|3e-11|65.1|sly:101251472| replication factor A1	-	-	-	Three growth phases
XP_002290830.1	-	predicted protein [Thalassiosira pseudonana CCMP1335]	Pentatricopeptide repeat-containing protein At5g41170, mitochondrial OS=Arabidopsis thaliana GN=At5g41170 PE=2 SV=1	-	K17964|1|5e-19|95.9|smo:SELMODRAFT_96626| leucine-rich PPR motif-containing protein, mitochondrial	-	-	-	Three growth phases
XP_002295617.1	-	predicted protein [Thalassiosira pseudonana CCMP1335]	Uncharacterized RNA pseudouridine synthase HI_0042 OS=Haemophilus influenzae (strain ATCC 51907 / DSM 11121 / KW20 / Rd) GN=HI_0042 PE=3 SV=1	Pseudouridylate synthase, 23S rRNA- or tRNA-specific	-	GO:0001522//pseudouridine synthesis	GO:0003723//RNA binding;GO:0009982//pseudouridine synthase activity	-	Three growth phases
XP_002291478.1	-	hypothetical protein THAPSDRAFT_269097 [Thalassiosira pseudonana CCMP1335]	Transcription initiation factor TFIID subunit 12 OS=Homo sapiens GN=TAF12 PE=1 SV=1	-	K03126|1|2e-13|76.3|egr:104450011| transcription initiation factor TFIID subunit 12			GO:0009536//plastid	Three growth phases
XP_002291329.1	-	hypothetical protein THAPSDRAFT_262699 [Thalassiosira pseudonana CCMP1335]	tRNA threonylcarbamoyladenosine dehydratase 2 OS=Saccharomyces cerevisiae (strain ATCC 204508 / S288c) GN=TCD2 PE=1 SV=1	tRNA A37 threonylcarbamoyladenosine dehydratase	-	GO:0008152//metabolic process	GO:0000166//nucleotide binding;GO:0003824//catalytic activity	-	Three growth phases
XP_002292628.1	-	predicted protein [Thalassiosira pseudonana CCMP1335]	-	-	-	-	-	-	Three growth phases
XP_002287590.1	-	predicted protein [Thalassiosira pseudonana CCMP1335]	tRNA pseudouridine synthase C OS=Vibrio cholerae serotype O1 (strain ATCC 39315 / El Tor Inaba N16961) GN=truC PE=3 SV=1	Pseudouridylate synthase, 23S rRNA- or tRNA-specific	-	GO:0001522//pseudouridine synthesis	GO:0003723//RNA binding;GO:0009982//pseudouridine synthase activity	-	Three growth phases
XP_002292487.1	-	hypothetical protein THAPSDRAFT_263557 [Thalassiosira pseudonana CCMP1335]	LRR receptor-like serine/threonine-protein kinase GSO1 OS=Arabidopsis thaliana GN=GSO1 PE=1 SV=1	Leucine-rich repeat (LRR) protein	K13420|1|3e-46|171|sind:105167308| LRR receptor-like serine/threonine-protein kinase FLS2 [EC:2.7.11.1]	-	-	-	Three growth phases
XP_002291306.1	-	predicted protein [Thalassiosira pseudonana CCMP1335]	-	-	-	-	-	-	Three growth phases
XP_002288058.1	-	predicted protein [Thalassiosira pseudonana CCMP1335]	-	-	-	-	-	-	Three growth phases
XP_002296042.1	-	RNA-binding protein of the pumilio family [Thalassiosira pseudonana CCMP1335]	Pumilio homolog 3 OS=Danio rerio GN=pum3 PE=2 SV=2	-	K14844|1|5e-34|142|apro:F751_6753| pumilio homology domain family member 6		GO:0003723//RNA binding	-	Three growth phases
XP_002289187.1	-	ribonucleotide reductase large chain subunit [Thalassiosira pseudonana CCMP1335]	Ribonucleoside-diphosphate reductase large subunit OS=Mus musculus GN=Rrm1 PE=1 SV=2	Ribonucleotide reductase alpha subunit	K10807|1|0.0|1129|cme:CYME_CMM323C| ribonucleoside-diphosphate reductase subunit M1 [EC:1.17.4.1]	GO:0006260//DNA replication;GO:0055114//oxidation-reduction process	GO:0005524//ATP binding;GO:0004748//ribonucleoside-diphosphate reductase activity, thioredoxin disulfide as acceptor	GO:0005971//ribonucleoside-diphosphate reductase complex	Three growth phases
XP_002287403.1	-	predicted protein [Thalassiosira pseudonana CCMP1335]	Abnormal spindle-like microcephaly-associated protein homolog OS=Hylobates lar GN=ASPM PE=3 SV=1	-	K16743|1|1e-65|251|csl:COCSUDRAFT_62930| abnormal spindle-like microcephaly-associated protein		GO:0003779//actin binding	-	Three growth phases
XP_002294970.1	XP_002296635.1	predicted protein [Thalassiosira pseudonana CCMP1335]	Conserved oligomeric Golgi complex subunit 2 OS=Dictyostelium discoideum GN=cog2 PE=3 SV=1	-	K20289|1|2e-27|123|ota:Ot03g02160| conserved oligomeric Golgi complex subunit 2	GO:0015031//protein transport;GO:0007030//Golgi organization		GO:0016020//membrane	Three growth phases
XP_002295030.1	-	predicted protein [Thalassiosira pseudonana CCMP1335]	SET domain-containing protein 4 OS=Homo sapiens GN=SETD4 PE=2 SV=1	-	K19199|1|3e-18|92.4|ppp:PHYPADRAFT_169005| histone-lysine N-methyltransferase SETD3 [EC:2.1.1.43]!K00592|3|3e-15|83.2|pmum:103321538| [ribulose-bisphosphate carboxylase]-lysine N-methyltransferase [EC:2.1.1.127]	-	-	-	Three growth phases
XP_002288377.1	-	predicted protein [Thalassiosira pseudonana CCMP1335]	-	-	-	-	-	-	Three growth phases
XP_002292109.1	-	lysyl-trna synthetase [Thalassiosira pseudonana CCMP1335]	Lysine--tRNA ligase OS=Cricetulus griseus GN=KARS PE=1 SV=1	Lysyl-tRNA synthetase (class II)	K04567|1|0.0|631|cre:CHLREDRAFT_138493| lysyl-tRNA synthetase, class II [EC:6.1.1.6]	GO:0006414//translational elongation;GO:0006430//lysyl-tRNA aminoacylation	GO:0003746//translation elongation factor activity;GO:0004824//lysine-tRNA ligase activity;GO:0005524//ATP binding;GO:0000287//magnesium ion binding	GO:0005853//eukaryotic translation elongation factor 1 complex	Three growth phases
XP_002286873.1	-	aspartate-trna ligase [Thalassiosira pseudonana CCMP1335]	Aspartate--tRNA ligase 1, cytoplasmic OS=Arabidopsis thaliana GN=At4g26870 PE=2 SV=1	Aspartyl/asparaginyl-tRNA synthetase	K01876|1|0.0|553|csv:101222217| aspartyl-tRNA synthetase [EC:6.1.1.12]	GO:0006422//aspartyl-tRNA aminoacylation	GO:0003676//nucleic acid binding;GO:0005524//ATP binding;GO:0004815//aspartate-tRNA ligase activity	GO:0005737//cytoplasm	Three growth phases
XP_002288424.1	-	predicted protein [Thalassiosira pseudonana CCMP1335]	Ubiquitin carboxyl-terminal hydrolase 3 OS=Mus musculus GN=Usp3 PE=2 SV=1	-	K11842|1|4e-26|113|ccp:CHC_T00004996001| ubiquitin carboxyl-terminal hydrolase 12/46 [EC:3.4.19.12]!K11366|2|5e-24|110|cit:102618157| ubiquitin carboxyl-terminal hydrolase 22/27/51 [EC:3.4.19.12]	GO:0006511//ubiquitin-dependent protein catabolic process	GO:0004221//ubiquitin thiolesterase activity;GO:0008270//zinc ion binding;GO:0008234//cysteine-type peptidase activity	-	Three growth phases
XP_002296692.1	-	predicted protein [Thalassiosira pseudonana CCMP1335]	-	-	-	GO:0045454//cell redox homeostasis	-	-	Three growth phases
XP_002292599.1	-	hypothetical protein THAPSDRAFT_263637 [Thalassiosira pseudonana CCMP1335]	Uncharacterized oxidoreductase At4g09670 OS=Arabidopsis thaliana GN=At4g09670 PE=1 SV=1	Predicted dehydrogenase	-	GO:0055114//oxidation-reduction process	GO:0016491//oxidoreductase activity;GO:0000166//nucleotide binding	GO:0005829//cytosol	Three growth phases
XP_002293641.1	-	predicted protein [Thalassiosira pseudonana CCMP1335]	Prolyl 4-hydroxylase 1 OS=Arabidopsis thaliana GN=P4H1 PE=1 SV=1	Predicted 2-oxoglutarate- and Fe(II)-dependent dioxygenase YbiX	K00472|1|5e-07|52.4|cvr:CHLNCDRAFT_49444| prolyl 4-hydroxylase [EC:1.14.11.2]	GO:0055114//oxidation-reduction process	GO:0016706//oxidoreductase activity, acting on paired donors, with incorporation or reduction of molecular oxygen, 2-oxoglutarate as one donor, and incorporation of one atom each of oxygen into both donors;GO:0031418//L-ascorbic acid binding;GO:0005506//iron ion binding	-	Three growth phases
XP_002292372.1	-	predicted protein [Thalassiosira pseudonana CCMP1335]	1-phosphatidylinositol phosphodiesterase OS=Bacillus cereus PE=1 SV=1	-	-	GO:0035556//intracellular signal transduction;GO:0006629//lipid metabolic process	GO:0004629//phospholipase C activity	GO:0005622//intracellular	Three growth phases
XP_002288671.1	-	mitochondrial carrier-like protein [Thalassiosira pseudonana CCMP1335]	Probable S-adenosylmethionine carrier 2, chloroplastic OS=Arabidopsis thaliana GN=SAMC2 PE=2 SV=1	-	K15111|1|2e-24|106|sot:102579591| solute carrier family 25 (mitochondrial S-adenosylmethionine transporter), member 26	GO:0006810//transport		GO:0016021//integral component of membrane	Three growth phases
XP_002296838.1	-	hypothetical protein THAPSDRAFT_264391 [Thalassiosira pseudonana CCMP1335]	Shewanella-like protein phosphatase 2 OS=Arabidopsis thaliana GN=SLP2 PE=1 SV=1	Diadenosine tetraphosphatase ApaH/serine/threonine protein phosphatase, PP2A family	K02883|1|3e-12|66.6|aip:107627346| large subunit ribosomal protein L18e		GO:0016787//hydrolase activity	-	Three growth phases
XP_002291857.1	-	predicted protein [Thalassiosira pseudonana CCMP1335]	COP9 signalosome complex subunit 3 OS=Dictyostelium discoideum GN=csn3 PE=1 SV=1	-	K12177|1|8e-09|63.2|zma:100283125| COP9 signalosome complex subunit 3	-	-	-	Three growth phases
XP_002291939.1	-	predicted protein [Thalassiosira pseudonana CCMP1335]	-	-	-	-	-	-	Three growth phases
XP_002291882.1	-	predicted protein [Thalassiosira pseudonana CCMP1335]	-	-	-	-	-	-	Three growth phases
XP_002288517.1	-	fucoxanthin chl a/c light-harvesting protein [Thalassiosira pseudonana CCMP1335]	Chlorophyll a-b binding protein 1B-21, chloroplastic OS=Hordeum vulgare GN=LHC Ib-21 PE=1 SV=1	-	K08907|1|8e-29|110|gsl:Gasu_11610|	GO:0009765//photosynthesis, light harvesting		GO:0016020//membrane;GO:0009507//chloroplast	Three growth phases
XP_002293127.1	-	predicted protein [Thalassiosira pseudonana CCMP1335]	-	-	-	-	-	-	Three growth phases
XP_002296671.1	-	predicted protein [Thalassiosira pseudonana CCMP1335]	-	-	-	-	-	-	Three growth phases
XP_002286932.1	-	predicted protein [Thalassiosira pseudonana CCMP1335]	Protein SCO1 homolog 1, mitochondrial OS=Arabidopsis thaliana GN=HCC1 PE=2 SV=1	Cytochrome oxidase Cu insertion factor, SCO1/SenC/PrrC family	K07152|1|9e-51|167|gsl:Gasu_32890| protein SCO1/2	-	-	-	Three growth phases
XP_002289282.1	-	phosphofructokinase [Thalassiosira pseudonana CCMP1335]	Pyrophosphate--fructose 6-phosphate 1-phosphotransferase OS=Methylomicrobium alcaliphilum (strain DSM 19304 / NCIMB 14124 / VKM B-2133 / 20Z) GN=pfp PE=1 SV=1	6-phosphofructokinase	K00850|1|5e-24|107|bna:106436268| 6-phosphofructokinase 1 [EC:2.7.1.11]	GO:0016310//phosphorylation;GO:0006096//glycolytic process	GO:0003872//6-phosphofructokinase activity;GO:0047334//diphosphate-fructose-6-phosphate 1-phosphotransferase activity	GO:0005945//6-phosphofructokinase complex	Three growth phases
XP_002287395.1	-	predicted protein [Thalassiosira pseudonana CCMP1335]	-	-	-	-	-	-	Three growth phases
XP_002294328.1	-	predicted protein [Thalassiosira pseudonana CCMP1335]	Uncharacterized protein AF_0817 OS=Archaeoglobus fulgidus (strain ATCC 49558 / VC-16 / DSM 4304 / JCM 9628 / NBRC 100126) GN=AF_0817 PE=3 SV=1	Secreted protein containing C-terminal beta-propeller domain distantly related to WD-40 repeats	-	-	-	-	Three growth phases
XP_002296275.1	-	predicted protein [Thalassiosira pseudonana CCMP1335]	-	Ubiquinone/menaquinone biosynthesis C-methylase UbiE	-	-	-	-	Three growth phases
XP_002293953.1	-	predicted protein [Thalassiosira pseudonana CCMP1335]	-	-	-	-	-	-	Three growth phases
XP_002295593.1	-	predicted protein [Thalassiosira pseudonana CCMP1335]	mRNA-capping enzyme OS=Danio rerio GN=rngtt PE=2 SV=1	-	K13917|1|4e-12|73.6|bpg:Bathy14g02310| mRNA-capping enzyme [EC:2.7.7.50 3.6.1.-]	GO:0006370//7-methylguanosine mRNA capping	GO:0004484//mRNA guanylyltransferase activity	-	Three growth phases
XP_002289751.1	-	hypothetical protein THAPSDRAFT_33701 [Thalassiosira pseudonana CCMP1335]	-	-	K14066|1|8e-33|125|ats:F775_15575| geranyl diphosphate synthase [EC:2.5.1.1]	GO:0044085//cellular component biogenesis;GO:0044281//small molecule metabolic process;GO:0006139//nucleobase-containing compound metabolic process;GO:0051186//cofactor metabolic process;GO:0009657//plastid organization;GO:0044249//cellular biosynthetic process		GO:0009706//chloroplast inner membrane;GO:0009534//chloroplast thylakoid	Three growth phases
XP_002291813.1	-	predicted protein [Thalassiosira pseudonana CCMP1335]	Pre-mRNA-splicing factor SPF27 OS=Danio rerio GN=bcas2 PE=2 SV=1	-	K12861|1|3e-07|54.3|smo:SELMODRAFT_129290| pre-mRNA-splicing factor SPF27	-	-	-	Three growth phases
XP_002293105.1	-	hypothetical protein THAPSDRAFT_42152 [Thalassiosira pseudonana CCMP1335]	Notchless protein homolog 1 OS=Homo sapiens GN=NLE1 PE=1 SV=4	WD40 repeat	K14855|1|1e-171|499|sind:105163403| ribosome assembly protein 4			GO:0005634//nucleus	Three growth phases
XP_002292976.1	-	predicted protein [Thalassiosira pseudonana CCMP1335]	-	-	-	-	-	-	Three growth phases
XP_002288386.1	-	predicted protein [Thalassiosira pseudonana CCMP1335]	-	-	-	-	-	-	Three growth phases
XP_002288531.1	-	predicted protein [Thalassiosira pseudonana CCMP1335]	-	-	-	-	-	-	Three growth phases
XP_002293986.1	-	predicted protein [Thalassiosira pseudonana CCMP1335]	-	-	-	-	-	-	Three growth phases
XP_002293256.1	-	cell division control protein 2-like protein [Thalassiosira pseudonana CCMP1335]	Cyclin-dependent kinase A-2 OS=Oryza sativa subsp. japonica GN=CDKA-2 PE=2 SV=1	Predicted ATPase, archaeal AAA+ ATPase superfamily	K02206|1|2e-101|301|obr:102712697| cyclin-dependent kinase 2 [EC:2.7.11.22]	GO:0006468//protein phosphorylation;GO:0051301//cell division	GO:0005524//ATP binding;GO:0004674//protein serine/threonine kinase activity	GO:0016023//cytoplasmic membrane-bounded vesicle	Three growth phases
XP_002296051.1	-	predicted protein [Thalassiosira pseudonana CCMP1335]	-	Uncharacterized conserved protein, DUF1501 family	-	-	-	-	Three growth phases
XP_002291320.1	-	predicted protein [Thalassiosira pseudonana CCMP1335]	-	-	-	-	-	-	Three growth phases
XP_002296960.1	-	predicted protein [Thalassiosira pseudonana CCMP1335]	-	-	-	-	-	-	Three growth phases
XP_002287527.1	-	probable RabGDI [Thalassiosira pseudonana CCMP1335]	Probable secretory pathway GDP dissociation inhibitor 1 OS=Schizosaccharomyces pombe (strain 972 / ATCC 24843) GN=gdi1 PE=3 SV=1	-	K17255|1|2e-173|497|ccp:CHC_T00009036001| Rab GDP dissociation inhibitor	GO:0015031//protein transport	GO:0005093//Rab GDP-dissociation inhibitor activity;GO:0003824//catalytic activity	-	Three growth phases
XP_002286692.1	-	predicted protein [Thalassiosira pseudonana CCMP1335]	-	-	-		GO:0005198//structural molecule activity	GO:0009507//chloroplast	Three growth phases
XP_002288527.1	-	predicted protein [Thalassiosira pseudonana CCMP1335]	Dapdiamide A synthase OS=Enterobacter agglomerans GN=ddaF PE=1 SV=1	Phosphoribosylamine-glycine ligase	K14755|1|2e-08|61.2|ccp:CHC_T00004987001| carnosine synthase [EC:6.3.2.11]	GO:0008152//metabolic process	GO:0046872//metal ion binding;GO:0005524//ATP binding;GO:0003824//catalytic activity	-	Three growth phases
XP_002293627.1	-	predicted protein [Thalassiosira pseudonana CCMP1335]	N-acylphosphatidylethanolamine synthase OS=Arabidopsis thaliana GN=At1g78690 PE=2 SV=1	-	K13511|1|3e-18|90.9|gsl:Gasu_35780| monolysocardiolipin acyltransferase [EC:2.3.1.-]	GO:0008152//metabolic process	GO:0016746//transferase activity, transferring acyl groups	-	Three growth phases
XP_002286651.1	-	predicted protein [Thalassiosira pseudonana CCMP1335]	Splicing factor 3B subunit 6-like protein OS=Arabidopsis thaliana GN=At5g12190 PE=2 SV=1	RNA recognition motif (RRM) domain	K12833|1|3e-51|160|dosa:Os03t0811700-01| pre-mRNA branch site protein p14		GO:0003676//nucleic acid binding;GO:0000166//nucleotide binding	-	Three growth phases
XP_002289233.1	-	predicted protein [Thalassiosira pseudonana CCMP1335]	General L-amino acid-binding periplasmic protein AapJ OS=Rhizobium leguminosarum bv. viciae (strain 3841) GN=aapJ PE=3 SV=1	ABC-type amino acid transport/signal transduction system, periplasmic component/domain	-	GO:0006810//transport	GO:0005215//transporter activity	GO:0030288//outer membrane-bounded periplasmic space	Three growth phases
XP_002286031.1	-	predicted protein [Thalassiosira pseudonana CCMP1335]	-	Alkylhydroperoxidase family enzyme, contains CxxC motif	-	-	-	-	Three growth phases
XP_002286825.1	-	cysteinyl-trna synthetase [Thalassiosira pseudonana CCMP1335]	Cysteine--tRNA ligase, cytoplasmic OS=Xenopus tropicalis GN=cars PE=2 SV=1	Cysteinyl-tRNA synthetase	K01883|1|1e-172|515|vcn:VOLCADRAFT_66444| cysteinyl-tRNA synthetase [EC:6.1.1.16]	GO:0006423//cysteinyl-tRNA aminoacylation	GO:0005524//ATP binding;GO:0008270//zinc ion binding;GO:0004817//cysteine-tRNA ligase activity	GO:0005737//cytoplasm	Three growth phases
XP_002290615.1	-	predicted protein [Thalassiosira pseudonana CCMP1335]	Thioredoxin Y1, chloroplastic OS=Arabidopsis thaliana GN=At1g76760 PE=2 SV=1	Negative regulator of GroEL, contains thioredoxin-like and TPR-like domains	K03671|1|4e-15|75.9|gsl:Gasu_28820| thioredoxin 1	GO:0045454//cell redox homeostasis;GO:0006662//glycerol ether metabolic process;GO:0043085//positive regulation of catalytic activity	GO:0008047//enzyme activator activity;GO:0016671//oxidoreductase activity, acting on a sulfur group of donors, disulfide as acceptor;GO:0009055//electron carrier activity;GO:0015035//protein disulfide oxidoreductase activity	GO:0009570//chloroplast stroma;GO:0009534//chloroplast thylakoid	Three growth phases
XP_002288805.1	-	hypothetical protein THAPSDRAFT_261766 [Thalassiosira pseudonana CCMP1335]	Pyridoxal phosphate phosphatase OS=Mus musculus GN=Pdxp PE=1 SV=1	Ribonucleotide monophosphatase NagD, HAD superfamily	K19269|1|2e-48|165|cam:101496999| phosphoglycolate phosphatase [EC:3.1.3.18 3.1.3.48]	GO:0016311//dephosphorylation	GO:0016791//phosphatase activity	-	Three growth phases
XP_002297261.1	-	predicted protein [Thalassiosira pseudonana CCMP1335]	-	-	-	-	-	-	Three growth phases
XP_002295944.1	-	predicted protein [Thalassiosira pseudonana CCMP1335]	Serine/threonine-protein kinase STY8 OS=Arabidopsis thaliana GN=STY8 PE=1 SV=2	Periplasmic component of the Tol biopolymer transport system	K17535|1|3e-23|97.8|mdm:103444978| serine/threonine-protein kinase TNNI3K [EC:2.7.11.1]!K04688|2|6e-23|96.3|bvg:104898133| ribosomal protein S6 kinase beta [EC:2.7.11.1]!K04424|4|3e-22|95.1|mis:MICPUN_63499| sterile alpha motif and leucine zipper containing kinase AZK [EC:2.7.11.25]	GO:0006468//protein phosphorylation	GO:0004672//protein kinase activity;GO:0005524//ATP binding	-	Three growth phases
XP_002288148.1	-	probable cysteinyl-trna synthetase [Thalassiosira pseudonana CCMP1335]	Cysteine--tRNA ligase OS=Chlamydia muridarum (strain MoPn / Nigg) GN=cysS PE=3 SV=1	Cysteinyl-tRNA synthetase	K01883|1|2e-129|387|ccp:CHC_T00009398001| cysteinyl-tRNA synthetase [EC:6.1.1.16]	GO:0006423//cysteinyl-tRNA aminoacylation	GO:0004817//cysteine-tRNA ligase activity;GO:0005524//ATP binding	GO:0005737//cytoplasm	Three growth phases
XP_002288731.1	-	predicted protein [Thalassiosira pseudonana CCMP1335]	-	-	-	-	-	-	Three growth phases
XP_002288556.1	-	predicted protein [Thalassiosira pseudonana CCMP1335]	Demethylmenaquinone methyltransferase OS=Chlorobium tepidum (strain ATCC 49652 / DSM 12025 / NBRC 103806 / TLS) GN=menG PE=3 SV=1	Ubiquinone/menaquinone biosynthesis C-methylase UbiE	K18534|1|8e-12|71.2|csl:COCSUDRAFT_58884| MPBQ/MSBQ methyltransferase [EC:2.1.1.295]	GO:0032259//methylation	GO:0008168//methyltransferase activity	-	Three growth phases
XP_002295671.1	-	predicted protein [Thalassiosira pseudonana CCMP1335]	Pumilio homolog 1 OS=Mus musculus GN=Pum1 PE=1 SV=2	-	K17943|1|2e-66|226|thj:104817845| pumilio RNA-binding family		GO:0003723//RNA binding	-	Three growth phases
XP_002292052.1	-	predicted protein [Thalassiosira pseudonana CCMP1335]	-	-	-	-	-	-	Three growth phases
XP_002293604.1	-	cytochrome P450 [Thalassiosira pseudonana CCMP1335]	Cytochrome P450 97B3, chloroplastic OS=Arabidopsis thaliana GN=CYP97B3 PE=1 SV=2	Cytochrome P450	K15747|1|5e-142|427|gmx:100791400| beta-ring hydroxylase [EC:1.14.-.-]	GO:0055114//oxidation-reduction process;GO:0019288//isopentenyl diphosphate biosynthetic process, methylerythritol 4-phosphate pathway	GO:0016705//oxidoreductase activity, acting on paired donors, with incorporation or reduction of molecular oxygen;GO:0009055//electron carrier activity;GO:0004497//monooxygenase activity;GO:0020037//heme binding;GO:0005506//iron ion binding	GO:0009941//chloroplast envelope;GO:0009570//chloroplast stroma	Three growth phases
XP_002286181.1	-	predicted protein [Thalassiosira pseudonana CCMP1335]	-	-	-	-	-	-	Three growth phases
XP_002295762.1	-	predicted protein [Thalassiosira pseudonana CCMP1335]	V-type proton ATPase 16 kDa proteolipid subunit OS=Chrysotila carteri GN=VAP PE=2 SV=1	-	K02155|1|5e-36|125|gsl:Gasu_54550| V-type H+-transporting ATPase 16kDa proteolipid subunit	GO:0015991//ATP hydrolysis coupled proton transport	GO:0015078//hydrogen ion transmembrane transporter activity	GO:0016023//cytoplasmic membrane-bounded vesicle;GO:0033179//proton-transporting V-type ATPase, V0 domain;GO:0016021//integral component of membrane	Three growth phases
XP_002296731.1	-	predicted protein [Thalassiosira pseudonana CCMP1335]	-	-	-	-	-	-	Three growth phases
XP_002290042.1	-	predicted protein [Thalassiosira pseudonana CCMP1335]	-	-	-	-	-	-	Three growth phases
XP_002293420.1	-	predicted protein [Thalassiosira pseudonana CCMP1335]	-	-	-	-	-	-	Three growth phases
XP_002287491.1	-	predicted protein [Thalassiosira pseudonana CCMP1335]	Putative DNA glycosylase At3g47830 OS=Arabidopsis thaliana GN=At3g47830 PE=3 SV=1	Endonuclease III	K10773|1|4e-66|209|ppp:PHYPADRAFT_173765| endonuclease III [EC:4.2.99.18]	GO:0006284//base-excision repair	GO:0003677//DNA binding;GO:0003824//catalytic activity	-	Three growth phases
XP_002297281.1	-	helicase-like protein [Thalassiosira pseudonana CCMP1335]	SWI/SNF-related matrix-associated actin-dependent regulator of chromatin subfamily A containing DEAD/H box 1 homolog OS=Drosophila melanogaster GN=Etl1 PE=1 SV=1	Superfamily II DNA or RNA helicase, SNF2 family	K14439|1|2e-113|358|sot:102600838| SWI/SNF-related matrix-associated actin-dependent regulator of chromatin subfamily A containing DEAD/H box 1 [EC:3.6.4.12]		GO:0005524//ATP binding;GO:0004386//helicase activity;GO:0003677//DNA binding	-	Three growth phases
XP_002288597.1	-	predicted protein [Thalassiosira pseudonana CCMP1335]	Transcription factor E2F7 OS=Homo sapiens GN=E2F7 PE=1 SV=3	-	K09391|1|3e-29|125|ppp:PHYPADRAFT_231478| transcription factor E2F7/8	GO:0006355//regulation of transcription, DNA-templated	GO:0003700//sequence-specific DNA binding transcription factor activity;GO:0003677//DNA binding	GO:0005667//transcription factor complex	Three growth phases
XP_002292843.1	-	amino acid transporter [Thalassiosira pseudonana CCMP1335]	Polyamine transporter RMV1 OS=Arabidopsis thaliana GN=RMV1 PE=1 SV=1	Amino acid transporter	K11584|1|2e-61|216|cic:CICLE_v10029887mg| serine/threonine-protein phosphatase 2A regulatory subunit B'	GO:0003333//amino acid transmembrane transport	GO:0015171//amino acid transmembrane transporter activity	GO:0016021//integral component of membrane	Three growth phases
XP_002289520.1	-	ABC transporter [Thalassiosira pseudonana CCMP1335]	Multidrug resistance-associated protein 1 OS=Mus musculus GN=Abcc1 PE=1 SV=1	ABC-type multidrug transport system, ATPase and permease component	K05666|1|0.0|751|olu:OSTLU_35503| ATP-binding cassette, subfamily C (CFTR/MRP), member 2	GO:0055085//transmembrane transport;GO:0006200//ATP catabolic process	GO:0042626//ATPase activity, coupled to transmembrane movement of substances;GO:0005524//ATP binding	GO:0016021//integral component of membrane	Three growth phases
XP_002291856.1	-	predicted protein [Thalassiosira pseudonana CCMP1335]	-	Uncharacterized conserved protein, contains CHAT domain	-	-	-	-	Three growth phases
XP_002297415.1	-	predicted protein [Thalassiosira pseudonana CCMP1335]	-	-	-	-	-	-	Three growth phases
XP_002293721.1	-	predicted protein [Thalassiosira pseudonana CCMP1335]	-	-	-	-	-	-	Three growth phases
XP_002290134.1	-	predicted protein [Thalassiosira pseudonana CCMP1335]	-	-	-	-	-	-	Three growth phases
XP_002290792.1	-	eukaryotic translation initiation factor 4E [Thalassiosira pseudonana CCMP1335]	Eukaryotic translation initiation factor 4E-2 OS=Schizosaccharomyces pombe (strain 972 / ATCC 24843) GN=tif452 PE=3 SV=1	-	K03259|1|7e-46|154|gmx:100499636| translation initiation factor 4E	GO:0006413//translational initiation	GO:0003743//translation initiation factor activity	GO:0005737//cytoplasm	Three growth phases
XP_002296565.1	-	predicted protein [Thalassiosira pseudonana CCMP1335]	-	-	-	-	-	-	Three growth phases
XP_002293632.1	-	predicted protein [Thalassiosira pseudonana CCMP1335]	-	-	-	-	-	-	Three growth phases
XP_002288333.1	-	predicted protein [Thalassiosira pseudonana CCMP1335]	Carboxyl-terminal-processing peptidase 3, chloroplastic OS=Arabidopsis thaliana GN=CTPA3 PE=3 SV=1	C-terminal processing protease CtpA/Prc, contains a PDZ domain	K03797|1|8e-16|84.3|csl:COCSUDRAFT_36540| carboxyl-terminal processing protease [EC:3.4.21.102]	GO:0006508//proteolysis	GO:0008236//serine-type peptidase activity	-	Three growth phases
XP_002288695.1	-	predicted protein [Thalassiosira pseudonana CCMP1335]	Cyclin-H1-1 OS=Oryza sativa subsp. japonica GN=CYCH1-1 PE=1 SV=1	-	K06634|1|2e-18|89.7|sita:101761075| cyclin H	GO:0006355//regulation of transcription, DNA-templated;GO:0000079//regulation of cyclin-dependent protein serine/threonine kinase activity	GO:0019901//protein kinase binding	GO:0005675//holo TFIIH complex	Three growth phases
XP_002293568.1	-	predicted protein [Thalassiosira pseudonana CCMP1335]	-	-	-	-	-	-	Three growth phases
XP_002289279.1	-	predicted protein [Thalassiosira pseudonana CCMP1335]	-	-	K13201|1|3e-09|62.8|apro:F751_2792| nucleolysin TIA-1/TIAR	-	-	-	Three growth phases
XP_002294143.1	-	predicted protein [Thalassiosira pseudonana CCMP1335]	-	-	-	-	-	-	Three growth phases
XP_002285983.1	-	predicted protein [Thalassiosira pseudonana CCMP1335]	Putative hydrolase C777.06c OS=Schizosaccharomyces pombe (strain 972 / ATCC 24843) GN=SPCC777.06c PE=4 SV=1	Phosphoribosyl 1,2-cyclic phosphodiesterase	K06167|1|1e-56|189|bna:106435120| phosphoribosyl 1,2-cyclic phosphate phosphodiesterase [EC:3.1.4.55]		GO:0016787//hydrolase activity	-	Three growth phases
XP_002286537.1	-	predicted protein [Thalassiosira pseudonana CCMP1335]	Bystin OS=Monosiga brevicollis GN=bysl PE=3 SV=1	-	K14797|1|2e-100|305|ppp:PHYPADRAFT_136122| essential nuclear protein 1	-	-	-	Three growth phases
XP_002291095.1	-	predicted protein [Thalassiosira pseudonana CCMP1335]	-	-	-	-	-	-	Three growth phases
XP_002293107.1	-	phosphatidylinositol 3-kinase (PI3K)-like protein [Thalassiosira pseudonana CCMP1335]	Target of rapamycin OS=Dictyostelium discoideum GN=tor PE=1 SV=1	-	K07203|1|0.0|1357|egu:105056261| serine/threonine-protein kinase mTOR [EC:2.7.11.1]	GO:0016310//phosphorylation	GO:0016773//phosphotransferase activity, alcohol group as acceptor;GO:0016301//kinase activity;GO:0005524//ATP binding	-	Three growth phases
XP_002291254.1	-	predicted protein [Thalassiosira pseudonana CCMP1335]	Putative branched-chain-amino-acid aminotransferase OS=Methanocaldococcus jannaschii (strain ATCC 43067 / DSM 2661 / JAL-1 / JCM 10045 / NBRC 100440) GN=ilvE PE=3 SV=1	Branched-chain amino acid aminotransferase/4-amino-4-deoxychorismate lyase	-	GO:0008152//metabolic process	GO:0003824//catalytic activity	-	Three growth phases
XP_002287259.1	-	predicted protein [Thalassiosira pseudonana CCMP1335]	-	-	-	-	-	-	Three growth phases
XP_002294244.1	-	predicted protein [Thalassiosira pseudonana CCMP1335]	-	-	-	-	-	-	Three growth phases
XP_002292389.1	-	predicted protein [Thalassiosira pseudonana CCMP1335]	-	-	-	-	-	-	Three growth phases
XP_002295649.1	-	fucoxanthin chlorophyll a/c light-harvesting protein [Thalassiosira pseudonana CCMP1335]	Chlorophyll a-b binding protein 6A, chloroplastic OS=Solanum lycopersicum GN=CAB6A PE=2 SV=1	-	K08907|1|8e-26|104|gsl:Gasu_11610|	GO:0009765//photosynthesis, light harvesting		GO:0016020//membrane;GO:0009507//chloroplast	Three growth phases
XP_002288187.1	-	predicted protein [Thalassiosira pseudonana CCMP1335]	-	-	-	-	-	-	Three growth phases
XP_002289014.1	-	predicted protein [Thalassiosira pseudonana CCMP1335]	-	-	-	-	-	-	Three growth phases
XP_002291238.1	-	predicted protein [Thalassiosira pseudonana CCMP1335]	GPI transamidase component GAB1 homolog OS=Schizosaccharomyces pombe (strain 972 / ATCC 24843) GN=SPAC1952.01 PE=3 SV=2	-	K05293|1|8e-09|62.4|vra:106769395|			GO:0044425//membrane part	Three growth phases
XP_002290655.1	-	predicted protein [Thalassiosira pseudonana CCMP1335]	Outer dynein arm protein 1 OS=Chlamydomonas reinhardtii GN=ODA1 PE=1 SV=1	-	-	-	-	-	Three growth phases
XP_002295123.1	-	predicted protein [Thalassiosira pseudonana CCMP1335]	Far upstream element-binding protein 3 OS=Homo sapiens GN=FUBP3 PE=1 SV=2	-	K13210|1|6e-18|92.4|pda:103711189| far upstream element-binding protein		GO:0003723//RNA binding	-	Three growth phases
XP_002290838.1	-	predicted protein [Thalassiosira pseudonana CCMP1335]	-	-	-	-	-	-	Three growth phases
XP_002296207.1	-	predicted protein [Thalassiosira pseudonana CCMP1335]	Cob(I)yrinic acid a,c-diamide adenosyltransferase, mitochondrial OS=Bos taurus GN=MMAB PE=2 SV=1	Cob(I)alamin adenosyltransferase	K00798|1|5e-50|163|cvr:CHLNCDRAFT_49309| cob(I)alamin adenosyltransferase [EC:2.5.1.17]	GO:0009236//cobalamin biosynthetic process	GO:0008817//cob(I)yrinic acid a,c-diamide adenosyltransferase activity;GO:0005524//ATP binding	-	Three growth phases
XP_002296071.1	-	predicted protein [Thalassiosira pseudonana CCMP1335]	-	Isopenicillin N synthase and related dioxygenases	-	-	-	-	Three growth phases
XP_002288545.1	-	predicted protein [Thalassiosira pseudonana CCMP1335]	-	-	-	-	-	-	Three growth phases
XP_002296165.1	-	predicted protein [Thalassiosira pseudonana CCMP1335]	MDIS1-interacting receptor like kinase 2 OS=Arabidopsis thaliana GN=MIK2 PE=1 SV=3	Leucine-rich repeat (LRR) protein	K13420|1|6e-60|208|ats:F775_25859| LRR receptor-like serine/threonine-protein kinase FLS2 [EC:2.7.11.1]	-	-	-	Three growth phases
XP_002290491.1	-	predicted protein [Thalassiosira pseudonana CCMP1335]	-	-	-	GO:0006629//lipid metabolic process	GO:0008081//phosphoric diester hydrolase activity	-	Three growth phases
XP_002293060.1	-	predicted protein [Thalassiosira pseudonana CCMP1335]	-	-	-	-	-	-	Three growth phases
XP_002292731.1	-	predicted protein [Thalassiosira pseudonana CCMP1335]	-	-	-	-	-	-	Three growth phases
XP_002296760.1	-	predicted protein [Thalassiosira pseudonana CCMP1335]	Probable manganese-dependent inorganic pyrophosphatase OS=Deinococcus radiodurans (strain ATCC 13939 / DSM 20539 / JCM 16871 / LMG 4051 / NBRC 15346 / NCIMB 9279 / R1 / VKM B-1422) GN=ppaC PE=1 SV=1	Inorganic pyrophosphatase/exopolyphosphatase	-		GO:0016462//pyrophosphatase activity;GO:0030145//manganese ion binding	GO:0005737//cytoplasm	Three growth phases
XP_002286724.1	-	prephenate dehydratase [Thalassiosira pseudonana CCMP1335]	Arogenate dehydratase/prephenate dehydratase 2, chloroplastic OS=Arabidopsis thaliana GN=ADT2 PE=1 SV=1	Prephenate dehydratase	K05359|1|1e-77|245|gra:105799316| arogenate/prephenate dehydratase [EC:4.2.1.91 4.2.1.51]	GO:0009094//L-phenylalanine biosynthetic process	GO:0097159//organic cyclic compound binding;GO:0016740//transferase activity;GO:0004664//prephenate dehydratase activity;GO:1901363//heterocyclic compound binding;GO:0036094//small molecule binding	-	Three growth phases
XP_002292457.1	-	predicted protein [Thalassiosira pseudonana CCMP1335]	-	-	-		GO:0003676//nucleic acid binding	-	Three growth phases
XP_002286394.1	-	predicted protein [Thalassiosira pseudonana CCMP1335]	-	-	-	-	-	-	Three growth phases
XP_002289225.1	-	glutamate dehydrogenase [Thalassiosira pseudonana CCMP1335]	NADP-specific glutamate dehydrogenase OS=Corynebacterium glutamicum (strain ATCC 13032 / DSM 20300 / JCM 1318 / LMG 3730 / NCIMB 10025) GN=gdh PE=1 SV=2	Glutamate dehydrogenase/leucine dehydrogenase	K00262|1|2e-83|273|mus:103993783| glutamate dehydrogenase (NADP+) [EC:1.4.1.4]	GO:0006520//cellular amino acid metabolic process;GO:0055114//oxidation-reduction process	GO:0004354//glutamate dehydrogenase (NADP+) activity;GO:0000166//nucleotide binding	-	Three growth phases
XP_002296007.1	-	predicted protein [Thalassiosira pseudonana CCMP1335]	-	-	-	-	-	-	Three growth phases
XP_002289700.1	-	predicted protein [Thalassiosira pseudonana CCMP1335]	Rab3 GTPase-activating protein regulatory subunit OS=Drosophila melanogaster GN=Rab3-GAP PE=1 SV=2	Ribonuclease D	K19937|1|5e-17|84.3|sind:105155270| Rab3 GTPase-activating protein non-catalytic subunit	GO:0006139//nucleobase-containing compound metabolic process	GO:0003676//nucleic acid binding;GO:0008408//3'-5' exonuclease activity	GO:0005622//intracellular	Three growth phases
XP_002287475.1	-	rpot-like RNA polymerase [Thalassiosira pseudonana CCMP1335]	DNA-directed RNA polymerase 2B, chloroplastic/mitochondrial OS=Nicotiana tabacum GN=RPOT2-TOM PE=2 SV=2	Mitochondrial DNA-directed RNA polymerase	K10908|1|3e-167|520|smo:SELMODRAFT_108034| DNA-directed RNA polymerase, mitochondrial [EC:2.7.7.6]	GO:0006351//transcription, DNA-templated	GO:0003899//DNA-directed RNA polymerase activity;GO:0003677//DNA binding	-	Three growth phases
XP_002294443.1	-	predicted protein [Thalassiosira pseudonana CCMP1335]	Probable oxidoreductase OrdL OS=Haemophilus influenzae (strain ATCC 51907 / DSM 11121 / KW20 / Rd) GN=ordL PE=4 SV=1	Glycine/D-amino acid oxidase (deaminating)	-	GO:0055114//oxidation-reduction process	GO:0016491//oxidoreductase activity	-	Three growth phases
XP_002292916.1	-	predicted protein [Thalassiosira pseudonana CCMP1335]	CAAX prenyl protease 1 homolog OS=Arabidopsis thaliana GN=FACE1 PE=1 SV=1	Zn-dependent protease with chaperone function	K06013|1|1e-132|391|gmx:100818360| STE24 endopeptidase [EC:3.4.24.84]	GO:0006508//proteolysis	GO:0004222//metalloendopeptidase activity	GO:0016020//membrane	Three growth phases
XP_002295328.1	-	predicted protein [Thalassiosira pseudonana CCMP1335]	-	-	-	-	-	-	Three growth phases
XP_002288031.1	-	geranylgeranyl diphosphate synthase [Thalassiosira pseudonana CCMP1335]	Probable hexaprenyl pyrophosphate synthase, mitochondrial OS=Neurospora crassa (strain ATCC 24698 / 74-OR23-1A / CBS 708.71 / DSM 1257 / FGSC 987) GN=NCU02305 PE=3 SV=1	Geranylgeranyl pyrophosphate synthase	K14066|1|5e-87|267|ppp:PHYPADRAFT_65868| geranyl diphosphate synthase [EC:2.5.1.1]	GO:0008299//isoprenoid biosynthetic process	GO:0016740//transferase activity	-	Three growth phases
XP_002287504.1	-	predicted protein [Thalassiosira pseudonana CCMP1335]	-	Superfamily II DNA or RNA helicase	-	-	-	-	Three growth phases
XP_002293920.1	-	predicted protein [Thalassiosira pseudonana CCMP1335]	-	-	K09561|1|1e-08|58.9|gra:105803330| STIP1 homology and U-box containing protein 1 [EC:2.3.2.27]	GO:0016567//protein ubiquitination	GO:0004842//ubiquitin-protein transferase activity	GO:0000151//ubiquitin ligase complex	Three growth phases
XP_002294302.1	-	predicted protein [Thalassiosira pseudonana CCMP1335]	Uncharacterized protein AF_0817 OS=Archaeoglobus fulgidus (strain ATCC 49558 / VC-16 / DSM 4304 / JCM 9628 / NBRC 100126) GN=AF_0817 PE=3 SV=1	Secreted protein containing C-terminal beta-propeller domain distantly related to WD-40 repeats	-	-	-	-	Three growth phases
XP_002293504.1	-	predicted protein [Thalassiosira pseudonana CCMP1335]	-	-	-	-	-	-	Three growth phases
XP_002295471.1	-	predicted protein [Thalassiosira pseudonana CCMP1335]	1-aminocyclopropane-1-carboxylate synthase 11 OS=Arabidopsis thaliana GN=ACS11 PE=1 SV=1	Aspartate/methionine/tyrosine aminotransferase	K01762|1|6e-61|205|ath:AT4G08040| 1-aminocyclopropane-1-carboxylate synthase [EC:4.4.1.14]	GO:0042218//1-aminocyclopropane-1-carboxylate biosynthetic process	GO:0030170//pyridoxal phosphate binding;GO:0016740//transferase activity;GO:0016847//1-aminocyclopropane-1-carboxylate synthase activity	-	Three growth phases
XP_002295659.1	-	predicted protein [Thalassiosira pseudonana CCMP1335]	-	Ketosteroid isomerase-related protein	-	-	-	-	Three growth phases
XP_002286381.1	-	predicted protein [Thalassiosira pseudonana CCMP1335]	-	-	-	-	-	-	Three growth phases
XP_002293479.1	-	predicted protein [Thalassiosira pseudonana CCMP1335]	BEACH domain-containing protein lvsD OS=Dictyostelium discoideum GN=lvsD PE=4 SV=2	-	K18953|1|5e-90|273|smo:SELMODRAFT_2547| factor associated with neutral sphingomyelinase activation	-	-	-	Three growth phases
XP_002288012.1	-	predicted protein [Thalassiosira pseudonana CCMP1335]	-	-	-	-	-	-	Three growth phases
XP_002289121.1	-	predicted protein [Thalassiosira pseudonana CCMP1335]	Ribosome biogenesis protein BRX1 OS=Saccharomyces cerevisiae (strain ATCC 204508 / S288c) GN=BRX1 PE=1 SV=2	-	K14820|1|1e-86|263|cre:CHLREDRAFT_112251| ribosome biogenesis protein BRX1	-	-	-	Three growth phases
XP_002287130.1	-	hypothetical protein THAPSDRAFT_261186 [Thalassiosira pseudonana CCMP1335]	D-serine dehydratase OS=Schizosaccharomyces pombe (strain 972 / ATCC 24843) GN=SPAC1039.06 PE=3 SV=1	D-serine deaminase, pyridoxal phosphate-dependent	-	-	-	-	Three growth phases
XP_002289994.1	-	predicted protein [Thalassiosira pseudonana CCMP1335]	-	-	-	-	-	-	Three growth phases
XP_002289634.1	-	adp-ribosylation factor-related protein [Thalassiosira pseudonana CCMP1335]	ADP-ribosylation factor-related protein 1 OS=Bos taurus GN=ARFRP1 PE=2 SV=1	GTPase SAR1 family domain	K07952|1|6e-21|89.4|ccp:CHC_T00010132001| ADP-ribosylation factor related protein 1	GO:0007264//small GTPase mediated signal transduction	GO:0005525//GTP binding	GO:0005622//intracellular	Three growth phases
XP_002297397.1	-	predicted protein [Thalassiosira pseudonana CCMP1335]	-	-	-	-	-	-	Three growth phases
XP_002296083.1	-	acetyl-coa carboxylase [Thalassiosira pseudonana CCMP1335]	Acetyl-CoA carboxylase OS=Dictyostelium discoideum GN=accA PE=3 SV=1	Acetyl-CoA carboxylase, carboxyltransferase component	K11262|1|0.0|2045|bpg:Bathy08g01850| acetyl-CoA carboxylase / biotin carboxylase 1 [EC:6.4.1.2 6.3.4.14]	GO:0006633//fatty acid biosynthetic process	GO:0046872//metal ion binding;GO:0005524//ATP binding;GO:0004075//biotin carboxylase activity;GO:0003989//acetyl-CoA carboxylase activity	-	Three growth phases
XP_002287308.1	-	canine-like rab-type small G protein [Thalassiosira pseudonana CCMP1335]	Ras-related protein Rab-5C OS=Bos taurus GN=RAB5C PE=2 SV=1	GTPase SAR1 family domain	K07889|1|4e-76|229|ppp:PHYPADRAFT_188295| Ras-related protein Rab-5C	GO:0007264//small GTPase mediated signal transduction;GO:0015031//protein transport	GO:0005525//GTP binding	-	Three growth phases
XP_002286038.1	-	predicted protein [Thalassiosira pseudonana CCMP1335]	Required for meiotic nuclear division protein 1 homolog OS=Mus musculus GN=Rmnd1 PE=1 SV=1	Uncharacterized protein, Rmd1/YagE family	-			GO:0005739//mitochondrion	Three growth phases
XP_002290351.1	-	predicted protein [Thalassiosira pseudonana CCMP1335]	Protein PNS1 OS=Gibberella zeae (strain PH-1 / ATCC MYA-4620 / FGSC 9075 / NRRL 31084) GN=PNS1 PE=3 SV=1	-	-			GO:0016021//integral component of membrane	Three growth phases
XP_002286804.1	-	predicted protein [Thalassiosira pseudonana CCMP1335]	-	-	-	-	-	-	Three growth phases
XP_002286129.1	-	predicted protein [Thalassiosira pseudonana CCMP1335]	-	-	-	-	-	-	Three growth phases
XP_002293014.1	-	ubiquitin-conjugating enzyme 1 [Thalassiosira pseudonana CCMP1335]	Ubiquitin-conjugating enzyme E2 2 OS=Medicago sativa GN=UBC2 PE=2 SV=1	Ubiquitin-protein ligase	K10573|1|2e-71|215|ppp:PHYPADRAFT_165589| ubiquitin-conjugating enzyme E2 A [EC:2.3.2.23]	GO:0044267//cellular protein metabolic process;GO:0009791//post-embryonic development;GO:0048608//reproductive structure development	GO:0016881//acid-amino acid ligase activity;GO:0005524//ATP binding	-	Three growth phases
XP_002293290.1	-	predicted protein [Thalassiosira pseudonana CCMP1335]	Chymotrypsin-like protease CTRL-1 OS=Homo sapiens GN=CTRL PE=2 SV=1	Secreted trypsin-like serine protease	K01312|1|5e-17|83.2|mpp:MICPUCDRAFT_13559| trypsin [EC:3.4.21.4]!K09640|3|8e-07|55.5|ccp:CHC_T00001860001| transmembrane protease serine 9 [EC:3.4.21.-]	GO:0006508//proteolysis	GO:0004252//serine-type endopeptidase activity	-	Three growth phases
XP_002294632.1	-	predicted protein [Thalassiosira pseudonana CCMP1335]	-	-	-	GO:0006281//DNA repair	GO:0003677//DNA binding	-	Three growth phases
XP_002294103.1	-	predicted protein [Thalassiosira pseudonana CCMP1335]	-	-	-		GO:0003676//nucleic acid binding;GO:0005524//ATP binding;GO:0008026//ATP-dependent helicase activity	-	Three growth phases
XP_002288232.1	-	fucoxanthin chlorophyll a/c light-harvesting protein, major type [Thalassiosira pseudonana CCMP1335]	Fucoxanthin-chlorophyll a-c binding protein B, chloroplastic OS=Phaeodactylum tricornutum GN=FCPB PE=3 SV=1	-	K08907|1|4e-14|70.9|ccp:CHC_T00009105001|	GO:0015979//photosynthesis		GO:0009507//chloroplast;GO:0016020//membrane	Three growth phases
XP_002295092.1	-	predicted protein [Thalassiosira pseudonana CCMP1335]	-	-	-	-	-	-	Three growth phases
XP_002294466.1	-	predicted protein [Thalassiosira pseudonana CCMP1335]	-	-	-	-	-	-	Three growth phases
XP_002288135.1	-	syntaxin, epimorphin family [Thalassiosira pseudonana CCMP1335]	Syntaxin-3 OS=Homo sapiens GN=STX3 PE=1 SV=3	-	K08486|1|1e-23|100|cre:CHLREDRAFT_195969| syntaxin 1B/2/3	GO:0016192//vesicle-mediated transport;GO:0006886//intracellular protein transport	GO:0005484//SNAP receptor activity	GO:0016020//membrane;GO:0005622//intracellular	Three growth phases
XP_002295479.1	-	predicted protein [Thalassiosira pseudonana CCMP1335]	Trypsin-2 OS=Homo sapiens GN=PRSS2 PE=1 SV=1	Secreted trypsin-like serine protease	K01312|1|1e-26|110|mpp:MICPUCDRAFT_11334| trypsin [EC:3.4.21.4]!K09640|3|6e-16|85.1|ccp:CHC_T00001860001| transmembrane protease serine 9 [EC:3.4.21.-]	GO:0006508//proteolysis	GO:0004252//serine-type endopeptidase activity	-	Three growth phases
XP_002291452.1	-	hypothetical protein THAPSDRAFT_262854 [Thalassiosira pseudonana CCMP1335]	CBS domain-containing protein CBSCBSPB3 OS=Arabidopsis thaliana GN=CBSCBSPB3 PE=1 SV=1	Signal-transduction protein containing cAMP-binding, CBS, and nucleotidyltransferase domains	-	GO:0008152//metabolic process	GO:0003824//catalytic activity	-	Three growth phases
XP_002295926.1	-	hypothetical protein THAPS_35740 [Thalassiosira pseudonana CCMP1335]	2-dehydro-3-deoxy-D-gluconate 5-dehydrogenase OS=Bacillus subtilis (strain 168) GN=kduD PE=2 SV=1	NAD(P)-dependent dehydrogenase, short-chain alcohol dehydrogenase family	K08081|1|2e-28|112|mus:103999636| tropinone reductase I [EC:1.1.1.206]	GO:0055114//oxidation-reduction process	GO:0016491//oxidoreductase activity;GO:0000166//nucleotide binding	-	Three growth phases
XP_002296741.1	-	predicted protein [Thalassiosira pseudonana CCMP1335]	-	-	-	-	-	-	Three growth phases
XP_002292351.1	-	predicted protein [Thalassiosira pseudonana CCMP1335]	-	Cell division protein DamX, binds to the septal ring, contains C-terminal SPOR domain	-	-	-	-	Three growth phases
XP_002297584.1	-	predicted protein [Thalassiosira pseudonana CCMP1335]	-	-	-	-	-	-	Three growth phases
XP_002287026.1	-	predicted protein [Thalassiosira pseudonana CCMP1335]	Prohibitin-2 OS=Xenopus tropicalis GN=phb2 PE=2 SV=1	Regulator of protease activity HflC, stomatin/prohibitin superfamily	K17081|1|8e-93|279|gsl:Gasu_02320| prohibitin 2			GO:0016020//membrane	Three growth phases
XP_002295259.1	-	predicted protein [Thalassiosira pseudonana CCMP1335]	Nucleolar protein 6 OS=Xenopus laevis GN=nol6 PE=2 SV=2	-	K14544|1|1e-48|194|ppp:PHYPADRAFT_163204| U3 small nucleolar RNA-associated protein 22	-	-	-	Three growth phases
XP_002296764.1	-	predicted protein [Thalassiosira pseudonana CCMP1335]	-	-	-		GO:0008270//zinc ion binding	-	Three growth phases
XP_002294618.1	-	predicted protein [Thalassiosira pseudonana CCMP1335]	-	-	-	-	-	-	Three growth phases
XP_002289503.1	-	predicted protein [Thalassiosira pseudonana CCMP1335]	Probable serine/threonine-protein kinase mps1 OS=Dictyostelium discoideum GN=mps1 PE=3 SV=1	ABC-type branched-chain amino acid transport system, periplasmic component	K08866|1|7e-60|192|smo:SELMODRAFT_70574| serine/threonine-protein kinase TTK/MPS1 [EC:2.7.12.1]	GO:0006468//protein phosphorylation	GO:0005524//ATP binding;GO:0004674//protein serine/threonine kinase activity	-	Three growth phases
XP_002286307.1	-	predicted protein [Thalassiosira pseudonana CCMP1335]	Trafficking protein particle complex subunit 13 OS=Mus musculus GN=Trappc13 PE=2 SV=1	-	K20310|1|2e-20|98.2|crb:CARUB_v10025351mg| trafficking protein particle complex subunit 13	-	-	-	Three growth phases
XP_002296509.1	-	predicted protein [Thalassiosira pseudonana CCMP1335]	-	-	-	-	-	-	Three growth phases
XP_002288573.1	-	predicted protein [Thalassiosira pseudonana CCMP1335]	3-ketodihydrosphingosine reductase OS=Homo sapiens GN=KDSR PE=1 SV=1	Short-chain dehydrogenase	K04708|1|4e-41|151|gra:105779759| 3-dehydrosphinganine reductase [EC:1.1.1.102]	GO:0055114//oxidation-reduction process	GO:0016491//oxidoreductase activity;GO:0000166//nucleotide binding	-	Three growth phases
XP_002295443.1	-	hypothetical protein THAPS_38111 [Thalassiosira pseudonana CCMP1335]	Mitochondrial folate transporter/carrier OS=Homo sapiens GN=SLC25A32 PE=1 SV=2	-	K15115|1|3e-57|189|olu:OSTLU_6022| solute carrier family 25 (mitochondrial folate transporter), member 32	GO:0055085//transmembrane transport		GO:0016021//integral component of membrane	Three growth phases
XP_002286919.1	-	predicted protein [Thalassiosira pseudonana CCMP1335]	Chaperone protein dnaJ 72 OS=Arabidopsis thaliana GN=ATJ72 PE=2 SV=1	DnaJ-class molecular chaperone with C-terminal Zn finger domain	-	GO:0006457//protein folding	GO:0051082//unfolded protein binding;GO:0031072//heat shock protein binding	-	Three growth phases
XP_002293276.1	-	predicted protein [Thalassiosira pseudonana CCMP1335]	Hybrid signal transduction histidine kinase G OS=Dictyostelium discoideum GN=dhkG PE=3 SV=1	Predicted ATPase	-	-	-	-	Three growth phases
XP_002290643.1	-	predicted protein [Thalassiosira pseudonana CCMP1335]	Pre-rRNA-processing protein ESF2 OS=Gibberella zeae (strain PH-1 / ATCC MYA-4620 / FGSC 9075 / NRRL 31084) GN=ESF2 PE=3 SV=1	-	K14785|1|1e-44|151|sind:105179872| ESF2/ABP1 family protein		GO:0003676//nucleic acid binding;GO:0000166//nucleotide binding	-	Three growth phases
XP_002296675.1	-	predicted protein [Thalassiosira pseudonana CCMP1335]	-	-	-	-	-	-	Three growth phases
XP_002292785.1	-	predicted protein [Thalassiosira pseudonana CCMP1335]	-	-	-	-	-	-	Three growth phases
XP_002290240.1	-	predicted protein [Thalassiosira pseudonana CCMP1335]	-	-	-	-	-	-	Three growth phases
XP_002295935.1	-	predicted protein [Thalassiosira pseudonana CCMP1335]	-	-	-	-	-	-	Three growth phases
XP_002288904.1	-	predicted protein [Thalassiosira pseudonana CCMP1335]	Probable ATP-dependent RNA helicase pitchoune OS=Drosophila melanogaster GN=pit PE=2 SV=2	Superfamily II DNA and RNA helicase	K13179|1|5e-27|109|ota:Ot10g00350| ATP-dependent RNA helicase DDX18/HAS1 [EC:3.6.4.13]	GO:0006139//nucleobase-containing compound metabolic process;GO:0043414//macromolecule methylation	GO:0003676//nucleic acid binding;GO:0005524//ATP binding;GO:0004386//helicase activity	GO:0005730//nucleolus	Three growth phases
XP_002294400.1	-	predicted protein [Thalassiosira pseudonana CCMP1335]	2-oxoisovalerate dehydrogenase subunit alpha, mitochondrial OS=Caenorhabditis elegans GN=Y39E4A.3 PE=1 SV=2	TPP-dependent pyruvate or acetoin dehydrogenase subunit alpha	K00166|1|1e-122|361|obr:102700387| 2-oxoisovalerate dehydrogenase E1 component alpha subunit [EC:1.2.4.4]	GO:0008152//metabolic process	GO:0016624//oxidoreductase activity, acting on the aldehyde or oxo group of donors, disulfide as acceptor	GO:0005739//mitochondrion	Three growth phases
XP_002295594.1	-	predicted protein [Thalassiosira pseudonana CCMP1335]	Potassium voltage-gated channel subfamily H member 1 OS=Rattus norvegicus GN=Kcnh1 PE=1 SV=1	Signal-transduction protein containing cAMP-binding, CBS, and nucleotidyltransferase domains	-	GO:0055085//transmembrane transport;GO:0006813//potassium ion transport	GO:0005249//voltage-gated potassium channel activity	GO:0016021//integral component of membrane	Three growth phases
XP_002295290.1	-	predicted protein [Thalassiosira pseudonana CCMP1335]	-	-	-	-	-	-	Three growth phases
XP_002289425.1	-	predicted protein [Thalassiosira pseudonana CCMP1335]	-	-	-	-	-	-	Three growth phases
XP_002290530.1	-	heat shock protein, HSP70, hsc70 [Thalassiosira pseudonana CCMP1335]	Heat shock cognate 71 kDa protein OS=Pongo abelii GN=HSPA8 PE=2 SV=2	Molecular chaperone DnaK (HSP70)	K03283|1|0.0|557|adu:107459962| heat shock 70kDa protein 1/8	GO:0006950//response to stress	GO:0005524//ATP binding	-	Three growth phases
XP_002288449.1	-	40S ribosomal protein-like protein [Thalassiosira pseudonana CCMP1335]	40S ribosomal protein S0 OS=Laccaria bicolor (strain S238N-H82 / ATCC MYA-4686) GN=RPS0 PE=3 SV=1	Ribosomal protein S2	K02998|1|1e-103|302|smo:SELMODRAFT_36118| small subunit ribosomal protein SAe	GO:0006412//translation;GO:0008295//spermidine biosynthetic process;GO:0006527//arginine catabolic process;GO:0009651//response to salt stress;GO:0042256//mature ribosome assembly	GO:0003735//structural constituent of ribosome;GO:0008792//arginine decarboxylase activity	GO:0015935//small ribosomal subunit;GO:0009507//chloroplast;GO:0022626//cytosolic ribosome;GO:0005634//nucleus;GO:0005886//plasma membrane	Three growth phases
XP_002288421.1	-	predicted protein [Thalassiosira pseudonana CCMP1335]	-	-	-	-	-	-	Three growth phases
XP_002290076.1	-	hypothetical protein THAPSDRAFT_268825 [Thalassiosira pseudonana CCMP1335]	Cullin-4 OS=Arabidopsis thaliana GN=CUL4 PE=1 SV=1	-	K10609|1|2e-126|399|mus:103982955| cullin 4	GO:0006511//ubiquitin-dependent protein catabolic process	GO:0031625//ubiquitin protein ligase binding	GO:0031461//cullin-RING ubiquitin ligase complex	Three growth phases
XP_002287952.1	-	predicted protein [Thalassiosira pseudonana CCMP1335]	Serine/threonine-protein kinase CHK1 OS=Ustilago maydis (strain 521 / FGSC 9021) GN=CHK1 PE=3 SV=1	Serine/threonine protein kinase	K14498|1|9e-34|126|mis:MICPUN_80902| serine/threonine-protein kinase SRK2 [EC:2.7.11.1]	GO:0006468//protein phosphorylation	GO:0004713//protein tyrosine kinase activity;GO:0005524//ATP binding	-	Three growth phases
XP_002287440.1	-	predicted protein [Thalassiosira pseudonana CCMP1335]	Calcium-dependent protein kinase 10 OS=Oryza sativa subsp. japonica GN=CPK10 PE=2 SV=1	ABC-type branched-chain amino acid transport system, periplasmic component	K13412|1|4e-77|251|pmum:103336008| calcium-dependent protein kinase [EC:2.7.11.1]	GO:0006468//protein phosphorylation	GO:0005509//calcium ion binding;GO:0005524//ATP binding;GO:0004674//protein serine/threonine kinase activity	-	Three growth phases
XP_002286826.1	-	predicted protein [Thalassiosira pseudonana CCMP1335]	Protein VAC14 homolog OS=Arabidopsis thaliana GN=VAC14 PE=1 SV=2	-	K15305|1|0.0|545|egu:105048491| vacuole morphology and inheritance protein 14	-	-	-	Three growth phases
XP_002288040.1	-	proline dehydrogenase [Thalassiosira pseudonana CCMP1335]	Proline dehydrogenase 1, mitochondrial OS=Homo sapiens GN=PRODH PE=1 SV=3	Proline dehydrogenase	K00318|1|7e-120|364|csl:COCSUDRAFT_11422| proline dehydrogenase [EC:1.5.-.-]	GO:0006537//glutamate biosynthetic process;GO:0006562//proline catabolic process;GO:0055114//oxidation-reduction process	GO:0005509//calcium ion binding;GO:0004657//proline dehydrogenase activity	-	Three growth phases
XP_002287243.1	-	predicted protein [Thalassiosira pseudonana CCMP1335]	-	-	-	-	-	-	Three growth phases
XP_002289722.1	-	predicted protein [Thalassiosira pseudonana CCMP1335]	-	-	-		GO:0008270//zinc ion binding	-	Three growth phases
XP_002294291.1	-	predicted protein [Thalassiosira pseudonana CCMP1335]	Protein pelota homolog OS=Pongo abelii GN=PELO PE=2 SV=1	Stalled ribosome rescue protein Dom34, pelota family	K06965|1|9e-132|387|ppp:PHYPADRAFT_63278| protein pelota	-	-	-	Three growth phases
XP_002296893.1	-	predicted protein [Thalassiosira pseudonana CCMP1335]	-	Uncharacterized conserved protein	-	-	-	-	Three growth phases
XP_002297398.1	-	predicted protein [Thalassiosira pseudonana CCMP1335]	-	-	-	-	-	-	Three growth phases
XP_002292541.1	-	predicted protein [Thalassiosira pseudonana CCMP1335]	Transcription factor GTE8 OS=Arabidopsis thaliana GN=GTE8 PE=2 SV=2	-	K11684|1|3e-11|72.0|ota:Ot05g04730| bromodomain-containing factor 1!K11721|2|7e-10|68.6|mis:MICPUN_61955| bromodomain-containing protein 3!K11724|3|7e-09|65.1|smo:SELMODRAFT_406866| bromodomain testis-specific protein	-	-	-	Three growth phases
XP_002293064.1	-	predicted protein [Thalassiosira pseudonana CCMP1335]	Quinone oxidoreductase PIG3 OS=Homo sapiens GN=TP53I3 PE=1 SV=2	NADPH:quinone reductase or related Zn-dependent oxidoreductase	K07119|1|1e-09|66.2|brp:103871396| uncharacterized protein	GO:0051716//cellular response to stimulus;GO:0042221//response to chemical;GO:0051707//response to other organism;GO:0044237//cellular metabolic process;GO:0048583//regulation of response to stimulus;GO:0006970//response to osmotic stress;GO:0050794//regulation of cellular process;GO:0055114//oxidation-reduction process;GO:0006952//defense response	GO:0008270//zinc ion binding;GO:0016491//oxidoreductase activity	GO:0009507//chloroplast	Three growth phases
XP_002291492.1	-	predicted protein [Thalassiosira pseudonana CCMP1335]	-	Ferredoxin	K00901|1|1e-10|65.9|apro:F751_1887| diacylglycerol kinase (ATP) [EC:2.7.1.107]	-	-	-	Three growth phases
XP_002290315.1	-	ypt1-like rab-type small G protein [Thalassiosira pseudonana CCMP1335]	Ras-like GTP-binding protein YPT1 OS=Phytophthora infestans GN=YPT1 PE=3 SV=1	GTPase SAR1 family domain	K07874|1|2e-117|335|zma:100191848| Ras-related protein Rab-1A	GO:0046686//response to cadmium ion;GO:0006888//ER to Golgi vesicle-mediated transport;GO:0007264//small GTPase mediated signal transduction;GO:0015031//protein transport	GO:0005525//GTP binding	GO:0005773//vacuole;GO:0005886//plasma membrane	Three growth phases
XP_002289005.1	-	member of fucoxanthin chlorophyll a/c family, lhca clade [Thalassiosira pseudonana CCMP1335]	Photosystem I chlorophyll a/b-binding protein 5, chloroplastic OS=Arabidopsis thaliana GN=LHCA5 PE=1 SV=1	-	K08907|1|8e-40|139|gsl:Gasu_11610|	GO:0009765//photosynthesis, light harvesting		GO:0016020//membrane;GO:0009507//chloroplast	Three growth phases
XP_002286624.1	-	predicted protein [Thalassiosira pseudonana CCMP1335]	LARGE xylosyl- and glucuronyltransferase 2 OS=Rattus norvegicus GN=Large2 PE=2 SV=1	-	K09668|1|2e-13|73.6|vcn:VOLCADRAFT_103232| glycosyltransferase-like protein LARGE [EC:2.4.2.- 2.4.1.-]	-	-	-	Three growth phases
XP_002293216.1	-	predicted protein [Thalassiosira pseudonana CCMP1335]	PRKR-interacting protein 1 homolog OS=Xenopus tropicalis GN=prkrip1 PE=2 SV=1	-	-	-	-	-	Three growth phases
XP_002296127.1	-	predicted protein [Thalassiosira pseudonana CCMP1335]	ATP-dependent zinc metalloprotease FTSH 8, mitochondrial OS=Oryza sativa subsp. japonica GN=FTSH8 PE=3 SV=1	ATP-dependent Zn proteases	K08956|1|0.0|638|egu:105056920| AFG3 family protein [EC:3.4.24.-]	GO:0006200//ATP catabolic process;GO:0006508//proteolysis;GO:0030163//protein catabolic process	GO:0008270//zinc ion binding;GO:0004222//metalloendopeptidase activity;GO:0005524//ATP binding;GO:0016887//ATPase activity	GO:0016021//integral component of membrane	Three growth phases
XP_002286940.1	-	hypothetical protein THAPSDRAFT_1711 [Thalassiosira pseudonana CCMP1335]	SEC14-like protein 4 OS=Mus musculus GN=Sec14l4 PE=1 SV=1	-	-	-	-	-	Three growth phases
XP_002295725.1	-	predicted protein [Thalassiosira pseudonana CCMP1335]	-	-	-	-	-	-	Three growth phases
XP_002288242.1	-	predicted protein [Thalassiosira pseudonana CCMP1335]	Enoyl-CoA hydratase domain-containing protein 3, mitochondrial OS=Rattus norvegicus GN=Echdc3 PE=2 SV=1	Enoyl-CoA hydratase/carnithine racemase	K01661|1|1e-23|100|bvg:104897616| naphthoate synthase [EC:4.1.3.36]	GO:0008152//metabolic process	GO:0003824//catalytic activity	-	Three growth phases
XP_002297487.1	-	predicted protein [Thalassiosira pseudonana CCMP1335]	Chromosome-associated kinesin KIF4 OS=Mus musculus GN=Kif4 PE=1 SV=3	-	K10395|1|4e-83|255|smo:SELMODRAFT_2601| kinesin family member 4/21/27	GO:0007018//microtubule-based movement	GO:0005524//ATP binding;GO:0003777//microtubule motor activity	GO:0005874//microtubule	Three growth phases
XP_002296215.1	-	predicted protein [Thalassiosira pseudonana CCMP1335]	-	-	-	-	-	-	Three growth phases
XP_002287115.1	-	predicted protein [Thalassiosira pseudonana CCMP1335]	Tyrosine--tRNA ligase 1, cytoplasmic OS=Arabidopsis thaliana GN=At2g33840 PE=2 SV=1	Tryptophanyl-tRNA synthetase	K01866|1|3e-140|404|mpp:MICPUCDRAFT_69880| tyrosyl-tRNA synthetase [EC:6.1.1.1]	GO:0006418//tRNA aminoacylation for protein translation	GO:0004831//tyrosine-tRNA ligase activity;GO:0005524//ATP binding	GO:0005737//cytoplasm	Three growth phases
XP_002297285.1	-	predicted protein [Thalassiosira pseudonana CCMP1335]	-	-	-	-	-	-	Three growth phases
XP_002287895.1	-	hydroxyacylglutathione hydrolase [Thalassiosira pseudonana CCMP1335]	Hydroxyacylglutathione hydrolase cytoplasmic OS=Arabidopsis thaliana GN=GLX2-2 PE=1 SV=2	Glyoxylase or a related metal-dependent hydrolase, beta-lactamase superfamily II	K01069|1|2e-75|233|cit:102626039| hydroxyacylglutathione hydrolase [EC:3.1.2.6]	GO:0032787//monocarboxylic acid metabolic process;GO:0006081//cellular aldehyde metabolic process	GO:0008270//zinc ion binding;GO:0004416//hydroxyacylglutathione hydrolase activity	GO:0005829//cytosol	Three growth phases
XP_002287050.1	-	predicted protein [Thalassiosira pseudonana CCMP1335]	-	-	-	-	-	-	Three growth phases
XP_002286599.1	-	predicted protein [Thalassiosira pseudonana CCMP1335]	Protein argonaute 16 OS=Oryza sativa subsp. japonica GN=AGO16 PE=2 SV=2	-	K11593|1|2e-08|62.4|mtr:MTR_6g043180| eukaryotic translation initiation factor 2C		GO:0003676//nucleic acid binding	-	Three growth phases
XP_002296415.1	-	predicted protein [Thalassiosira pseudonana CCMP1335]	-	-	-	-	-	-	Three growth phases
XP_002288364.1	-	DNA topoisomerase [Thalassiosira pseudonana CCMP1335]	DNA gyrase subunit B OS=Thermotoga maritima (strain ATCC 43589 / MSB8 / DSM 3109 / JCM 10099) GN=gyrB PE=3 SV=2	DNA gyrase/topoisomerase IV, subunit B	K02470|1|0.0|613|jcu:105642353| DNA gyrase subunit B [EC:5.99.1.3]	GO:0006265//DNA topological change	GO:0003918//DNA topoisomerase type II (ATP-hydrolyzing) activity;GO:0005524//ATP binding	GO:0005694//chromosome	Three growth phases
XP_002295116.1	-	predicted protein [Thalassiosira pseudonana CCMP1335]	DmX-like protein 2 OS=Mus musculus GN=Dmxl2 PE=1 SV=3	-	-	-	-	-	Three growth phases
XP_002293801.1	-	predicted protein [Thalassiosira pseudonana CCMP1335]	-	-	-		GO:0016757//transferase activity, transferring glycosyl groups	-	Three growth phases
XP_002291330.1	-	hypothetical protein THAPSDRAFT_34632 [Thalassiosira pseudonana CCMP1335]	-	Predicted Rossmann fold nucleotide-binding protein DprA/Smf involved in DNA uptake	K08333|1|5e-41|149|apro:F751_2108| phosphoinositide-3-kinase, regulatory subunit 4 [EC:2.7.11.1]			GO:0009536//plastid	Three growth phases
XP_002295147.1	-	predicted protein [Thalassiosira pseudonana CCMP1335]	-	-	-		GO:0016772//transferase activity, transferring phosphorus-containing groups	-	Three growth phases
XP_002288484.1	-	hypothetical protein THAPSDRAFT_3748 [Thalassiosira pseudonana CCMP1335]	Mitochondrial substrate carrier family protein ucpB OS=Dictyostelium discoideum GN=ucpB PE=3 SV=1	-	K15106|1|1e-49|169|smo:SELMODRAFT_233107| solute carrier family 25 (mitochondrial carrier), member 14/30!K15112|3|6e-44|154|ppp:PHYPADRAFT_98857| solute carrier family 25 (mitochondrial uncoupling protein), member 27!K15103|4|4e-43|153|fve:101292614| solute carrier family 25 (mitochondrial uncoupling protein), member 8/9	GO:0055085//transmembrane transport		GO:0016021//integral component of membrane	Three growth phases
XP_002296841.1	-	predicted protein [Thalassiosira pseudonana CCMP1335]	-	Mannosyltransferase OCH1 or related enzyme	-	-	-	-	Three growth phases
XP_002296124.1	-	predicted protein [Thalassiosira pseudonana CCMP1335]	-	-	-			GO:0016021//integral component of membrane	Three growth phases
XP_002293333.1	-	predicted protein [Thalassiosira pseudonana CCMP1335]	-	-	-	-	-	-	Three growth phases
XP_002286491.1	-	predicted protein [Thalassiosira pseudonana CCMP1335]	Uncharacterized glycosyltransferase L373 OS=Acanthamoeba polyphaga mimivirus GN=MIMI_L373 PE=3 SV=1	Mannosyltransferase OCH1 or related enzyme	-	-	-	-	Three growth phases
XP_002288407.1	-	phospholipase [Thalassiosira pseudonana CCMP1335]	Phospholipase D beta 2 OS=Arabidopsis thaliana GN=PLDBETA2 PE=2 SV=3	Phosphatidylserine/phosphatidylglycerophosphate/cardiolipin synthase or related enzyme	K01115|1|8e-159|486|sly:543821| phospholipase D1/2 [EC:3.1.4.4]	GO:0050896//response to stimulus;GO:0008152//metabolic process	GO:0005488//binding;GO:0004620//phospholipase activity;GO:0008081//phosphoric diester hydrolase activity	-	Three growth phases
XP_002287455.1	-	metalloprotease [Thalassiosira pseudonana CCMP1335]	Extracellular metalloproteinase 1 OS=Arthroderma otae GN=MEP1 PE=1 SV=1	Regulatory P domain of the subtilisin-like proprotein convertases and other proteases	-	GO:0006508//proteolysis	GO:0004222//metalloendopeptidase activity;GO:0008270//zinc ion binding	GO:0005615//extracellular space	Three growth phases
XP_002293249.1	-	vascular plant-like receptor protein kinase [Thalassiosira pseudonana CCMP1335]	-	Leucine-rich repeat (LRR) protein	K13420|1|2e-06|53.1|rcu:8284055| LRR receptor-like serine/threonine-protein kinase FLS2 [EC:2.7.11.1]	GO:0016310//phosphorylation	GO:0016301//kinase activity	-	Three growth phases
XP_002294936.1	-	atp-dependent RNA helicase [Thalassiosira pseudonana CCMP1335]	Fanconi anemia group M protein OS=Homo sapiens GN=FANCM PE=1 SV=2	ERCC4-related helicase	K10896|1|1e-77|242|vra:106756419| fanconi anemia group M protein		GO:0046872//metal ion binding;GO:0008026//ATP-dependent helicase activity;GO:0003676//nucleic acid binding;GO:0005524//ATP binding	-	Three growth phases
XP_002287678.1	-	predicted protein [Thalassiosira pseudonana CCMP1335]	-	-	-	-	-	-	Three growth phases
XP_002295311.1	-	hypothetical protein THAPSDRAFT_270137 [Thalassiosira pseudonana CCMP1335]	Calmodulin-like protein OS=Caenorhabditis elegans GN=cal-1 PE=3 SV=1	Ca2+-binding protein, EF-hand superfamily	K13412|1|1e-08|58.5|pvu:PHAVU_002G161200g| calcium-dependent protein kinase [EC:2.7.11.1]!K02183|2|2e-08|55.5|sita:101769754| calmodulin		GO:0005509//calcium ion binding	-	Three growth phases
XP_002290998.1	-	predicted protein [Thalassiosira pseudonana CCMP1335]	RNA polymerase sigma factor SigA OS=Nostoc sp. (strain PCC 7120 / SAG 25.82 / UTEX 2576) GN=sigA PE=3 SV=1	DNA-directed RNA polymerase, sigma subunit (sigma70/sigma32)	K03086|1|2e-48|169|olu:OSTLU_41331| RNA polymerase primary sigma factor	GO:0006352//DNA-templated transcription, initiation;GO:0006355//regulation of transcription, DNA-templated	GO:0003700//sequence-specific DNA binding transcription factor activity;GO:0003677//DNA binding;GO:0016987//sigma factor activity	-	Three growth phases
XP_002289727.1	-	predicted protein [Thalassiosira pseudonana CCMP1335]	Prostaglandin F synthase OS=Trypanosoma cruzi (strain CL Brener) GN=Tc00.1047053511287.49 PE=1 SV=2	Aldo/keto reductase, related to diketogulonate reductase	K19642|1|7e-25|105|fve:101312822| D-galacturonate reductase [EC:1.1.1.365]!K00011|5|8e-23|100|cmo:103490340| aldehyde reductase [EC:1.1.1.21]	GO:0055114//oxidation-reduction process	GO:0016491//oxidoreductase activity	-	Three growth phases
XP_002295478.1	-	predicted protein [Thalassiosira pseudonana CCMP1335]	Protocadherin Fat 3 OS=Mus musculus GN=Fat3 PE=1 SV=2	-	-	-	-	-	Three growth phases
XP_002296292.1	-	predicted protein [Thalassiosira pseudonana CCMP1335]	Phosphatidylinositol 4-kinase OS=Dictyostelium discoideum GN=pikD PE=3 SV=3	-	K19801|1|1e-51|181|cme:CYME_CMI125C| phosphatidylinositol 4-kinase B [EC:2.7.1.67]	GO:0046854//phosphatidylinositol phosphorylation;GO:0048015//phosphatidylinositol-mediated signaling	GO:0016773//phosphotransferase activity, alcohol group as acceptor;GO:0016301//kinase activity	-	Three growth phases
XP_002286541.1	-	predicted protein [Thalassiosira pseudonana CCMP1335]	-	-	-	GO:0006487//protein N-linked glycosylation	GO:0003830//beta-1,4-mannosylglycoprotein 4-beta-N-acetylglucosaminyltransferase activity	GO:0016020//membrane	Three growth phases
XP_002295898.1	-	predicted protein [Thalassiosira pseudonana CCMP1335]	-	-	-	-	-	-	Three growth phases
XP_002287350.1	-	predicted protein [Thalassiosira pseudonana CCMP1335]	Uncharacterized GTP-binding protein C428.15 OS=Schizosaccharomyces pombe (strain 972 / ATCC 24843) GN=SPBC428.15 PE=3 SV=1	Ribosome-binding ATPase YchF, GTP1/OBG family	K19788|1|2e-08|61.6|rcu:8272636| obg-like ATPase 1		GO:0005525//GTP binding	-	Three growth phases
XP_002287148.1	-	predicted protein [Thalassiosira pseudonana CCMP1335]	Sister chromatid cohesion protein SCC2 OS=Arabidopsis thaliana GN=SCC2 PE=1 SV=1	-	K06672|1|4e-71|269|bvg:104906167| cohesin loading factor subunit SCC2		GO:0008270//zinc ion binding	-	Three growth phases
XP_002295978.1	-	predicted protein [Thalassiosira pseudonana CCMP1335]	Dynein beta chain, ciliary OS=Heliocidaris crassispina PE=1 SV=1	-	K10408|1|3e-37|140|cre:CHLREDRAFT_130849| dynein heavy chain, axonemal	GO:0007018//microtubule-based movement	GO:0003777//microtubule motor activity;GO:0000166//nucleotide binding	GO:0030286//dynein complex	Three growth phases
XP_002294456.1	-	predicted protein [Thalassiosira pseudonana CCMP1335]	-	-	K08331|1|1e-10|69.7|cvr:CHLNCDRAFT_137965| autophagy-related protein 13	-	-	-	Three growth phases
XP_002289179.1	-	casein kinase-like protein [Thalassiosira pseudonana CCMP1335]	Casein kinase I OS=Toxoplasma gondii PE=2 SV=1	Serine/threonine protein kinase	K02218|1|9e-115|338|cre:CHLREDRAFT_137286| casein kinase 1 [EC:2.7.11.1]	GO:0006468//protein phosphorylation;GO:0048856//anatomical structure development	GO:0004674//protein serine/threonine kinase activity;GO:0005524//ATP binding	GO:0044424//intracellular part	Three growth phases
XP_002293110.1	-	predicted protein [Thalassiosira pseudonana CCMP1335]	-	Secreted phosphatase, PhoX family	-	-	-	-	Three growth phases
XP_002291495.1	-	predicted protein [Thalassiosira pseudonana CCMP1335]	Uncharacterized oxidoreductase C663.06c OS=Schizosaccharomyces pombe (strain 972 / ATCC 24843) GN=SPCC663.06c PE=3 SV=1	NAD(P)-dependent dehydrogenase, short-chain alcohol dehydrogenase family	K15095|1|1e-08|58.5|mtr:MTR_7g106800| (+)-neomenthol dehydrogenase [EC:1.1.1.208]!K00079|3|3e-07|54.7|thj:104825040| carbonyl reductase 1 [EC:1.1.1.184 1.1.1.189 1.1.1.197]	GO:0055114//oxidation-reduction process	GO:0016491//oxidoreductase activity;GO:0000166//nucleotide binding	-	Three growth phases
XP_002295138.1	-	predicted protein [Thalassiosira pseudonana CCMP1335]	-	-	-	-	-	-	Three growth phases
XP_002294166.1	-	predicted protein [Thalassiosira pseudonana CCMP1335]	-	-	-	-	-	-	Three growth phases
XP_002294189.1	-	predicted protein [Thalassiosira pseudonana CCMP1335]	-	-	-	-	-	-	Three growth phases
XP_002291317.1	-	predicted protein [Thalassiosira pseudonana CCMP1335]	-	-	-	-	-	-	Three growth phases
XP_002290194.1	-	predicted protein [Thalassiosira pseudonana CCMP1335]	Uncharacterized protein C24H6.11c OS=Schizosaccharomyces pombe (strain 972 / ATCC 24843) GN=SPAC24H6.11c PE=4 SV=1	cAMP-binding domain of CRP or a regulatory subunit of cAMP-dependent protein kinases	K03321|1|4e-06|55.8|vcn:VOLCADRAFT_94701| sulfate permease, SulP family	-	-	-	Three growth phases
XP_002293864.1	-	hypothetical protein THAPSDRAFT_269725 [Thalassiosira pseudonana CCMP1335]	Probable LRR receptor-like serine/threonine-protein kinase IRK OS=Arabidopsis thaliana GN=IRK PE=1 SV=1	Leucine-rich repeat (LRR) protein	K00924|1|7e-17|87.8|mdm:103446370|		GO:0000166//nucleotide binding	-	Three growth phases
XP_002289644.1	-	predicted protein [Thalassiosira pseudonana CCMP1335]	-	-	-	-	-	-	Three growth phases
XP_002291701.1	-	predicted protein [Thalassiosira pseudonana CCMP1335]	Heat shock transcription factor, Y-linked OS=Homo sapiens GN=HSFY1 PE=1 SV=1	-	-	GO:0006355//regulation of transcription, DNA-templated	GO:0043565//sequence-specific DNA binding;GO:0003700//sequence-specific DNA binding transcription factor activity	GO:0005634//nucleus	Three growth phases
XP_002293535.1	-	ribose-phosphat pyrophosphokinase [Thalassiosira pseudonana CCMP1335]	Ribose-phosphate pyrophosphokinase OS=Bacillus caldolyticus GN=prs PE=3 SV=1	Phosphoribosylpyrophosphate synthetase	K00948|1|1e-52|181|brp:103867363| ribose-phosphate pyrophosphokinase [EC:2.7.6.1]	GO:0009165//nucleotide biosynthetic process;GO:0016310//phosphorylation;GO:0009116//nucleoside metabolic process	GO:0016301//kinase activity;GO:0004749//ribose phosphate diphosphokinase activity;GO:0000287//magnesium ion binding	-	Three growth phases
XP_002294289.1	-	predicted protein [Thalassiosira pseudonana CCMP1335]	-	-	-	-	-	-	Three growth phases
XP_002295418.1	-	predicted protein [Thalassiosira pseudonana CCMP1335]	Methyltransferase-like protein 13 OS=Xenopus laevis GN=mettl13 PE=2 SV=1	-	K20177|1|4e-07|57.0|smo:SELMODRAFT_449189| vacuolar protein sorting-associated protein 3	-	-	-	Three growth phases
XP_002296162.1	-	predicted protein [Thalassiosira pseudonana CCMP1335]	-	-	-	GO:0055085//transmembrane transport		GO:0016021//integral component of membrane	Three growth phases
XP_002287329.1	-	hypothetical protein THAPSDRAFT_39539 [Thalassiosira pseudonana CCMP1335]	Casein kinase II subunit alpha-2 OS=Oryza sativa subsp. japonica GN=HD6 PE=3 SV=1	PASTA domain, binds beta-lactams	K03097|1|0.0|533|mis:MICPUN_51087| casein kinase II subunit alpha [EC:2.7.11.1]	GO:0006468//protein phosphorylation	GO:0005524//ATP binding;GO:0004674//protein serine/threonine kinase activity	-	Three growth phases
XP_002290304.1	-	Lipase/esterase [Thalassiosira pseudonana CCMP1335]	Esterase OS=Acinetobacter lwoffii GN=est PE=3 SV=2	Acetyl esterase/lipase	-	GO:0008152//metabolic process	GO:0016787//hydrolase activity	-	Three growth phases
XP_002287855.1	-	hypothetical protein THAPSDRAFT_261394 [Thalassiosira pseudonana CCMP1335]	Prostaglandin F synthase OS=Trypanosoma cruzi (strain CL Brener) GN=Tc00.1047053511287.49 PE=1 SV=2	Aldo/keto reductase, related to diketogulonate reductase	K17743|1|2e-25|106|ccp:CHC_T00007631001| D-xylose reductase [EC:1.1.1.307]!K00011|2|6e-23|99.0|vvi:100243586| aldehyde reductase [EC:1.1.1.21]	GO:0055114//oxidation-reduction process	GO:0016491//oxidoreductase activity	-	Three growth phases
XP_002295269.1	-	predicted protein [Thalassiosira pseudonana CCMP1335]	-	-	-	-	-	-	Three growth phases
XP_002285966.1	-	predicted protein [Thalassiosira pseudonana CCMP1335]	-	-	-	-	-	-	Three growth phases
XP_002294220.1	-	predicted protein [Thalassiosira pseudonana CCMP1335]	-	-	-	-	-	-	Three growth phases
XP_002291140.1	-	hypothetical protein THAPSDRAFT_262941 [Thalassiosira pseudonana CCMP1335]	Heat shock factor protein OS=Xenopus laevis GN=hsf1 PE=2 SV=1	-	K09419|1|2e-16|71.6|cvr:CHLNCDRAFT_15492| heat shock transcription factor, other eukaryote	GO:0006355//regulation of transcription, DNA-templated	GO:0003700//sequence-specific DNA binding transcription factor activity;GO:0043565//sequence-specific DNA binding	GO:0005634//nucleus	Three growth phases
XP_002297051.1	-	predicted protein [Thalassiosira pseudonana CCMP1335]	-	-	-	-	-	-	Three growth phases
XP_002287814.1	-	predicted protein [Thalassiosira pseudonana CCMP1335]	Calcium-dependent protein kinase 2 OS=Plasmodium falciparum (isolate 3D7) GN=CPK2 PE=2 SV=3	Predicted ATPase	K13412|1|5e-57|194|mus:103979381| calcium-dependent protein kinase [EC:2.7.11.1]	GO:0006468//protein phosphorylation	GO:0004672//protein kinase activity;GO:0005524//ATP binding	-	Three growth phases
XP_002290593.1	-	peptide chain release factor 1 [Thalassiosira pseudonana CCMP1335]	Peptide chain release factor 1 OS=Orientia tsutsugamushi (strain Boryong) GN=prfA PE=3 SV=1	Protein chain release factor A	K02835|1|2e-66|214|olu:OSTLU_41024| peptide chain release factor 1	GO:0006415//translational termination	GO:0016149//translation release factor activity, codon specific	GO:0005737//cytoplasm	Three growth phases
XP_002295958.1	-	predicted protein [Thalassiosira pseudonana CCMP1335]	-	-	-	-	-	-	Three growth phases
YP_874503.1	XP_002297549.1	ATP synthase CF0 B' chain subunit II [Thalassiosira pseudonana]	ATP synthase subunit b', chloroplastic OS=Thalassiosira pseudonana GN=atpG PE=3 SV=1	FoF1-type ATP synthase, membrane subunit b or b'	K02111|1|1e-17|82.4|gsl:Gasu_40630| F-type H+-transporting ATPase subunit alpha [EC:3.6.3.14]!K02109|2|4e-15|72.0|ppp:PHYPADRAFT_115956| F-type H+-transporting ATPase subunit b	GO:0030168//platelet activation;GO:0051258//protein polymerization;GO:0015986//ATP synthesis coupled proton transport;GO:0007165//signal transduction	GO:0005102//receptor binding;GO:0015078//hydrogen ion transmembrane transporter activity;GO:0030674//protein binding, bridging;GO:0005524//ATP binding	GO:0016021//integral component of membrane;GO:0005577//fibrinogen complex;GO:0045263//proton-transporting ATP synthase complex, coupling factor F(o);GO:0009535//chloroplast thylakoid membrane	Three growth phases
XP_002286897.1	-	hypothetical protein THAPSDRAFT_268080 [Thalassiosira pseudonana CCMP1335]	-	-	K17265|1|5e-09|58.2|nnu:104609434| Ras GTPase-activating protein-binding protein 1 [EC:3.6.4.12 3.6.4.13]	GO:0006810//transport		GO:0005622//intracellular	Three growth phases
XP_002291686.1	-	predicted protein [Thalassiosira pseudonana CCMP1335]	-	-	K17427|1|8e-19|87.0|mis:MICPUN_102807| large subunit ribosomal protein L46		GO:0016787//hydrolase activity	-	Three growth phases
XP_002294815.1	-	predicted protein [Thalassiosira pseudonana CCMP1335]	Transcription initiation factor TFIID subunit 1 OS=Mus musculus GN=Taf1 PE=1 SV=2	-	K03125|1|8e-12|62.4|atr:18431981| transcription initiation factor TFIID subunit 1	-	-	-	Three growth phases
XP_002290177.1	-	predicted protein [Thalassiosira pseudonana CCMP1335]	Delta-aminolevulinic acid dehydratase, chloroplastic OS=Oryza sativa subsp. japonica GN=HEMB PE=2 SV=1	Delta-aminolevulinic acid dehydratase, porphobilinogen synthase	K01698|1|1e-159|457|ccp:CHC_T00008491001| porphobilinogen synthase [EC:4.2.1.24]	GO:0006779//porphyrin-containing compound biosynthetic process	GO:0046872//metal ion binding;GO:0004655//porphobilinogen synthase activity	GO:0009507//chloroplast	Three growth phases
XP_002295855.1	-	predicted protein [Thalassiosira pseudonana CCMP1335]	Sm-like protein LSM1B OS=Arabidopsis thaliana GN=LSM1B PE=1 SV=1	-	K12620|1|5e-24|92.0|bpg:Bathy07g03040| U6 snRNA-associated Sm-like protein LSm1	-	-	-	Three growth phases
[truncated: 8,089 more rows]

## Sheet: Supplementary Data Set 2B
Supplementary Data Set 2B. List of non-identified proteins in this study.
[truncated: 2,202 more rows]
