# Supplementary material for: Improving the genome and proteome annotations of the marine model diatom Thalassiosira pseudonana using a proteogenomics strategy
Source: Mar Life Sci Technol. 2023 Feb 3;5(1):102–15. doi: 10.1007/s42995-022-00161-y (PMC10077189; doi:10.1007/s42995-022-00161-y)
Supplement: Supplementary file 5 — Supplementary file3 (XLSX 91 KB) [file 42995_2022_161_MOESM5_ESM.xlsx]

## Sheet: Supplementary Data Set 4
Supplementary Data Set 4. Results of sequence homology analysis of novel proteins.
Novel ORF	Six-frame translation ID	Accession_first item	Description_NCBI	Organism	E Value
NG1	NC_012064_1:90698_to_89823	EJK58947.1	hypothetical protein THAOC_20888	Thalassiosira oceanica	8e-41
NG2	NC_012064_1:94219_to_95784	EJK48188.1	hypothetical protein THAOC_33038	Thalassiosira oceanica	2e-149
NG3	NC_012064_1:95880_to_96785	EJK48188.1	hypothetical protein THAOC_33038	Thalassiosira oceanica	7e-84
NG4	NC_012064_1:100505_to_99342	WP_108203444.1	CHAT domain-containing protein	Pedobacter sp. YR016	0.89
NG5	NC_012064_1:196900_to_198747	EJK64077.1	hypothetical protein THAOC_15223	Thalassiosira oceanica	1e-52
NG6	NC_012064_1:228813_to_229709	-	-	-	-
NG7	NC_012064_1:229615_to_231624	EJK65573.1	hypothetical protein THAOC_13553	Thalassiosira oceanica	4e-27
NG8	NC_012064_1:231489_to_232544	EJK65573.1	hypothetical protein THAOC_13553	Thalassiosira oceanica	2e-41
NG9	NC_012064_1:291836_to_293077	-	-	-	-
NG10	NC_012064_1:294707_to_293124	VEU36947.1	unnamed protein product	Pseudo-nitzschia multistriata	4e-48
NG11	NC_012064_1:308551_to_311064	EJK59848.1	hypothetical protein THAOC_19883	Thalassiosira oceanica	0
NG12	NC_012064_1:317220_to_318902	EJK49083.1	hypothetical protein THAOC_32077	Thalassiosira oceanica	4e-17
NG13	NC_012064_1:396095_to_394125	EJK75134.1	hypothetical protein THAOC_03155	Thalassiosira oceanica	2e-54
NG14	NC_012064_1:401912_to_402598	OEU16698.1	HMG_box-domain-containing protein	Fragilariopsis cylindrus	3e-24
NG15	NC_012064_1:435783_to_434872	XP_002291220.1	predicted protein	Thalassiosira pseudonana CCMP1335	3e-16
NG16	NC_012064_1:448972_to_449736	OEU20041.1	hypothetical protein FRACYDRAFT_260210	Fragilariopsis cylindrus	6e-69
NG17	NC_012064_1:450645_to_452435	VEU33956.1	unnamed protein product	Pseudo-nitzschia multistriata	0
NG18	NC_012064_1:488116_to_489531	GAX21505.1	hypothetical protein FisN_4Hh568	Fistulifera solaris	6e-104
NG19	NC_012064_1:516590_to_515109	EJK49573.1	hypothetical protein THAOC_31534	Thalassiosira oceanica	4e-11
NG20	NC_012064_1:562340_to_563068	EJK68889.1	hypothetical protein THAOC_09894	Thalassiosira oceanica	4e-83
NG21	NC_012064_1:620948_to_622561	EJK65446.1	hypothetical protein THAOC_13690	Thalassiosira oceanica	2e-46
NG22	NC_012064_1:629189_to_627891	EJK60793.1	hypothetical protein THAOC_18794	Thalassiosira oceanica	6e-62
NG23	NC_012064_1:635095_to_633491	EJK65501.1	hypothetical protein THAOC_13627	Thalassiosira oceanica	1e-55
NG24	NC_012064_1:635178_to_636266	EJK74506.1	hypothetical protein THAOC_03811	Thalassiosira oceanica	1e-29
NG25	NC_012064_1:637145_to_638308	EJK76097.1	hypothetical protein THAOC_02152	Thalassiosira oceanica	1e-78
NG26	NC_012064_1:677468_to_679219	GAX26742.1	hypothetical protein FisN_2Hh309	Fistulifera solaris	6e-54
NG27	NC_012064_1:735198_to_732910	-	-	-	-
NG28	NC_012064_1:740397_to_738355	EJK69177.1	hypothetical protein THAOC_09595	Thalassiosira oceanica	4e-36
NG29	NC_012064_1:742856_to_742254	XP_002185866.1	predicted protein	Phaeodactylum tricornutum CCAP 1055/1	7e-85
NG30	NC_012064_1:743534_to_742917	EJK69176.1	hypothetical protein THAOC_09594	Thalassiosira oceanica	7e-26
NG31	NC_012064_1:763041_to_764438	EJK45919.1	hypothetical protein THAOC_35442	Thalassiosira oceanica	1e-19
NG32	NC_012064_1:775482_to_774646	EJK62918.1	hypothetical protein THAOC_16451	Thalassiosira oceanica	1e-31
NG33	NC_012064_1:779855_to_780958	EJK62254.1	hypothetical protein THAOC_17137	Thalassiosira oceanica	5e-89
NG34	NC_012064_1:809916_to_812885	VEU37104.1	unnamed protein product	Pseudo-nitzschia multistriata	1e-65
NG35	NC_012064_1:813290_to_815428	EJK75307.1	hypothetical protein THAOC_02972	Thalassiosira oceanica	3e-169
NG36	NC_012064_1:826242_to_827567	EJK62927.1	hypothetical protein THAOC_16442	Thalassiosira oceanica	1e-62
NG37	NC_012064_1:845083_to_844895	-	-	-	-
NG38	NC_012064_1:846777_to_847871	EJK61880.1	hypothetical protein THAOC_17549	Thalassiosira oceanica	2e-101
NG39	NC_012064_1:859280_to_858123	EJK68691.1	hypothetical protein THAOC_10107	Thalassiosira oceanica	5e-11
NG40	NC_012064_1:913425_to_913985	-	-	-	-
NG41	NC_012064_1:913565_to_915787	XP_002184634.1	predicted protein	Phaeodactylum tricornutum CCAP 1055/1	5e-28
NG42	NC_012064_1:963047_to_964123	EJK75119.1	hypothetical protein THAOC_03168	Thalassiosira oceanica	8e-82
NG43	NC_012064_1:973054_to_975075	EJK64067.1	hypothetical protein THAOC_15234	Thalassiosira oceanica	5e-90
NG44	NC_012064_1:988199_to_987288	EJK46606.1	hypothetical protein THAOC_34720	Thalassiosira oceanica	2e-56
NG45	NC_012064_1:990132_to_989683	EJK46606.1	hypothetical protein THAOC_34720	Thalassiosira oceanica	2e-20
NG46	NC_012064_1:991481_to_990612	EJK46606.1	hypothetical protein THAOC_34720	Thalassiosira oceanica	6e-33
NG47	NC_012064_1:997108_to_995183	EJK68535.1	hypothetical protein THAOC_10275	Thalassiosira oceanica	0
NG48	NC_012064_1:1007563_to_997343	EJK68535.1	hypothetical protein THAOC_10275	Thalassiosira oceanica	0
NG49	NC_012064_1:1016325_to_1017113	XP_002292925.1	predicted protein	Thalassiosira pseudonana CCMP1335	4e-05
NG50	NC_012064_1:1021137_to_1021421	-	-	-	-
NG51	NC_012064_1:1022227_to_1021328	EJK63237.1	hypothetical protein THAOC_16124	Thalassiosira oceanica	7e-88
NG52	NC_012064_1:1025547_to_1024288	GAX27969.1	hypothetical protein FisN_32Lu038	Fistulifera solaris	8e-19
NG53	NC_012064_1:1046684_to_1047346	EJK75281.1	hypothetical protein THAOC_02999	Thalassiosira oceanica	4e-13
NG54	NC_012064_1:1057413_to_1057757	EJK69819.1	hypothetical protein THAOC_08885	Thalassiosira oceanica	3e-18
NG55	NC_012064_1:1059659_to_1061854	VEU39504.1	unnamed protein product	Pseudo-nitzschia multistriata	2e-103
NG56	NC_012064_1:1124888_to_1125868	EJK49391.1	hypothetical protein THAOC_31743	Thalassiosira oceanica	1e-37
NG57	NC_012064_1:1128211_to_1127846	GAX09832.1	FK506-binding protein 14	Fistulifera solaris	3e-57
NG58	NC_012064_1:1137326_to_1136448	GAX28657.1	arogenate/prephenate dehydratase	Fistulifera solaris	2e-66
NG59	NC_012064_1:1180686_to_1180018	EJK47249.1	hypothetical protein THAOC_34043	Thalassiosira oceanica	6e-11
NG60	NC_012064_1:1208197_to_1205543	EJK75850.1	hypothetical protein THAOC_02415	Thalassiosira oceanica	6e-177
NG61	NC_012064_1:1207803_to_1207240	-	-	-	-
NG62	NC_012064_1:1215236_to_1217635	GAX22889.1	FAD synthetase	Fistulifera solaris	6e-37
NG63	NC_012064_1:1229376_to_1230611	EJK73359.1	hypothetical protein THAOC_05023	Thalassiosira oceanica	6e-84
NG64	NC_012064_1:1231467_to_1232720	EJK62307.1	hypothetical protein THAOC_17084	Thalassiosira oceanica	7e-38
NG65	NC_012064_1:1278667_to_1277771	XP_002180279.1	predicted protein	Phaeodactylum tricornutum CCAP 1055/1	1e-10
NG66	NC_012064_1:1291631_to_1293748	XP_002180494.1	predicted protein	Phaeodactylum tricornutum CCAP 1055/1	1e-57
NG67	NC_012064_1:1296030_to_1296362	WP_028508189.1	hypothetical protein	Ruminococcaceae bacterium AB4001	5.1
NG68	NC_012064_1:1367223_to_1365733	EJK46590.1	hypothetical protein THAOC_34737	Thalassiosira oceanica	5e-108
NG69	NC_012064_1:1388852_to_1387437	EJK48392.1	hypothetical protein THAOC_32812	Thalassiosira oceanica	2e-148
NG70	NC_012064_1:1410907_to_1411860	EJK66010.1	hypothetical protein THAOC_13088	Thalassiosira oceanica	2e-65
NG71	NC_012064_1:1411899_to_1411642	-	-	-	-
NG72	NC_012064_1:1447140_to_1447886	EJK77789.1	hypothetical protein THAOC_00357	Thalassiosira oceanica	5e-83
NG73	NC_012064_1:1449739_to_1449518	XP_005777059.1	hypothetical protein EMIHUDRAFT_206673	Emiliania huxleyi	0.004
NG74	NC_012064_1:1464297_to_1463875	VEU38002.1	unnamed protein product	Pseudo-nitzschia multistriata	1e-25
NG75	NC_012064_1:1465086_to_1464301	XP_002177802.1	predicted protein	Phaeodactylum tricornutum CCAP 1055/1	1e-06
NG76	NC_012064_1:1489956_to_1490732	EJK45647.1	hypothetical protein THAOC_35731	Thalassiosira oceanica	3e-19
NG77	NC_012064_1:1490558_to_1494067	EJK45647.1	hypothetical protein THAOC_35731	Thalassiosira oceanica	0
NG78	NC_012064_1:1495357_to_1497669	EJK68359.1	hypothetical protein THAOC_10465	Thalassiosira oceanica	1e-79
NG79	NC_012064_1:1524306_to_1524659	EJK77875.1	hypothetical protein THAOC_00261	Thalassiosira oceanica	6e-32
NG80	NC_012064_1:1555107_to_1554073	EJK44692.1	hypothetical protein THAOC_36750	Thalassiosira oceanica	3e-50
NG81	NC_012064_1:1562123_to_1555452	EJK44692.1	hypothetical protein THAOC_36750	Thalassiosira oceanica	0
NG82	NC_012064_1:1563050_to_1563295	VEU37157.1	unnamed protein product	Pseudo-nitzschia multistriata	5e-15
NG83	NC_012064_1:1632407_to_1631268	EJK59301.1	hypothetical protein THAOC_20497	Thalassiosira oceanica	9e-113
NG84	NC_012064_1:1646218_to_1649016	EJK76724.1	hypothetical protein THAOC_01497	Thalassiosira oceanica	0
NG85	NC_012064_1:1658308_to_1658772	EJK49680.1	hypothetical protein THAOC_31416	Thalassiosira oceanica	9e-40
NG86	NC_012064_1:1658711_to_1659490	EJK49680.1	hypothetical protein THAOC_31416	Thalassiosira oceanica	2e-59
NG87	NC_012064_1:1661492_to_1660791	XP_002288275.1	predicted protein	Thalassiosira pseudonana CCMP1335	2e-17
NG88	NC_012064_1:1695749_to_1694577	EJK71355.1	hypothetical protein THAOC_07218	Thalassiosira oceanica	0
NG89	NC_012064_1:1697008_to_1695293	-	-	-	-
NG90	NC_012064_1:1760391_to_1761545	EJK77415.1	hypothetical protein THAOC_00758	Thalassiosira oceanica	3e-47
NG91	NC_012064_1:1775196_to_1777172	EJK68907.1	hypothetical protein THAOC_09881	Thalassiosira oceanica	7e-144
NG92	NC_012064_1:1785262_to_1784705	EJK55364.1	hypothetical protein THAOC_24909	Thalassiosira oceanica	3e-54
NG93	NC_012064_1:1801931_to_1802839	-	-	-	-
NG94	NC_012064_1:1804757_to_1807069	EJK48262.1	hypothetical protein THAOC_32957	Thalassiosira oceanica	0
NG95	NC_012064_1:1820307_to_1818541	EJK49293.1	hypothetical protein THAOC_31851	Thalassiosira oceanica	9e-52
NG96	NC_012064_1:1861468_to_1858250	XP_023031063.1	probable E3 ubiquitin-protein ligase HERC2	Drosophila willistoni	1e-12
NG97	NC_012064_1:1874129_to_1873026	TRY78191.1	hypothetical protein TCAL_04267	Tigriopus californicus	3e-14
NG98	NC_012064_1:1887905_to_1888324	-	-	-	-
NG99	NC_012064_1:1914381_to_1913557	-	-	-	-
NG100	NC_012064_1:1917991_to_1918755	-	-	-	-
NG101	NC_012064_1:1936293_to_1935484	-	-	-	-
NG102	NC_012064_1:1937425_to_1936313	-	-	-	-
NG103	NC_012064_1:1938801_to_1938616	-	-	-	-
NG104	NC_012064_1:1944770_to_1946353	-	-	-	-
NG105	NC_012064_1:1981366_to_1976195	-	-	-	-
NG106	NC_012064_1:2042596_to_2042967	-	-	-	-
NG107	NC_012064_1:2063588_to_2064256	-	-	-	-
NG108	NC_012064_1:2097236_to_2096892	EJK55830.1	hypothetical protein THAOC_24391	Thalassiosira oceanica	6e-31
NG109	NC_012064_1:2155142_to_2156254	-	-	-	-
NG110	NC_012064_1:2163152_to_2164717	CDS04847.1	hypothetical protein LRAMOSA07377	Lichtheimia ramosa	7e-167
NG111	NC_012064_1:2165567_to_2167030	EJK69371.1	hypothetical protein THAOC_09380	Thalassiosira oceanica	2e-24
NG112	NC_012064_1:2220838_to_2220248	VEU45279.1	unnamed protein product	Pseudo-nitzschia multistriata	2e-27
NG113	NC_012064_1:2243576_to_2245312	-	-	-	-
NG114	NC_012064_1:2266525_to_2267358	KFQ40357.1	ADP-ribosylation factor-like 6-interacting protein 4	Mesitornis unicolor	6e-11
NG115	NC_012064_1:2273130_to_2272006	-	-	-	-
NG116	NC_012064_1:2352819_to_2351989	XP_002287022.1	predicted protein	Thalassiosira pseudonana CCMP1335	7e-51
NG117	NC_012064_1:2394575_to_2395366	EJK62869.1	hypothetical protein THAOC_16503	Thalassiosira oceanica	2e-36
NG118	NC_012064_1:2395410_to_2396417	EJK62869.1	hypothetical protein THAOC_16503	Thalassiosira oceanica	1e-49
NG119	NC_012064_1:2433206_to_2433568	-	-	-	-
NG120	NC_012064_1:2446131_to_2446706	EJK70203.1	hypothetical protein THAOC_08459	Thalassiosira oceanica	4e-33
NG121	NC_012064_1:2485109_to_2485786	-	-	-	-
NG122	NC_012064_1:2488786_to_2487131	XP_002286993.1	HSP70 domain-containing protein	Thalassiosira pseudonana	0
NG123	NC_012064_1:2494137_to_2492809	XP_003055104.1	predicted protein	Micromonas pusilla CCMP1545	2e-17
NG124	NC_012064_1:2583343_to_2580461	-	-	-	-
NG125	NC_012064_1:2584398_to_2583343	XP_635942.1	hypothetical protein DDB_G0289987	Dictyostelium discoideum AX4	0.002
NG126	NC_012064_1:2586161_to_2585694	-	-	-	-
NG127	NC_012064_1:2685116_to_2684262	EJK63572.1	hypothetical protein THAOC_15763	Thalassiosira oceanica	4e-46
NG128	NC_012064_1:2708281_to_2709330	EJK67188.1	hypothetical protein THAOC_11812	Thalassiosira oceanica	4e-101
NG129	NC_012064_1:2726796_to_2727179	-	-	-	-
NG130	NC_012064_1:2782547_to_2783794	RKO88013.1	hypothetical protein BDK51DRAFT_27078	Blyttiomyces helicus	4.6
NG131	NC_012064_1:2800028_to_2798685	EJK71269.1	hypothetical protein THAOC_07312	Thalassiosira oceanica	2e-71
NG132	NC_012064_1:2837445_to_2837867	-	-	-	-
NG133	NC_012064_1:2869013_to_2868114	XP_002180252.1	predicted protein	Phaeodactylum tricornutum CCAP 1055/1	1e-34
NG134	NC_012064_1:2914224_to_2913649	EJK76096.1	hypothetical protein THAOC_02161	Thalassiosira oceanica	2e-27
NG135	NC_012064_1:2934522_to_2933632	XP_002287190.1	predicted protein	Thalassiosira pseudonana CCMP1335	5e-85
NG136	NC_012064_1:2947388_to_2948521	PKK83829.1	hypothetical protein CVT49_06745	candidate division Zixibacteria bacterium HGW-Zixibacteria-1	2e-26
NG137	NC_012064_1:2950700_to_2951836	VEU35863.1	unnamed protein product	Pseudo-nitzschia multistriata	9e-106
NG138	NC_012064_1:2951908_to_2953059	EJK59591.1	hypothetical protein THAOC_20158	Thalassiosira oceanica	9e-125
NG139	NC_012064_1:3009945_to_3010223	-	-	-	-
NG140	NC_012065_1:28464_to_30728	GAX14019.1	tyrosyl-tRNA synthetase	Fistulifera solaris	3e-91
NG141	NC_012065_1:63076_to_63258	EJK47943.1	hypothetical protein THAOC_33304	Thalassiosira oceanica	2e-18
NG142	NC_012065_1:125697_to_125437	EJK71201.1	hypothetical protein THAOC_07381	Thalassiosira oceanica	1e-11
NG143	NC_012065_1:143059_to_141929	-	-	-	-
NG144	NC_012065_1:155171_to_154881	-	-	-	-
NG145	NC_012065_1:162581_to_163036	EJK46231.1	hypothetical protein THAOC_35108	Thalassiosira oceanica	2e-11
NG146	NC_012065_1:172201_to_172605	OEU22451.1	HMG_box-domain-containing protein	Fragilariopsis cylindrus	8e-39
NG147	NC_012065_1:186790_to_191583	EJK45414.1	hypothetical protein THAOC_35972	Thalassiosira oceanica	4e-10
NG148	NC_012065_1:194939_to_194094	-	-	-	-
NG149	NC_012065_1:201367_to_201981	VEU35908.1	unnamed protein product	Pseudo-nitzschia multistriata	0.005
NG150	NC_012065_1:248219_to_248959	GAX12980.1	transcription factor IIIB 90 kDa subunit	Fistulifera solaris	7e-46
NG151	NC_012065_1:278917_to_279270	-	-	-	-
NG152	NC_012065_1:317617_to_319026	-	-	-	-
NG153	NC_012065_1:339520_to_339711	-	-	-	-
NG154	NC_012065_1:400321_to_399155	GAX16536.1	5'-3' exoribonuclease 2	Fistulifera solaris	2e-65
NG155	NC_012065_1:402676_to_400364	VEU36446.1	unnamed protein product	Pseudo-nitzschia multistriata	0
NG156	NC_012065_1:436158_to_437393	EJK51368.1	hypothetical protein THAOC_29463	Thalassiosira oceanica	1e-131
NG157	NC_012065_1:438770_to_437406	EJK51367.1	hypothetical protein THAOC_29462	Thalassiosira oceanica	9e-52
NG158	NC_012065_1:443139_to_443630	-	-	-	-
NG159	NC_012065_1:456543_to_455041	-	-	-	-
NG160	NC_012065_1:458238_to_456553	-	-	-	-
NG161	NC_012065_1:459930_to_458242	-	-	-	-
NG162	NC_012065_1:461570_to_460932	-	-	-	-
NG163	NC_012065_1:576860_to_577525	GAX11974.1	hypothetical protein FisN_8Lh069	Fistulifera solaris	1e-14
NG164	NC_012065_1:579517_to_581214	-	-	-	-
NG165	NC_012065_1:583892_to_585709	XP_002179288.1	predicted protein	Phaeodactylum tricornutum CCAP 1055/1	5e-69
NG166	NC_012065_1:594939_to_594277	EJK67558.1	hypothetical protein THAOC_11389	Thalassiosira oceanica	5e-38
NG167	NC_012065_1:619682_to_620236	-	-	-	-
NG168	NC_012065_1:665435_to_666103	XP_002180445.1	Rad51 DNA recombination/repair protein	Phaeodactylum tricornutum	3e-79
NG169	NC_012065_1:768256_to_768735	EJK45250.1	hypothetical protein THAOC_36140	Thalassiosira oceanica	7e-20
NG170	NC_012065_1:819788_to_819594	-	-	-	-
NG171	NC_012065_1:834340_to_835212	XP_002504384.1	predicted protein	Micromonas commoda	2e-07
NG172	NC_012065_1:854828_to_856135	EJK56771.1	hypothetical protein THAOC_23280	Thalassiosira oceanica	2e-107
NG173	NC_012065_1:860837_to_858129	XP_002287796.1	predicted protein	Thalassiosira pseudonana CCMP1335	2e-54
NG174	NC_012065_1:862544_to_860841	EJK47955.1	hypothetical protein THAOC_33290	Thalassiosira oceanica	2e-162
NG175	NC_012065_1:929878_to_930924	VEU38134.1	unnamed protein product	Pseudo-nitzschia multistriata	0.0007
NG176	NC_012065_1:933859_to_934881	-	-	-	-
NG177	NC_012065_1:987848_to_987261	EJK63515.1	hypothetical protein THAOC_15816	Thalassiosira oceanica	3e-63
NG178	NC_012065_1:1036609_to_1034714	EJK48352.1	hypothetical protein THAOC_32860	Thalassiosira oceanica	1e-41
NG179	NC_012065_1:1038251_to_1036434	EJK48352.1	hypothetical protein THAOC_32860	Thalassiosira oceanica	2e-15
NG180	NC_012065_1:1041824_to_1040274	EJK48352.1	hypothetical protein THAOC_32860	Thalassiosira oceanica	1e-53
NG181	NC_012065_1:1046470_to_1047228	EJK46018.1	hypothetical protein THAOC_35339	Thalassiosira oceanica	2e-103
NG182	NC_012065_1:1053450_to_1055549	XP_002186360.1	predicted protein	Phaeodactylum tricornutum CCAP 1055/1	5e-51
NG183	NC_012065_1:1120543_to_1120046	EJK56708.1	hypothetical protein THAOC_23353	Thalassiosira oceanica	0.0002
NG184	NC_012065_1:1147083_to_1150352	EJK62334.1	hypothetical protein THAOC_17059	Thalassiosira oceanica	0
NG185	NC_012065_1:1184579_to_1184082	EJK65207.1	hypothetical protein THAOC_13960	Thalassiosira oceanica	7e-23
NG186	NC_012065_1:1192436_to_1194727	GAX19427.1	hypothetical protein FisN_4Lh408	Fistulifera solaris	0
NG187	NC_012065_1:1200653_to_1199619	EJK54022.1	hypothetical protein THAOC_26431	Thalassiosira oceanica	3e-126
NG188	NC_012065_1:1201580_to_1200657	EJK54022.1	hypothetical protein THAOC_26431	Thalassiosira oceanica	5e-39
NG189	NC_012065_1:1226579_to_1225533	EJK57823.1	hypothetical protein THAOC_22104	Thalassiosira oceanica	2e-100
NG190	NC_012065_1:1252605_to_1250698	EJK71947.1	hypothetical protein THAOC_06567	Thalassiosira oceanica	0
NG191	NC_012065_1:1253031_to_1252645	EJK71947.1	hypothetical protein THAOC_06567	Thalassiosira oceanica	4e-21
NG192	NC_012065_1:1276713_to_1275640	EJK59935.1	hypothetical protein THAOC_19789	Thalassiosira oceanica	8e-47
NG193	NC_012065_1:1277237_to_1276656	EJK59033.1	hypothetical protein THAOC_20799	Thalassiosira oceanica	3e-20
NG194	NC_012065_1:1281272_to_1282054	-	-	-	-
NG195	NC_012065_1:1309513_to_1309247	GAX28973.1	hypothetical protein FisN_1Hh029	Fistulifera solaris	8e-23
NG196	NC_012065_1:1310635_to_1309517	EJK62290.1	hypothetical protein THAOC_17103	Thalassiosira oceanica	1e-127
NG197	NC_012065_1:1328856_to_1327645	XP_002288432.1	predicted protein	Thalassiosira pseudonana CCMP1335	2e-45
NG198	NC_012065_1:1364666_to_1364169	-	-	-	-
NG199	NC_012065_1:1420124_to_1418949	EJK63311.1	hypothetical protein THAOC_16039	Thalassiosira oceanica	5e-21
NG200	NC_012065_1:1481481_to_1480147	XP_002287397.1	predicted protein	Thalassiosira pseudonana CCMP1335	3e-51
NG201	NC_012065_1:1550844_to_1549381	EJK68454.1	hypothetical protein THAOC_10360	Thalassiosira oceanica	6e-65
NG202	NC_012065_1:1552452_to_1556219	EJK62221.1	hypothetical protein THAOC_17175	Thalassiosira oceanica	8e-120
NG203	NC_012065_1:1569068_to_1569493	VEU38936.1	unnamed protein product	Pseudo-nitzschia multistriata	5e-32
NG204	NC_012065_1:1593957_to_1593103	XP_002176655.1	predicted protein	Phaeodactylum tricornutum CCAP 1055/1	2e-44
NG205	NC_012065_1:1627335_to_1627643	-	-	-	-
NG206	NC_012065_1:1641772_to_1640795	EJK71434.1	hypothetical protein THAOC_07128	Thalassiosira oceanica	1e-29
NG207	NC_012065_1:1658903_to_1660195	EJK64451.1	hypothetical protein THAOC_14809	Thalassiosira oceanica	1e-68
NG208	NC_012065_1:1745094_to_1744636	EJK75100.1	hypothetical protein THAOC_03188	Thalassiosira oceanica	1e-33
NG209	NC_012065_1:1745171_to_1746316	EJK74584.1	hypothetical protein THAOC_03728	Thalassiosira oceanica	6e-99
NG210	NC_012065_1:1746973_to_1746710	-	-	-	-
NG211	NC_012065_1:1783776_to_1781797	EJK47192.1	hypothetical protein THAOC_34108	Thalassiosira oceanica	5e-121
NG212	NC_012065_1:1796966_to_1798033	KAB2962980.1	hypothetical protein F9K16_07700	Thermoanaerobaculia bacterium	2e-17
NG213	NC_012065_1:1799222_to_1798275	EJK72871.1	hypothetical protein THAOC_05557	Thalassiosira oceanica	1e-48
NG214	NC_012065_1:1813070_to_1812909	XP_005825682.1	hypothetical protein GUITHDRAFT_115251	Guillardia theta CCMP2712	4.6
NG215	NC_012065_1:1842114_to_1842455	EJK74604.1	hypothetical protein THAOC_03709	Thalassiosira oceanica	6e-13
NG216	NC_012065_1:1842379_to_1843131	EJK74604.1	hypothetical protein THAOC_03709	Thalassiosira oceanica	4e-93
NG217	NC_012065_1:1850251_to_1849289	EJK74762.1	hypothetical protein THAOC_03542	Thalassiosira oceanica	3e-45
NG218	NC_012065_1:1851939_to_1852778	-	-	-	-
NG219	NC_012065_1:1871121_to_1871381	EJK54408.1	hypothetical protein THAOC_25970	Thalassiosira oceanica	2e-29
NG220	NC_012065_1:1872655_to_1874415	EJK71883.1	hypothetical protein THAOC_06636	Thalassiosira oceanica	1e-57
NG221	NC_012065_1:1874455_to_1875672	EJK71883.1	hypothetical protein THAOC_06636	Thalassiosira oceanica	1e-60
NG222	NC_012065_1:1904618_to_1907671	GAX19051.1	nucleolar protein 4	Fistulifera solaris	6e-125
NG223	NC_012065_1:1908951_to_1909721	EJK68738.1	hypothetical protein THAOC_10054	Thalassiosira oceanica	5e-82
NG224	NC_012065_1:1910772_to_1909855	EJK68739.1	hypothetical protein THAOC_10055	Thalassiosira oceanica	2e-85
NG225	NC_012065_1:1941908_to_1941285	EJK76917.1	hypothetical protein THAOC_01290	Thalassiosira oceanica	7e-80
NG226	NC_012065_1:1994735_to_1992363	EJK57695.1	hypothetical protein THAOC_22229	Thalassiosira oceanica	0
NG227	NC_012065_1:2005779_to_2007575	XP_002178129.1	predicted protein	Phaeodactylum tricornutum CCAP 1055/1	3e-23
NG228	NC_012065_1:2007547_to_2009685	GAX23610.1	hypothetical protein FisN_12Hh182	Fistulifera solaris	1e-49
NG229	NC_012065_1:2009689_to_2011770	VEU34242.1	unnamed protein product	Pseudo-nitzschia multistriata	2e-05
NG230	NC_012065_1:2011792_to_2012238	-	-	-	-
NG231	NC_012065_1:2040839_to_2038977	EJK74600.1	hypothetical protein THAOC_03711	Thalassiosira oceanica	3e-68
NG232	NC_012065_1:2064462_to_2062393	GAX26291.1	hypothetical protein FisN_16Lh127	Fistulifera solaris	1e-13
NG233	NC_012065_1:2079618_to_2080619	EJK73261.1	hypothetical protein THAOC_05129	Thalassiosira oceanica	3e-52
NG234	NC_012065_1:2080534_to_2081562	EJK73261.1	hypothetical protein THAOC_05129	Thalassiosira oceanica	2e-59
NG235	NC_012065_1:2089962_to_2087686	EJK61627.1	hypothetical protein THAOC_17851	Thalassiosira oceanica	8e-45
NG236	NC_012065_1:2093781_to_2092294	EJK63693.1	hypothetical protein THAOC_15631	Thalassiosira oceanica	2e-49
NG237	NC_012065_1:2092412_to_2092729	-	-	-	-
NG238	NC_012065_1:2100486_to_2100938	VEU37386.1	unnamed protein product	Pseudo-nitzschia multistriata	4e-17
NG239	NC_012065_1:2103034_to_2104137	XP_002293906.1	predicted protein	Thalassiosira pseudonana CCMP1335	1e-110
NG240	NC_012065_1:2128731_to_2127754	EJK47565.1	hypothetical protein THAOC_33704	Thalassiosira oceanica	4e-94
NG241	NC_012065_1:2131467_to_2132870	EJK55379.1	hypothetical protein THAOC_24887	Thalassiosira oceanica	2e-08
NG242	NC_012065_1:2164243_to_2163743	GAX21749.1	hypothetical protein FisN_31Lh037	Fistulifera solaris	5e-17
NG243	NC_012065_1:2184172_to_2186253	WP_068157467.1	TetR/AcrR family transcriptional regulator	Rhodococcus phenolicus	9.8
NG244	NC_012065_1:2210885_to_2207088	EJK74885.1	hypothetical protein THAOC_03410	Thalassiosira oceanica	0
NG245	NC_012065_1:2233623_to_2232136	EJK74372.1	hypothetical protein THAOC_03953	Thalassiosira oceanica	0
NG246	NC_012065_1:2245853_to_2244960	XP_002294286.1	predicted protein	Thalassiosira pseudonana CCMP1335	1e-17
NG247	NC_012065_1:2255440_to_2256594	EJK48328.1	hypothetical protein THAOC_32887	Thalassiosira oceanica	2e-140
NG248	NC_012065_1:2304084_to_2304398	WP_078816670.1	VOC family protein	Sporosarcina newyorkensis	7.2
NG249	NC_012065_1:2305698_to_2307116	EJK76899.1	hypothetical protein THAOC_01311	Thalassiosira oceanica	1e-43
NG250	NC_012065_1:2394374_to_2395576	EJK77208.1	hypothetical protein THAOC_00975	Thalassiosira oceanica	6e-25
NG251	NC_012065_1:2426416_to_2429076	EJK70307.1	hypothetical protein THAOC_08344	Thalassiosira oceanica	5e-99
NG252	NC_012065_1:2429193_to_2429372	-	-	-	-
NG253	NC_012065_1:2444008_to_2443724	-	-	-	-
NG254	NC_012065_1:2467458_to_2468441	EJK59362.1	hypothetical protein THAOC_20433	Thalassiosira oceanica	6e-60
NG255	NC_012065_1:2481543_to_2481812	-	-	-	-
NG256	NC_012065_1:2560889_to_2559990	EJK62336.1	hypothetical protein THAOC_17056	Thalassiosira oceanica	1e-64
NG257	NC_012065_1:2574411_to_2574085	EJK58370.1	hypothetical protein THAOC_21509	Thalassiosira oceanica	9e-37
NG258	NC_012065_1:2581927_to_2576936	EJK70335.1	hypothetical protein THAOC_08313	Thalassiosira oceanica	0
NG259	NC_012065_1:2613688_to_2610389	EJK62724.1	hypothetical protein THAOC_16653	Thalassiosira oceanica	9e-44
NG260	NC_012065_1:2619610_to_2616680	EJK49442.1	hypothetical protein THAOC_31684	Thalassiosira oceanica	0
NG261	NC_012066_1:28113_to_28679	VEU42797.1	unnamed protein product	Pseudo-nitzschia multistriata	0.001
NG262	NC_012066_1:28683_to_29075	EJK46742.1	hypothetical protein THAOC_34576	Thalassiosira oceanica	9e-44
NG263	NC_012066_1:34289_to_34579	RYH13126.1	MC/SLC25 family protein	archaeon	4e-10
NG264	NC_012066_1:65125_to_64493	XP_002288646.1	predicted protein	Thalassiosira pseudonana CCMP1335	8e-72
NG265	NC_012066_1:75082_to_75576	-	-	-	-
NG266	NC_012066_1:118049_to_119893	EJK49302.1	hypothetical protein THAOC_31841	Thalassiosira oceanica	6e-36
NG267	NC_012066_1:153942_to_152281	KOO27771.1	hypothetical protein Ctob_008472	Chrysochromulina tobinii	1e-37
NG268	NC_012066_1:156432_to_157481	VEU38102.1	unnamed protein product	Pseudo-nitzschia multistriata	1e-79
NG269	NC_012066_1:207326_to_207697	WP_120389443.1	MULTISPECIES: 23S rRNA (pseudouridine(1915)-N(3))-methyltransferase RlmH	unclassified Bacteria (miscellaneous)	0.45
NG270	NC_012066_1:226239_to_225076	EJK70060.1	hypothetical protein THAOC_08618	Thalassiosira oceanica	5e-15
NG271	NC_012066_1:231404_to_231886	XP_002294505.1	predicted protein	Thalassiosira pseudonana CCMP1335	4e-16
NG272	NC_012066_1:262406_to_263068	GAX19871.1	ATP-dependent RNA helicase DDX52/ROK1	Fistulifera solaris	1e-07
NG273	NC_012066_1:279795_to_280946	EJK65616.1	hypothetical protein THAOC_13506	Thalassiosira oceanica	5e-37
NG274	NC_012066_1:289113_to_288769	KIC47510.1	hypothetical protein RA28_01500	Ruegeria sp. ANG-S4	0.042
NG275	NC_012066_1:308879_to_306171	EJK45129.1	hypothetical protein THAOC_36274	Thalassiosira oceanica	0
NG276	NC_012066_1:311009_to_311668	EJK66292.1	hypothetical protein THAOC_12794	Thalassiosira oceanica	0.0003
NG277	NC_012066_1:313183_to_312677	-	-	-	-
NG278	NC_012066_1:322114_to_322572	EJK65968.1	hypothetical protein THAOC_13130	Thalassiosira oceanica	6e-54
NG279	NC_012066_1:362228_to_366328	OQR98235.1	hypothetical protein THRCLA_06770	Thraustotheca clavata	3e-35
NG280	NC_012066_1:403921_to_405012	EJK47313.1	hypothetical protein THAOC_33975	Thalassiosira oceanica	3e-70
NG281	NC_012066_1:425678_to_426706	XP_002288214.1	low molecular weight heat shock protein	Thalassiosira pseudonana	1e-53
NG282	NC_012066_1:441250_to_441531	-	-	-	-
NG283	NC_012066_1:455163_to_454642	EJK48799.1	hypothetical protein THAOC_32373	Thalassiosira oceanica	4e-25
NG284	NC_012066_1:473968_to_474855	EJK70083.1	hypothetical protein THAOC_08586	Thalassiosira oceanica	6e-47
NG285	NC_012066_1:481882_to_483609	EJK55499.1	hypothetical protein THAOC_24770	Thalassiosira oceanica	5e-83
NG286	NC_012066_1:488122_to_487613	-	-	-	-
NG287	NC_012066_1:572902_to_571556	EJK53608.1	hypothetical protein THAOC_26924	Thalassiosira oceanica	3e-30
NG288	NC_012066_1:596213_to_597856	EJK46841.1	hypothetical protein THAOC_34472	Thalassiosira oceanica	5e-71
NG289	NC_012066_1:633318_to_631753	EJK73550.1	hypothetical protein THAOC_04819	Thalassiosira oceanica	0
NG290	NC_012066_1:652819_to_652556	-	-	-	-
NG291	NC_012066_1:654130_to_656298	EJK52602.1	hypothetical protein THAOC_28106	Thalassiosira oceanica	2e-138
NG292	NC_012066_1:709888_to_709571	EJK74882.1	hypothetical protein THAOC_03414	Thalassiosira oceanica	1e-19
NG293	NC_012066_1:711926_to_714703	-	-	-	-
NG294	NC_012066_1:720878_to_719190	EJK48491.1	hypothetical protein THAOC_32707	Thalassiosira oceanica	5e-72
NG295	NC_012066_1:724752_to_720943	EJK48491.1	hypothetical protein THAOC_32707	Thalassiosira oceanica	0
NG296	NC_012066_1:735968_to_732999	EJK68715.1	hypothetical protein THAOC_10078	Thalassiosira oceanica	0
NG297	NC_012066_1:736437_to_736021	EJK68715.1	hypothetical protein THAOC_10078	Thalassiosira oceanica	2e-72
NG298	NC_012066_1:760126_to_758654	EJK47754.1	hypothetical protein THAOC_33503	Thalassiosira oceanica	1e-66
NG299	NC_012066_1:768576_to_769547	XP_002290287.1	hypothetical protein THAPSDRAFT_262540	Thalassiosira pseudonana	2e-42
NG300	NC_012066_1:769715_to_770296	XP_002184080.1	predicted protein	Phaeodactylum tricornutum CCAP 1055/1	4e-17
NG301	NC_012066_1:770359_to_771144	GAX12185.1	hypothetical protein FisN_1Hh111	Fistulifera solaris	6e-63
NG302	NC_012066_1:779797_to_779507	-	-	-	-
NG303	NC_012066_1:778869_to_782588	HHO57769.1	TPA: hypothetical protein	Oceanithermus profundus	0.002
NG304	NC_012066_1:860228_to_861313	-	-	-	-
NG305	NC_012066_1:884192_to_884491	-	-	-	-
NG306	NC_012066_1:913539_to_914390	EJK66066.1	hypothetical protein THAOC_13031	Thalassiosira oceanica	2e-87
NG307	NC_012066_1:916350_to_915325	EJK55723.1	hypothetical protein THAOC_24517	Thalassiosira oceanica	6e-103
NG308	NC_012066_1:918956_to_920665	-	-	-	-
NG309	NC_012066_1:923237_to_924820	GAX18346.1	paired amphipathic helix protein Sin3a	Fistulifera solaris	3e-113
NG310	NC_012066_1:924847_to_925602	EJK73795.1	hypothetical protein THAOC_04562	Thalassiosira oceanica	4e-24
NG311	NC_012066_1:943813_to_942269	EJK68263.1	hypothetical protein THAOC_10574	Thalassiosira oceanica	7e-87
NG312	NC_012066_1:952358_to_951903	-	-	-	-
NG313	NC_012066_1:976730_to_976059	-	-	-	-
NG314	NC_012066_1:978382_to_976994	EJK45095.1	hypothetical protein THAOC_36308	Thalassiosira oceanica	1e-145
NG315	NC_012066_1:978863_to_980098	EJK58580.1	hypothetical protein THAOC_21281	Thalassiosira oceanica	2e-139
NG316	NC_012066_1:982395_to_983255	EJK58583.1	hypothetical protein THAOC_21284	Thalassiosira oceanica	1e-55
NG317	NC_012066_1:1008652_to_1006838	GAX23216.1	CCR4-NOT transcription complex subunit 4	Fistulifera solaris	3e-21
NG318	NC_012066_1:1022614_to_1023591	EJK70884.1	hypothetical protein THAOC_07723	Thalassiosira oceanica	4e-72
NG319	NC_012066_1:1046379_to_1046197	-	-	-	-
NG320	NC_012066_1:1053164_to_1053670	EJK74289.1	hypothetical protein THAOC_04037	Thalassiosira oceanica	3e-15
NG321	NC_012066_1:1058733_to_1060811	-	-	-	-
NG322	NC_012066_1:1103538_to_1104041	XP_002286536.1	isopentenyl-dephosphate delta-isomerase-like protein	Thalassiosira pseudonana	8e-79
NG323	NC_012066_1:1115560_to_1115796	-	-	-	-
NG324	NC_012066_1:1136125_to_1137045	GAX23401.1	hypothetical protein FisN_15Lh121	Fistulifera solaris	5e-77
NG325	NC_012066_1:1160116_to_1159469	-	-	-	-
NG326	NC_012066_1:1176300_to_1175722	EJK66429.1	hypothetical protein THAOC_12657	Thalassiosira oceanica	3e-55
NG327	NC_012066_1:1177311_to_1176304	EJK66429.1	hypothetical protein THAOC_12657	Thalassiosira oceanica	1e-69
NG328	NC_012066_1:1219694_to_1220272	EJK68370.1	hypothetical protein THAOC_10453	Thalassiosira oceanica	5e-45
NG329	NC_012066_1:1220322_to_1220822	EJK68729.1	hypothetical protein THAOC_10067	Thalassiosira oceanica	4e-63
NG330	NC_012066_1:1255479_to_1256549	XP_002289602.1	predicted protein	Thalassiosira pseudonana CCMP1335	2e-64
NG331	NC_012066_1:1278609_to_1277323	EJK75578.1	hypothetical protein THAOC_02695	Thalassiosira oceanica	2e-97
NG332	NC_012066_1:1302869_to_1304968	EJK65712.1	hypothetical protein THAOC_13399	Thalassiosira oceanica	0
NG333	NC_012066_1:1316203_to_1316631	-	-	-	-
NG334	NC_012066_1:1326756_to_1328459	EJK49762.1	hypothetical protein THAOC_31331	Thalassiosira oceanica	5e-33
NG335	NC_012066_1:1356787_to_1356278	EJK73224.1	hypothetical protein THAOC_05163	Thalassiosira oceanica	2e-26
NG336	NC_012066_1:1360070_to_1359306	EJK59127.1	hypothetical protein THAOC_20691	Thalassiosira oceanica	1e-24
NG337	NC_012066_1:1363977_to_1359886	XP_002178508.1	predicted protein	Phaeodactylum tricornutum CCAP 1055/1	0
NG338	NC_012066_1:1366025_to_1365864	-	-	-	-
NG339	NC_012066_1:1379801_to_1380145	KAE9386307.1	hypothetical protein BT96DRAFT_949203	Gymnopus androsaceus JB14	2.4
NG340	NC_012066_1:1417334_to_1415652	EJK50299.1	hypothetical protein THAOC_30749	Thalassiosira oceanica	8e-84
NG341	NC_012066_1:1419777_to_1420205	-	-	-	-
NG342	NC_012066_1:1462934_to_1462473	XP_002186241.1	predicted protein	Phaeodactylum tricornutum CCAP 1055/1	1e-07
NG343	NC_012066_1:1518495_to_1518971	KPQ06151.1	polysaccharide pyruvyl transferase	Rhodobacteraceae bacterium HLUCCA12	0.006
NG344	NC_012066_1:1558572_to_1557790	EJK58107.1	hypothetical protein THAOC_21791	Thalassiosira oceanica	4e-17
NG345	NC_012066_1:1594254_to_1595507	EJK56298.1	hypothetical protein THAOC_23853	Thalassiosira oceanica	4e-25
NG346	NC_012066_1:1615269_to_1614226	EJK76352.1	hypothetical protein THAOC_01889	Thalassiosira oceanica	9e-115
NG347	NC_012066_1:1617537_to_1615900	GAX18285.1	terminal uridylyltransferase	Fistulifera solaris	3e-56
NG348	NC_012066_1:1633976_to_1632690	EJK63810.1	hypothetical protein THAOC_15514	Thalassiosira oceanica	1e-27
NG349	NC_012066_1:1660435_to_1661484	EJK66325.1	hypothetical protein THAOC_12761	Thalassiosira oceanica	4e-48
NG350	NC_012066_1:1693489_to_1694055	NBK26046.1	hypothetical protein	Spirochaetia bacterium	0.49
NG351	NC_012066_1:1742288_to_1744078	XP_002180686.1	GrpE protein, HSP90 cofactor, chloroplast targeted, partial	Phaeodactylum tricornutum CCAP 1055/1	1e-164
NG352	NC_012066_1:1778041_to_1777139	EJK56709.1	hypothetical protein THAOC_23354	Thalassiosira oceanica	2e-92
NG353	NC_012066_1:1779129_to_1778146	EJK56709.1	hypothetical protein THAOC_23354	Thalassiosira oceanica	5e-51
NG354	NC_012066_1:1815083_to_1815586	VEU39144.1	unnamed protein product	Pseudo-nitzschia multistriata	4e-16
NG355	NC_012066_1:1827817_to_1828071	EJK75326.1	hypothetical protein THAOC_02952	Thalassiosira oceanica	4e-20
NG356	NC_012066_1:1847396_to_1850500	EJK61163.1	hypothetical protein THAOC_18393	Thalassiosira oceanica	0
NG357	NC_012066_1:1858331_to_1859425	GAX29107.1	hypothetical protein FisN_7Hh296	Fistulifera solaris	5e-37
NG358	NC_012066_1:1875565_to_1875179	-	-	-	-
NG359	NC_012066_1:1939370_to_1941454	VEU43375.1	unnamed protein product	Pseudo-nitzschia multistriata	5e-26
NG360	NC_012066_1:2022331_to_2024835	VEU41745.1	unnamed protein product	Pseudo-nitzschia multistriata	6e-84
NG361	NC_012066_1:2059251_to_2057620	EJK46819.1	hypothetical protein THAOC_34498	Thalassiosira oceanica	1e-35
NG362	NC_012066_1:2066996_to_2065377	GAX15368.1	solute carrier family 35 (adenosine 3'-phospho 5'-phosphosulfate transporter), member B3	Fistulifera solaris	2e-79
NG363	NC_012066_1:2092753_to_2091524	EJK45242.1	hypothetical protein THAOC_36151	Thalassiosira oceanica	9e-74
NG364	NC_012066_1:2096224_to_2095952	-	-	-	-
NG365	NC_012066_1:2100934_to_2098919	EJK63162.1	hypothetical protein THAOC_16197	Thalassiosira oceanica	0
NG366	NC_012066_1:2110538_to_2110140	EJK47737.1	hypothetical protein THAOC_33524	Thalassiosira oceanica	8e-37
NG367	NC_012066_1:2115923_to_2112123	GAX15322.1	tuftelin-interacting protein 11	Fistulifera solaris	2e-115
NG368	NC_012066_1:2124542_to_2123718	EJK74013.1	hypothetical protein THAOC_04335	Thalassiosira oceanica	2e-114
NG369	NC_012066_1:2125452_to_2125153	EJK62413.1	hypothetical protein THAOC_16981	Thalassiosira oceanica	1e-30
NG370	NC_012066_1:2125980_to_2125456	EJK62413.1	hypothetical protein THAOC_16981	Thalassiosira oceanica	1e-37
NG371	NC_012066_1:2126445_to_2125990	EJK51023.1	hypothetical protein THAOC_29847	Thalassiosira oceanica	4e-12
NG372	NC_012066_1:2127053_to_2126418	EJK51023.1	hypothetical protein THAOC_29847	Thalassiosira oceanica	4e-63
NG373	NC_012066_1:2131262_to_2130657	KIJ68939.1	hypothetical protein HYDPIDRAFT_105474	Hydnomerulius pinastri MD-312	5.7
NG374	NC_012066_1:2160556_to_2158025	EJK68046.1	hypothetical protein THAOC_10824	Thalassiosira oceanica	3e-155
NG375	NC_012066_1:2285588_to_2287129	EJK67693.1	hypothetical protein THAOC_11239	Thalassiosira oceanica	0.12
NG376	NC_012066_1:2305553_to_2304408	XP_002177180.1	predicted protein	Phaeodactylum tricornutum CCAP 1055/1	1e-30
NG377	NC_012066_1:2307003_to_2306260	XP_002289082.1	hypothetical protein THAPSDRAFT_22018	Thalassiosira pseudonana	1e-37
NG378	NC_012066_1:2312178_to_2311624	EJK72630.1	hypothetical protein THAOC_05822	Thalassiosira oceanica	1e-22
NG379	NC_012066_1:2312829_to_2313833	EJK52198.1	hypothetical protein THAOC_28561	Thalassiosira oceanica	1e-115
NG380	NC_012066_1:2356074_to_2354539	VEU41532.1	unnamed protein product	Pseudo-nitzschia multistriata	1e-161
NG381	NC_012066_1:2356829_to_2355927	VEU41532.1	unnamed protein product	Pseudo-nitzschia multistriata	1e-47
NG382	NC_012066_1:2384915_to_2386543	EJK46480.1	hypothetical protein THAOC_34847	Thalassiosira oceanica	9e-69
NG383	NC_012067_1:48835_to_46139	-	-	-	-
NG384	NC_012067_1:59193_to_57289	WP_089365956.1	leucine-rich repeat domain-containing protein	Prevotella jejuni	3e-111
NG385	NC_012067_1:61637_to_62794	EJK49632.1	hypothetical protein THAOC_31472	Thalassiosira oceanica	4e-79
NG386	NC_012067_1:76330_to_74126	EJK46749.1	hypothetical protein THAOC_34570	Thalassiosira oceanica	3e-168
NG387	NC_012067_1:87813_to_87604	-	-	-	-
NG388	NC_012067_1:92546_to_90138	EJK71954.1	hypothetical protein THAOC_06561	Thalassiosira oceanica	7e-78
NG389	NC_012067_1:93282_to_99863	VEU39918.1	unnamed protein product	Pseudo-nitzschia multistriata	0
NG390	NC_012067_1:99938_to_101701	EJK76585.1	hypothetical protein THAOC_01642	Thalassiosira oceanica	1e-95
NG391	NC_012067_1:102090_to_104465	VEU39918.1	unnamed protein product	Pseudo-nitzschia multistriata	1e-57
NG392	NC_012067_1:166645_to_165764	VEU38143.1	unnamed protein product	Pseudo-nitzschia multistriata	7e-10
NG393	NC_012067_1:169341_to_168970	GAX20377.1	hypothetical protein FisN_9Hh090	Fistulifera solaris	2e-14
NG394	NC_012067_1:179648_to_178863	EJK74844.1	hypothetical protein THAOC_03458	Thalassiosira oceanica	3e-25
NG395	NC_012067_1:201044_to_199944	EWM22413.1	Heat shock chaperonin-binding protein	Nannochloropsis gaditana	0.065
NG396	NC_012067_1:212647_to_211391	XP_002183443.1	predicted protein	Phaeodactylum tricornutum CCAP 1055/1	1e-48
NG397	NC_012067_1:228664_to_229677	-	-	-	-
NG398	NC_012067_1:236244_to_234991	KXK00190.1	Thiol-disulfide oxidoreductase ResA	Parcubacteria bacterium OLB19	8.6
NG399	NC_012067_1:239453_to_242785	EJK51418.1	hypothetical protein THAOC_29407	Thalassiosira oceanica	8e-163
NG400	NC_012067_1:242819_to_243649	EJK51418.1	hypothetical protein THAOC_29407	Thalassiosira oceanica	5e-12
NG401	NC_012067_1:243703_to_244455	EJK51418.1	hypothetical protein THAOC_29407	Thalassiosira oceanica	4e-46
NG402	NC_012067_1:258888_to_259922	XP_002297111.1	hypothetical protein THAPSDRAFT_264633	Thalassiosira pseudonana	5e-57
NG403	NC_012067_1:279316_to_277532	EJK72612.1	hypothetical protein THAOC_05838	Thalassiosira oceanica	5e-93
NG404	NC_012067_1:280736_to_281122	EJK54806.1	hypothetical protein THAOC_25536	Thalassiosira oceanica	3e-24
NG405	NC_012067_1:337989_to_340622	GAX11031.1	hypothetical protein FisN_2Lh560	Fistulifera solaris	2e-13
NG406	NC_012067_1:345918_to_344830	-	-	-	-
NG407	NC_012067_1:392602_to_391211	OEU18885.1	hypothetical protein FRACYDRAFT_237168	Fragilariopsis cylindrus	6e-35
NG408	NC_012067_1:423837_to_425252	EJK44834.1	hypothetical protein THAOC_36595	Thalassiosira oceanica	3e-47
NG409	NC_012067_1:444179_to_442851	EJK44372.1	hypothetical protein THAOC_37089	Thalassiosira oceanica	0
NG410	NC_012067_1:449419_to_448955	EJK69538.1	hypothetical protein THAOC_09195	Thalassiosira oceanica	5e-64
NG411	NC_012067_1:450418_to_449456	EJK69538.1	hypothetical protein THAOC_09195	Thalassiosira oceanica	2e-84
NG412	NC_012067_1:468431_to_469162	EJK75191.1	hypothetical protein THAOC_03096	Thalassiosira oceanica	2e-63
NG413	NC_012067_1:486069_to_485722	-	-	-	-
NG414	NC_012067_1:488472_to_488828	-	-	-	-
NG415	NC_012067_1:491178_to_495308	XP_002183377.1	predicted protein	Phaeodactylum tricornutum CCAP 1055/1	5e-143
NG416	NC_012067_1:495403_to_495786	EJK59523.1	hypothetical protein THAOC_20233	Thalassiosira oceanica	5e-08
NG417	NC_012067_1:499599_to_498517	EJK59524.1	hypothetical protein THAOC_20234	Thalassiosira oceanica	2e-77
NG418	NC_012067_1:510368_to_508764	VEU33844.1	unnamed protein product	Pseudo-nitzschia multistriata	6e-49
NG419	NC_012067_1:511651_to_510347	VEU33844.1	unnamed protein product	Pseudo-nitzschia multistriata	3e-52
NG420	NC_012067_1:517824_to_514762	GAX10331.1	ubiquitin carboxyl-terminal hydrolase 1	Fistulifera solaris	5e-114
NG421	NC_012067_1:534995_to_535846	VEU39084.1	unnamed protein product	Pseudo-nitzschia multistriata	8e-64
NG422	NC_012067_1:566809_to_565766	VEU37049.1	unnamed protein product	Pseudo-nitzschia multistriata	2e-17
NG423	NC_012067_1:567892_to_568701	EJK56173.1	hypothetical protein THAOC_23990	Thalassiosira oceanica	3e-60
NG424	NC_012067_1:568677_to_569438	GAX25006.1	hypothetical protein FisN_2Lh289	Fistulifera solaris	2e-19
NG425	NC_012067_1:569527_to_570813	EJK49393.1	hypothetical protein THAOC_31736	Thalassiosira oceanica	5e-10
NG426	NC_012067_1:586287_to_588125	EJK44047.1	hypothetical protein THAOC_37449	Thalassiosira oceanica	0
NG427	NC_012067_1:629766_to_630122	EJK62382.1	hypothetical protein THAOC_17008	Thalassiosira oceanica	3e-39
NG428	NC_012067_1:635919_to_634096	XP_002504730.1	predicted protein	Micromonas commoda	2e-33
NG429	NC_012067_1:647521_to_646445	EJK59835.1	hypothetical protein THAOC_19895	Thalassiosira oceanica	3e-27
NG430	NC_012067_1:647794_to_647525	-	-	-	-
NG431	NC_012067_1:652389_to_651490	EJK48059.1	hypothetical protein THAOC_33178	Thalassiosira oceanica	2e-17
NG432	NC_012067_1:763599_to_763030	EJK67607.1	hypothetical protein THAOC_11338	Thalassiosira oceanica	7e-35
NG433	NC_012067_1:770517_to_769951	EJK47659.1	hypothetical protein THAOC_33606	Thalassiosira oceanica	2e-64
NG434	NC_012067_1:849839_to_848394	VEU42615.1	unnamed protein product	Pseudo-nitzschia multistriata	5e-30
NG435	NC_012067_1:925701_to_930137	GAX19039.1	hypothetical protein FisN_8Hh262	Fistulifera solaris	2e-119
NG436	NC_012067_1:990184_to_991992	VEU36771.1	unnamed protein product	Pseudo-nitzschia multistriata	5e-35
NG437	NC_012067_1:992018_to_995800	VEU36771.1	unnamed protein product	Pseudo-nitzschia multistriata	3e-73
NG438	NC_012067_1:1015760_to_1014981	KAF0709377.1	hypothetical protein As57867_005953	Aphanomyces stellatus	0.0005
NG439	NC_012067_1:1017123_to_1015795	EJK53229.1	hypothetical protein THAOC_27384	Thalassiosira oceanica	8e-16
NG440	NC_012067_1:1017746_to_1018801	GAX21751.1	thioredoxin domain-containing protein 10	Fistulifera solaris	4e-23
NG441	NC_012067_1:1111884_to_1113080	EJK45473.1	hypothetical protein THAOC_35911	Thalassiosira oceanica	8e-95
NG442	NC_012067_1:1114740_to_1115840	EJK45473.1	hypothetical protein THAOC_35911	Thalassiosira oceanica	5e-92
NG443	NC_012067_1:1123137_to_1123670	EJK73177.1	hypothetical protein THAOC_05212	Thalassiosira oceanica	5e-36
NG444	NC_012067_1:1125015_to_1126778	-	-	-	-
NG445	NC_012067_1:1126709_to_1127350	XP_002290787.1	predicted protein	Thalassiosira pseudonana CCMP1335	9e-57
NG446	NC_012067_1:1129007_to_1130092	EJK74322.1	hypothetical protein THAOC_04007	Thalassiosira oceanica	1e-55
NG447	NC_012067_1:1129936_to_1130700	EJK74322.1	hypothetical protein THAOC_04007	Thalassiosira oceanica	2e-20
NG448	NC_012067_1:1130715_to_1131467	EJK74322.1	hypothetical protein THAOC_04007	Thalassiosira oceanica	2e-96
NG449	NC_012067_1:1131523_to_1132026	EJK74322.1	hypothetical protein THAOC_04007	Thalassiosira oceanica	9e-51
NG450	NC_012067_1:1148507_to_1148686	-	-	-	-
NG451	NC_012067_1:1218530_to_1220002	GAX21528.1	hypothetical protein FisN_6Hh418	Fistulifera solaris	1e-32
NG452	NC_012067_1:1229718_to_1231673	EJK58549.1	hypothetical protein THAOC_21321	Thalassiosira oceanica	6e-178
NG453	NC_012067_1:1239534_to_1240415	XP_002185435.1	predicted protein	Phaeodactylum tricornutum CCAP 1055/1	7e-54
NG454	NC_012067_1:1243936_to_1244439	-	-	-	-
NG455	NC_012067_1:1293412_to_1292204	OEU22440.1	hypothetical protein FRACYDRAFT_259074	Fragilariopsis cylindrus	1e-44
NG456	NC_012067_1:1295866_to_1295324	-	-	-	-
NG457	NC_012067_1:1299131_to_1297761	XP_002182033.1	predicted protein	Phaeodactylum tricornutum CCAP 1055/1	6e-98
NG458	NC_012067_1:1303358_to_1304944	EJK47115.1	hypothetical protein THAOC_34189	Thalassiosira oceanica	8e-82
NG459	NC_012067_1:1396298_to_1395492	EJK62699.1	hypothetical protein THAOC_16677	Thalassiosira oceanica	3e-17
NG460	NC_012067_1:1397796_to_1398470	EJK66081.1	hypothetical protein THAOC_13016	Thalassiosira oceanica	9e-22
NG461	NC_012067_1:1454135_to_1452870	EJK52636.1	hypothetical protein THAOC_28061	Thalassiosira oceanica	1e-76
NG462	NC_012067_1:1454820_to_1454107	-	-	-	-
NG463	NC_012067_1:1462839_to_1461733	EJK52635.1	hypothetical protein THAOC_28060	Thalassiosira oceanica	3e-22
NG464	NC_012067_1:1490917_to_1491264	-	-	-	-
NG465	NC_012067_1:1502424_to_1504658	VEU36591.1	unnamed protein product	Pseudo-nitzschia multistriata	2e-11
NG466	NC_012067_1:1602269_to_1601775	-	-	-	-
NG467	NC_012067_1:1647531_to_1648739	EJK66138.1	hypothetical protein THAOC_12955	Thalassiosira oceanica	3e-140
NG468	NC_012067_1:1654717_to_1653704	-	-	-	-
NG469	NC_012067_1:1667369_to_1667596	-	-	-	-
NG470	NC_012067_1:1691312_to_1690641	EJK50290.1	hypothetical protein THAOC_30762	Thalassiosira oceanica	2e-50
NG471	NC_012067_1:1711395_to_1712378	GAX24326.1	origin recognition complex subunit 5	Fistulifera solaris	7e-18
NG472	NC_012067_1:1749294_to_1745437	EJK46295.1	hypothetical protein THAOC_35035	Thalassiosira oceanica	6e-30
NG473	NC_012067_1:1766197_to_1765523	EJK68559.1	hypothetical protein THAOC_10248	Thalassiosira oceanica	2e-68
NG474	NC_012067_1:1776281_to_1778536	EJK46787.1	hypothetical protein THAOC_34528	Thalassiosira oceanica	2e-153
NG475	NC_012067_1:1788102_to_1787107	EJK66315.1	hypothetical protein THAOC_12772	Thalassiosira oceanica	1e-33
NG476	NC_012067_1:1795664_to_1797508	EJK71261.1	hypothetical protein THAOC_07320	Thalassiosira oceanica	2e-113
NG477	NC_012067_1:1843764_to_1843363	ODT86006.1	hypothetical protein ABS78_17930	Phenylobacterium sp. SCN 70-31	2.6
NG478	NC_012067_1:1847893_to_1847561	EJK77698.1	hypothetical protein THAOC_00453	Thalassiosira oceanica	3e-10
NG479	NC_012067_1:1877231_to_1879513	EJK44684.1	hypothetical protein THAOC_36759	Thalassiosira oceanica	0
NG480	NC_012067_1:1895932_to_1894199	VEU39958.1	unnamed protein product	Pseudo-nitzschia multistriata	7e-31
NG481	NC_012067_1:1905302_to_1903818	-	-	-	-
NG482	NC_012067_1:1935959_to_1936447	VEU33524.1	unnamed protein product	Pseudo-nitzschia multistriata	8e-31
NG483	NC_012067_1:1947135_to_1948130	EJK59421.1	hypothetical protein THAOC_20359	Thalassiosira oceanica	1e-51
NG484	NC_012067_1:1948514_to_1951507	EJK59421.1	hypothetical protein THAOC_20359	Thalassiosira oceanica	0
NG485	NC_012067_1:1951565_to_1952110	EJK59421.1	hypothetical protein THAOC_20359	Thalassiosira oceanica	0.77
NG486	NC_012067_1:1960960_to_1960622	XP_029804659.1	amphoterin-induced protein 1	Suricata suricatta	8.3
NG487	NC_012067_1:1999420_to_1999175	-	-	-	-
NG488	NC_012067_1:2007480_to_2006401	EJK50563.1	hypothetical protein THAOC_30414	Thalassiosira oceanica	9e-79
NG489	NC_012067_1:2032250_to_2033533	EJK69267.1	hypothetical protein THAOC_09488	Thalassiosira oceanica	4e-69
NG490	NC_012067_1:2034220_to_2034969	EJK69266.1	hypothetical protein THAOC_09487	Thalassiosira oceanica	1e-90
NG491	NC_012067_1:2047531_to_2048217	EJK63140.1	hypothetical protein THAOC_16219	Thalassiosira oceanica	6e-52
NG492	NC_012067_1:2052810_to_2052481	EJK55134.1	hypothetical protein THAOC_25165	Thalassiosira oceanica	9e-08
NG493	NC_012067_1:2094581_to_2095927	EJK67191.1	hypothetical protein THAOC_11810	Thalassiosira oceanica	2e-34
NG494	NC_012067_1:2148819_to_2147272	EJK77168.1	hypothetical protein THAOC_01019	Thalassiosira oceanica	3e-161
NG495	NC_012067_1:2152120_to_2150228	EJK77168.1	hypothetical protein THAOC_01019	Thalassiosira oceanica	1e-119
NG496	NC_012067_1:2157865_to_2152124	EJK77168.1	hypothetical protein THAOC_01019	Thalassiosira oceanica	0
NG497	NC_012067_1:2158633_to_2157878	EJK77168.1	hypothetical protein THAOC_01019	Thalassiosira oceanica	6e-62
NG498	NC_012067_1:2158958_to_2158392	EJK77168.1	hypothetical protein THAOC_01019	Thalassiosira oceanica	2e-50
NG499	NC_012067_1:2162994_to_2162530	EJK77168.1	hypothetical protein THAOC_01019	Thalassiosira oceanica	1e-52
NG500	NC_012067_1:2165845_to_2162882	EJK77168.1	hypothetical protein THAOC_01019	Thalassiosira oceanica	0
NG501	NC_012067_1:2185023_to_2185952	EJK76285.1	hypothetical protein THAOC_01962	Thalassiosira oceanica	8e-35
NG502	NC_012067_1:2202903_to_2201821	EJK53363.1	hypothetical protein THAOC_27219	Thalassiosira oceanica	1e-35
NG503	NC_012067_1:2238397_to_2236067	EJK73438.1	hypothetical protein THAOC_04940	Thalassiosira oceanica	0
NG504	NC_012067_1:2282359_to_2283567	EJK70470.1	hypothetical protein THAOC_08167	Thalassiosira oceanica	5e-59
NG505	NC_012067_1:2300316_to_2299468	VEU44941.1	unnamed protein product	Pseudo-nitzschia multistriata	7e-54
NG506	NC_012067_1:2305972_to_2303456	XP_002289567.1	predicted protein	Thalassiosira pseudonana CCMP1335	3e-54
NG507	NC_012067_1:2310035_to_2308872	GAX22775.1	hypothetical protein FisN_11Hh334	Fistulifera solaris	3e-08
NG508	NC_012067_1:2313712_to_2310371	OEU11515.1	hypothetical protein FRACYDRAFT_263500	Fragilariopsis cylindrus	8e-11
NG509	NC_012067_1:2323448_to_2324434	EJK64679.1	hypothetical protein THAOC_14562	Thalassiosira oceanica	2e-132
NG510	NC_012067_1:2379642_to_2381399	EJK64422.1	hypothetical protein THAOC_14843	Thalassiosira oceanica	2e-95
NG511	NC_012067_1:2394782_to_2395384	VEU45172.1	unnamed protein product	Pseudo-nitzschia multistriata	1e-13
NG512	NC_012068_1:7714_to_9948	EJK69450.1	hypothetical protein THAOC_09291	Thalassiosira oceanica	4e-138
NG513	NC_012068_1:18787_to_18338	EJK47865.1	hypothetical protein THAOC_33386	Thalassiosira oceanica	5e-43
NG514	NC_012068_1:20695_to_19199	EJK47865.1	hypothetical protein THAOC_33386	Thalassiosira oceanica	2e-95
NG515	NC_012068_1:22330_to_21506	OEU17175.1	hypothetical protein FRACYDRAFT_237589	Fragilariopsis cylindrus	0.012
NG516	NC_012068_1:26880_to_27596	-	-	-	-
NG517	NC_012068_1:27593_to_29413	EJK76187.1	hypothetical protein THAOC_02066	Thalassiosira oceanica	7e-151
NG518	NC_012068_1:48031_to_48333	EJK69142.1	hypothetical protein THAOC_09638	Thalassiosira oceanica	1e-19
NG519	NC_012068_1:102997_to_102797	-	-	-	-
NG520	NC_012068_1:102757_to_106374	EJK55145.1	hypothetical protein THAOC_25149	Thalassiosira oceanica	2e-74
NG521	NC_012068_1:110273_to_111310	EJK55147.1	hypothetical protein THAOC_25151	Thalassiosira oceanica	8e-83
NG522	NC_012068_1:143768_to_139746	EJK58728.1	hypothetical protein THAOC_21120	Thalassiosira oceanica	6e-81
NG523	NC_012068_1:161096_to_161431	GAX29204.1	mannose-P-dolichol utilization defect 1	Fistulifera solaris	2e-09
NG524	NC_012068_1:272123_to_271224	EJK66507.1	hypothetical protein THAOC_12570	Thalassiosira oceanica	6e-60
NG525	NC_012068_1:368484_to_368047	BAO52744.1	NAD-dependent malic enzyme	Thalassiosira pseudonana	0.003
NG526	NC_012068_1:390302_to_388980	-	-	-	-
NG527	NC_012068_1:408472_to_407699	EJK43805.1	hypothetical protein THAOC_37713	Thalassiosira oceanica	4e-57
NG528	NC_012068_1:417073_to_417318	XP_006637760.1	PREDICTED: cohesin subunit SA-1	Lepisosteus oculatus	3.5
NG529	NC_012068_1:424657_to_423590	EJK75781.1	hypothetical protein THAOC_02488	Thalassiosira oceanica	2e-50
NG530	NC_012068_1:467961_to_467176	XP_002178130.1	predicted protein	Phaeodactylum tricornutum CCAP 1055/1	5e-68
NG531	NC_012068_1:469783_to_469052	EJK74744.1	hypothetical protein THAOC_03564	Thalassiosira oceanica	1e-88
NG532	NC_012068_1:498180_to_498605	BAO52718.1	delta carbonic anhydrase	Thalassiosira pseudonana CCMP1335	2e-63
NG533	NC_012068_1:540852_to_541520	EJK73069.1	hypothetical protein THAOC_05328	Thalassiosira oceanica	5e-39
NG534	NC_012068_1:550675_to_551514	EJK68250.1	hypothetical protein THAOC_10590	Thalassiosira oceanica	4e-56
NG535	NC_012068_1:597357_to_598733	OEU16121.1	hypothetical protein FRACYDRAFT_238707	Fragilariopsis cylindrus	1e-86
NG536	NC_012068_1:599626_to_600327	EJK49864.1	hypothetical protein THAOC_31216	Thalassiosira oceanica	4e-38
NG537	NC_012068_1:601723_to_600668	VEU42413.1	unnamed protein product	Pseudo-nitzschia multistriata	8e-34
NG538	NC_012068_1:607013_to_605199	-	-	-	-
NG539	NC_012068_1:621999_to_621622	-	-	-	-
NG540	NC_012068_1:716145_to_714670	EJK44373.1	hypothetical protein THAOC_37090	Thalassiosira oceanica	1e-50
NG541	NC_012068_1:748181_to_750892	EJK58798.1	hypothetical protein THAOC_21047	Thalassiosira oceanica	1e-19
NG542	NC_012068_1:778206_to_777724	KAA3459341.1	protein DMR6-LIKE OXYGENASE 1-like	Gossypium australe	1.1
NG543	NC_012068_1:802743_to_802594	-	-	-	-
NG544	NC_012068_1:822197_to_824002	EJK77929.1	hypothetical protein THAOC_00204	Thalassiosira oceanica	9e-154
NG545	NC_012068_1:824342_to_828799	KOC62021.1	Major antigen	Habropoda laboriosa	9e-08
NG546	NC_012068_1:862264_to_863142	EJK67943.1	hypothetical protein THAOC_10940	Thalassiosira oceanica	7e-67
NG547	NC_012068_1:880976_to_879471	GAX15225.1	hypothetical protein FisN_12Lh072	Fistulifera solaris	8e-50
NG548	NC_012068_1:898911_to_899318	EJK75767.1	hypothetical protein THAOC_02495	Thalassiosira oceanica	1e-16
NG549	NC_012068_1:936220_to_936669	EJK71492.1	hypothetical protein THAOC_07057	Thalassiosira oceanica	9e-32
NG550	NC_012068_1:950962_to_949937	EJK59960.1	hypothetical protein THAOC_19762	Thalassiosira oceanica	1e-55
NG551	NC_012068_1:978859_to_979908	-	-	-	-
NG552	NC_012068_1:980649_to_982400	GAX14485.1	hypothetical protein FisN_11Hh054	Fistulifera solaris	2e-112
NG553	NC_012068_1:990602_to_990384	-	-	-	-
NG554	NC_012068_1:994272_to_995084	EJK71752.1	hypothetical protein THAOC_06778	Thalassiosira oceanica	1e-83
NG555	NC_012068_1:1022630_to_1023784	EJK58427.1	hypothetical protein THAOC_21447	Thalassiosira oceanica	4e-66
NG556	NC_012068_1:1045372_to_1043978	-	-	-	-
NG557	NC_012068_1:1057888_to_1055615	EJK73797.1	hypothetical protein THAOC_04559	Thalassiosira oceanica	5e-47
NG558	NC_012068_1:1060457_to_1061389	EJK65729.1	hypothetical protein THAOC_13386	Thalassiosira oceanica	1e-34
NG559	NC_012068_1:1068883_to_1067948	EJK48837.1	hypothetical protein THAOC_32330	Thalassiosira oceanica	1e-77
NG560	NC_012068_1:1079872_to_1078442	-	-	-	-
NG561	NC_012068_1:1087975_to_1090077	EJK68835.1	hypothetical protein THAOC_09954	Thalassiosira oceanica	2e-06
NG562	NC_012068_1:1092857_to_1092546	EJK71213.1	hypothetical protein THAOC_07370	Thalassiosira oceanica	6e-13
NG563	NC_012068_1:1095615_to_1092724	SPO35316.1	uncharacterized protein PSFLO_00787	Anthracocystis flocculosa	0.089
NG564	NC_012068_1:1098594_to_1097497	EJK55403.1	hypothetical protein THAOC_24873	Thalassiosira oceanica	3e-25
NG565	NC_012068_1:1124126_to_1126900	-	-	-	-
NG566	NC_012068_1:1161553_to_1159547	EJK73000.1	hypothetical protein THAOC_05406	Thalassiosira oceanica	5e-42
NG567	NC_012068_1:1188438_to_1189181	EJK64384.1	hypothetical protein THAOC_14883	Thalassiosira oceanica	4e-26
NG568	NC_012068_1:1189459_to_1191183	EJK48482.1	hypothetical protein THAOC_32713	Thalassiosira oceanica	2e-68
NG569	NC_012068_1:1241504_to_1240185	XP_002288340.1	hypothetical protein THAPSDRAFT_268481	Thalassiosira pseudonana	3e-14
NG570	NC_012068_1:1334636_to_1332549	XP_002297568.1	predicted protein	Thalassiosira pseudonana CCMP1335	2e-93
NG571	NC_012068_1:1360533_to_1362368	XP_002290735.1	predicted protein	Thalassiosira pseudonana CCMP1335	0
NG572	NC_012068_1:1388981_to_1389745	EJK67802.1	hypothetical protein THAOC_11114	Thalassiosira oceanica	4e-31
NG573	NC_012068_1:1443442_to_1441520	EJK64721.1	hypothetical protein THAOC_14520	Thalassiosira oceanica	0
NG574	NC_012068_1:1464253_to_1465116	EJK75709.1	hypothetical protein THAOC_02559	Thalassiosira oceanica	5e-24
NG575	NC_012068_1:1477120_to_1475492	EJK72050.1	hypothetical protein THAOC_06457	Thalassiosira oceanica	1e-53
NG576	NC_012068_1:1518231_to_1518956	EJK66426.1	hypothetical protein THAOC_12659	Thalassiosira oceanica	9e-53
NG577	NC_012068_1:1534041_to_1532425	EJK51922.1	hypothetical protein THAOC_28866	Thalassiosira oceanica	1e-153
NG578	NC_012068_1:1534103_to_1534798	GAX26629.1	hypothetical protein FisN_2Hh439	Fistulifera solaris	1e-25
NG579	NC_012068_1:1538306_to_1536690	EJK75169.1	hypothetical protein THAOC_03120	Thalassiosira oceanica	5e-78
NG580	NC_012068_1:1544958_to_1544446	EJK49566.1	hypothetical protein THAOC_31542	Thalassiosira oceanica	2e-76
NG581	NC_012068_1:1545815_to_1544943	EJK49566.1	hypothetical protein THAOC_31542	Thalassiosira oceanica	4e-19
NG582	NC_012068_1:1559473_to_1558346	VEU33668.1	unnamed protein product	Pseudo-nitzschia multistriata	1e-85
NG583	NC_012068_1:1595592_to_1597922	EJK51497.1	hypothetical protein THAOC_29326	Thalassiosira oceanica	0
NG584	NC_012068_1:1611141_to_1610773	EJK75193.1	hypothetical protein THAOC_03094	Thalassiosira oceanica	4e-07
NG585	NC_012068_1:1653843_to_1652764	EJK57715.1	hypothetical protein THAOC_22211	Thalassiosira oceanica	4e-113
NG586	NC_012068_1:1669670_to_1670170	GAX23854.1	hypothetical protein FisN_20Hh059	Fistulifera solaris	7e-18
NG587	NC_012068_1:1723604_to_1725646	GAX21931.1	bromodomain and WD repeat domain containing protein 1/3	Fistulifera solaris	2e-52
NG588	NC_012068_1:1737401_to_1736271	GAX20989.1	DnaJ homolog subfamily B member 6	Fistulifera solaris	7e-64
NG589	NC_012068_1:1745284_to_1745478	OFX46313.1	DNA (cytosine-5-)-methyltransferase	Bacteroidetes bacterium GWA2_33_15	4.1
NG590	NC_012068_1:1766687_to_1767613	XP_002183304.1	predicted protein	Phaeodactylum tricornutum CCAP 1055/1	8e-47
NG591	NC_012068_1:1789548_to_1788565	VEU34812.1	unnamed protein product	Pseudo-nitzschia multistriata	4e-78
NG592	NC_012068_1:1794865_to_1794341	EJK76927.1	hypothetical protein THAOC_01276	Thalassiosira oceanica	7e-14
NG593	NC_012068_1:1819272_to_1822592	EJK68101.1	hypothetical protein THAOC_10755	Thalassiosira oceanica	0
NG594	NC_012068_1:1931733_to_1930084	XP_008035896.1	hypothetical protein TRAVEDRAFT_70397	Trametes versicolor FP-101664 SS1	4.7
NG595	NC_012068_1:1941850_to_1941425	-	-	-	-
NG596	NC_012068_1:1946896_to_1945982	XP_002176302.1	predicted protein	Phaeodactylum tricornutum CCAP 1055/1	2e-26
NG597	NC_012068_1:1999879_to_1996961	EJK75075.1	hypothetical protein THAOC_03214	Thalassiosira oceanica	4e-38
NG598	NC_012068_1:2059056_to_2058199	EJK58738.1	hypothetical protein THAOC_21109	Thalassiosira oceanica	3e-33
NG599	NC_012068_1:2102180_to_2100879	-	-	-	-
NG600	NC_012068_1:2114983_to_2115786	XP_002290885.1	predicted protein	Thalassiosira pseudonana CCMP1335	8e-62
NG601	NC_012068_1:2120280_to_2122076	OEU05910.1	hypothetical protein FRACYDRAFT_257395	Fragilariopsis cylindrus	2e-81
NG602	NC_012068_1:2166251_to_2164812	EJK61279.1	hypothetical protein THAOC_18267	Thalassiosira oceanica	2e-55
NG603	NC_012068_1:2202677_to_2202369	EJK52003.1	hypothetical protein THAOC_28771	Thalassiosira oceanica	7e-08
NG604	NC_012068_1:2211491_to_2212984	-	-	-	-
NG605	NC_012068_1:2242707_to_2242928	XP_002179370.1	predicted protein	Phaeodactylum tricornutum CCAP 1055/1	2e-07
NG606	NC_012068_1:2286781_to_2285339	EJK71029.1	hypothetical protein THAOC_07567	Thalassiosira oceanica	1e-145
NG607	NC_012068_1:2289465_to_2288062	GAX12382.1	histone arginine demethylase JMJD6	Fistulifera solaris	2e-98
NG608	NC_012069_1:43577_to_38445	XP_002180151.1	predicted protein	Phaeodactylum tricornutum CCAP 1055/1	4e-109
NG609	NC_012069_1:45559_to_43391	EJK45182.1	hypothetical protein THAOC_36216	Thalassiosira oceanica	8e-100
NG610	NC_012069_1:118545_to_119333	XP_005793128.1	hypothetical protein EMIHUDRAFT_466458	Emiliania huxleyi	1e-89
NG611	NC_012069_1:199704_to_199327	-	-	-	-
NG612	NC_012069_1:240935_to_242269	EJK63152.1	hypothetical protein THAOC_16207	Thalassiosira oceanica	9e-90
NG613	NC_012069_1:287054_to_285615	EJK75768.1	hypothetical protein THAOC_02496	Thalassiosira oceanica	3e-136
NG614	NC_012069_1:288646_to_287090	EJK75768.1	hypothetical protein THAOC_02496	Thalassiosira oceanica	6e-122
NG615	NC_012069_1:367114_to_367320	RTL90925.1	NAD-glutamate dehydrogenase	Rhizobiales bacterium	5.1
NG616	NC_012069_1:381342_to_380089	EJK74955.1	hypothetical protein THAOC_03338	Thalassiosira oceanica	9e-100
NG617	NC_012069_1:393197_to_395500	EJK69317.1	hypothetical protein THAOC_09437	Thalassiosira oceanica	7e-143
NG618	NC_012069_1:400606_to_400334	-	-	-	-
NG619	NC_012069_1:413534_to_411321	XP_002177885.1	predicted protein	Phaeodactylum tricornutum CCAP 1055/1	2e-154
NG620	NC_012069_1:414676_to_413465	-	-	-	-
NG621	NC_012069_1:417197_to_416169	EJK67169.1	hypothetical protein THAOC_11833	Thalassiosira oceanica	3e-91
NG622	NC_012069_1:426756_to_425158	EJK50182.1	hypothetical protein THAOC_30878	Thalassiosira oceanica	5e-139
NG623	NC_012069_1:432422_to_432577	-	-	-	-
NG624	NC_012069_1:434494_to_435129	EJK49151.1	hypothetical protein THAOC_32001	Thalassiosira oceanica	1e-37
NG625	NC_012069_1:448988_to_447522	EJK50520.1	hypothetical protein THAOC_30478	Thalassiosira oceanica	8e-94
NG626	NC_012069_1:453473_to_452628	EJK56333.1	hypothetical protein THAOC_23806	Thalassiosira oceanica	2e-63
NG627	NC_012069_1:454639_to_453302	EJK56333.1	hypothetical protein THAOC_23806	Thalassiosira oceanica	3e-90
NG628	NC_012069_1:472490_to_472855	-	-	-	-
NG629	NC_012069_1:474699_to_474010	WP_157987482.1	META domain-containing protein	Jiangella sp. KE2-3	1.5
NG630	NC_012069_1:497829_to_499541	XP_002181672.1	predicted protein	Phaeodactylum tricornutum CCAP 1055/1	6e-70
NG631	NC_012069_1:511842_to_511315	-	-	-	-
NG632	NC_012069_1:538611_to_537541	XP_002181365.1	predicted protein	Phaeodactylum tricornutum CCAP 1055/1	2e-88
NG633	NC_012069_1:539053_to_538469	EJK46686.1	hypothetical protein THAOC_34639	Thalassiosira oceanica	4e-29
NG634	NC_012069_1:559157_to_557643	EJK43687.1	hypothetical protein THAOC_37843	Thalassiosira oceanica	1e-15
NG635	NC_012069_1:593091_to_592786	-	-	-	-
NG636	NC_012069_1:595994_to_595617	EJK77242.1	hypothetical protein THAOC_00939	Thalassiosira oceanica	1e-46
NG637	NC_012069_1:623617_to_624975	EJK44898.1	hypothetical protein THAOC_36528	Thalassiosira oceanica	2e-65
NG638	NC_012069_1:624896_to_626566	EJK44898.1	hypothetical protein THAOC_36528	Thalassiosira oceanica	2e-128
NG639	NC_012069_1:645514_to_645242	-	-	-	-
NG640	NC_012069_1:649937_to_649416	EJK63626.1	hypothetical protein THAOC_15703	Thalassiosira oceanica	6e-46
NG641	NC_012069_1:739271_to_737985	EJK61910.1	hypothetical protein THAOC_17514	Thalassiosira oceanica	1e-87
NG642	NC_012069_1:741145_to_739202	EJK61910.1	hypothetical protein THAOC_17514	Thalassiosira oceanica	9e-38
NG643	NC_012069_1:743503_to_741419	EJK61022.1	hypothetical protein THAOC_18550	Thalassiosira oceanica	2e-127
NG644	NC_012069_1:757068_to_756328	EJK47112.1	hypothetical protein THAOC_34193	Thalassiosira oceanica	0.095
NG645	NC_012069_1:758705_to_757098	EJK47112.1	hypothetical protein THAOC_34193	Thalassiosira oceanica	7e-168
NG646	NC_012069_1:809049_to_808315	EJK74687.1	hypothetical protein THAOC_03622	Thalassiosira oceanica	4e-28
NG647	NC_012069_1:811181_to_809475	EJK74687.1	hypothetical protein THAOC_03622	Thalassiosira oceanica	8e-55
NG648	NC_012069_1:813458_to_812436	EJK74687.1	hypothetical protein THAOC_03622	Thalassiosira oceanica	9e-06
NG649	NC_012069_1:861398_to_860832	GAX15135.1	hypothetical protein FisN_12Lh163	Fistulifera solaris	5e-77
NG650	NC_012069_1:876801_to_877943	EJK76581.1	hypothetical protein THAOC_01647	Thalassiosira oceanica	6e-38
NG651	NC_012069_1:878009_to_878854	EJK76581.1	hypothetical protein THAOC_01647	Thalassiosira oceanica	9e-17
NG652	NC_012069_1:912447_to_910561	EJK64414.1	hypothetical protein THAOC_14852	Thalassiosira oceanica	0
NG653	NC_012069_1:912651_to_913445	XP_008869918.1	hypothetical protein H310_06577	Aphanomyces invadans	0.008
NG654	NC_012069_1:953429_to_954970	EJK65340.1	hypothetical protein THAOC_13812	Thalassiosira oceanica	2e-39
NG655	NC_012069_1:1046375_to_1045389	VEU44601.1	unnamed protein product	Pseudo-nitzschia multistriata	4e-160
NG656	NC_012069_1:1072070_to_1070922	EJK55379.1	hypothetical protein THAOC_24887	Thalassiosira oceanica	0.0002
NG657	NC_012069_1:1077329_to_1074996	EJK49402.1	hypothetical protein THAOC_31728	Thalassiosira oceanica	1e-119
NG658	NC_012069_1:1087975_to_1088379	EJK73999.1	hypothetical protein THAOC_04351	Thalassiosira oceanica	2e-21
NG659	NC_012069_1:1094182_to_1092431	EJK50576.1	hypothetical protein THAOC_30395	Thalassiosira oceanica	1e-65
NG660	NC_012069_1:1096639_to_1094717	EJK50576.1	hypothetical protein THAOC_30395	Thalassiosira oceanica	5e-83
NG661	NC_012069_1:1108596_to_1110509	EJK61940.1	hypothetical protein THAOC_17490	Thalassiosira oceanica	6e-50
NG662	NC_012069_1:1134695_to_1133943	EJK45350.1	hypothetical protein THAOC_36036	Thalassiosira oceanica	2e-28
NG663	NC_012069_1:1143365_to_1144240	EJK65671.1	hypothetical protein THAOC_13451	Thalassiosira oceanica	3e-34
NG664	NC_012069_1:1162438_to_1161644	EJK73420.1	hypothetical protein THAOC_04955	Thalassiosira oceanica	1e-111
NG665	NC_012069_1:1202010_to_1200850	EJK65668.1	hypothetical protein THAOC_13448	Thalassiosira oceanica	1e-49
NG666	NC_012069_1:1216550_to_1215561	EJK71571.1	hypothetical protein THAOC_06971	Thalassiosira oceanica	1e-12
NG667	NC_012069_1:1238031_to_1236739	EJK74311.1	hypothetical protein THAOC_04017	Thalassiosira oceanica	8e-109
NG668	NC_012069_1:1245053_to_1246981	EJK75917.1	hypothetical protein THAOC_02345	Thalassiosira oceanica	5e-35
NG669	NC_012069_1:1247720_to_1250923	EJK75917.1	hypothetical protein THAOC_02345	Thalassiosira oceanica	3e-76
NG670	NC_012069_1:1250812_to_1251858	VEU41986.1	unnamed protein product	Pseudo-nitzschia multistriata	2e-37
NG671	NC_012069_1:1253262_to_1254671	GAX16893.1	protein phosphatase	Fistulifera solaris	2e-27
NG672	NC_012069_1:1255132_to_1255590	EJK69244.1	hypothetical protein THAOC_09514	Thalassiosira oceanica	0.029
NG673	NC_012069_1:1272359_to_1273198	EJK73086.1	nuclear import/export receptor	Thalassiosira oceanica	2e-57
NG674	NC_012069_1:1273147_to_1275483	EJK73086.1	nuclear import/export receptor	Thalassiosira oceanica	0
NG675	NC_012069_1:1276350_to_1276988	EJK73086.1	nuclear import/export receptor	Thalassiosira oceanica	7e-80
NG676	NC_012069_1:1278749_to_1277457	EJK73085.1	hypothetical protein THAOC_05311	Thalassiosira oceanica	2e-88
NG677	NC_012069_1:1305948_to_1304911	XP_009161602.1	acid phosphatase	Exophiala dermatitidis NIH/UT8656	2.2
NG678	NC_012069_1:1308141_to_1309976	EJK53422.1	hypothetical protein THAOC_27150	Thalassiosira oceanica	3e-36
NG679	NC_012069_1:1333345_to_1332155	EJK45628.1	hypothetical protein THAOC_35751	Thalassiosira oceanica	2e-51
NG680	NC_012069_1:1359165_to_1358764	EJK50509.1	hypothetical protein THAOC_30490	Thalassiosira oceanica	3e-06
NG681	NC_012069_1:1365061_to_1364078	EJK59970.1	hypothetical protein THAOC_19756	Thalassiosira oceanica	1e-75
NG682	NC_012069_1:1368851_to_1367973	WP_148051683.1	DNA polymerase III subunit gamma/tau	Atlantibacter hermannii	3.3
NG683	NC_012069_1:1372670_to_1372026	VEU33342.1	unnamed protein product	Pseudo-nitzschia multistriata	5e-21
NG684	NC_012069_1:1407024_to_1406515	EJK54998.1	hypothetical protein THAOC_25323	Thalassiosira oceanica	1e-49
NG685	NC_012069_1:1417955_to_1416969	EJK67543.1	hypothetical protein THAOC_11405	Thalassiosira oceanica	6e-36
NG686	NC_012069_1:1459934_to_1459779	-	-	-	-
NG687	NC_012069_1:1460460_to_1462037	EJK68802.1	hypothetical protein THAOC_09991	Thalassiosira oceanica	2e-116
NG688	NC_012069_1:1503878_to_1505581	EJK68340.1	hypothetical protein THAOC_10484	Thalassiosira oceanica	1e-121
NG689	NC_012069_1:1532535_to_1531087	EJK77506.1	hypothetical protein THAOC_00659	Thalassiosira oceanica	2e-93
NG690	NC_012069_1:1533223_to_1532276	EJK77506.1	hypothetical protein THAOC_00659	Thalassiosira oceanica	1e-21
NG691	NC_012069_1:1542628_to_1543218	XP_002180312.1	predicted protein	Phaeodactylum tricornutum CCAP 1055/1	3e-61
NG692	NC_012069_1:1618247_to_1617312	EJK44265.1	hypothetical protein THAOC_37211	Thalassiosira oceanica	3e-82
NG693	NC_012069_1:1636326_to_1636697	GAX19889.1	SWI/SNF-related matrix-associated actin-dependent regulator of chromatin subfamily A member 5	Fistulifera solaris	5e-08
NG694	NC_012069_1:1644403_to_1645305	XP_002181094.1	predicted protein	Phaeodactylum tricornutum CCAP 1055/1	2e-49
NG695	NC_012069_1:1646332_to_1647756	GAX29384.1	hypothetical protein FisN_16Hh176	Fistulifera solaris	1e-127
NG696	NC_012069_1:1648503_to_1648916	EJK46925.1	hypothetical protein THAOC_34389	Thalassiosira oceanica	4e-35
NG697	NC_012069_1:1732988_to_1733308	-	-	-	-
NG698	NC_012069_1:1753958_to_1752507	EJK53416.1	hypothetical protein THAOC_27157	Thalassiosira oceanica	6e-59
NG699	NC_012069_1:1755984_to_1753900	EJK53416.1	hypothetical protein THAOC_27157	Thalassiosira oceanica	0
NG700	NC_012069_1:1781569_to_1779905	EJK75677.1	hypothetical protein THAOC_02593	Thalassiosira oceanica	9e-57
NG701	NC_012069_1:1836671_to_1835382	-	-	-	-
NG702	NC_012069_1:1864471_to_1864292	-	-	-	-
NG703	NC_012069_1:1884158_to_1884736	EJK55422.1	hypothetical protein THAOC_24853	Thalassiosira oceanica	8e-13
NG704	NC_012069_1:1962356_to_1965157	-	-	-	-
NG705	NC_012070_1:37860_to_38900	KAF3043819.1	DNA damage-inducible protein 1	Didymella heteroderae	4e-14
NG706	NC_012070_1:57637_to_61449	XP_005822895.1	hypothetical protein GUITHDRAFT_60892	Guillardia theta CCMP2712	2e-09
NG707	NC_012070_1:61365_to_62828	EJK57690.1	hypothetical protein THAOC_22236	Thalassiosira oceanica	9e-91
NG708	NC_012070_1:194547_to_196643	EJK61181.1	hypothetical protein THAOC_18377	Thalassiosira oceanica	1e-88
NG709	NC_012070_1:196627_to_197469	EJK62686.1	hypothetical protein THAOC_16688	Thalassiosira oceanica	2e-37
NG710	NC_012070_1:197540_to_198208	EJK62686.1	hypothetical protein THAOC_16688	Thalassiosira oceanica	1e-59
NG711	NC_012070_1:240197_to_241525	XP_002177604.1	predicted protein	Phaeodactylum tricornutum CCAP 1055/1	2e-98
NG712	NC_012070_1:264230_to_263931	VEU40295.1	unnamed protein product	Pseudo-nitzschia multistriata	3e-14
NG713	NC_012070_1:265980_to_265657	EJK70081.1	hypothetical protein THAOC_08590	Thalassiosira oceanica	4e-23
NG714	NC_012070_1:365652_to_365128	-	-	-	-
NG715	NC_012070_1:366025_to_365837	XP_029461111.1	protein HEG homolog 1	Rhinatrema bivittatum	5.8
NG716	NC_012070_1:406343_to_407638	XP_002185007.1	predicted protein	Phaeodactylum tricornutum CCAP 1055/1	3e-81
NG717	NC_012070_1:441473_to_438768	XP_002289963.1	predicted protein	Thalassiosira pseudonana CCMP1335	3e-48
NG718	NC_012070_1:450158_to_448863	EJK65757.1	hypothetical protein THAOC_13354	Thalassiosira oceanica	6e-25
NG719	NC_012070_1:509019_to_509786	EJK45708.1	hypothetical protein THAOC_35663	Thalassiosira oceanica	1e-32
NG720	NC_012070_1:630749_to_630426	-	-	-	-
NG721	NC_012070_1:648857_to_649357	-	-	-	-
NG722	NC_012070_1:686966_to_688663	-	-	-	-
NG723	NC_012070_1:736274_to_737320	-	-	-	-
NG724	NC_012070_1:738184_to_741915	EJK46167.1	hypothetical protein THAOC_35178	Thalassiosira oceanica	0
NG725	NC_012070_1:766207_to_766049	-	-	-	-
NG726	NC_012070_1:810683_to_809769	EJK46442.1	hypothetical protein THAOC_34887	Thalassiosira oceanica	4e-74
NG727	NC_012070_1:826805_to_828184	EJK69883.1	hypothetical protein THAOC_08818	Thalassiosira oceanica	2e-171
NG728	NC_012070_1:841125_to_841292	TMI53140.1	NUDIX domain-containing protein	Candidatus Bathyarchaeota archaeon	8.1
NG729	NC_012070_1:922950_to_921055	XP_002178841.1	cysteine desulfurase for iron-sulfur cluster formation suf	Phaeodactylum tricornutum CCAP 1055/1	0
NG730	NC_012070_1:923047_to_923448	WP_092902083.1	M24 family metallopeptidase	Halostagnicola kamekurae	6.1
NG731	NC_012070_1:936096_to_936701	EJK46404.1	hypothetical protein THAOC_34927	Thalassiosira oceanica	4e-63
NG732	NC_012070_1:944653_to_943694	GAX20918.1	hypothetical protein FisN_1Lh426	Fistulifera solaris	2e-17
NG733	NC_012070_1:961520_to_962959	EJK75569.1	hypothetical protein THAOC_02700	Thalassiosira oceanica	1e-145
NG734	NC_012070_1:966088_to_970281	EJK44058.1	hypothetical protein THAOC_37435	Thalassiosira oceanica	4e-98
NG735	NC_012070_1:978788_to_977949	EJK49815.1	hypothetical protein THAOC_31272	Thalassiosira oceanica	3e-78
NG736	NC_012070_1:990365_to_991417	EJK61063.1	hypothetical protein THAOC_18503	Thalassiosira oceanica	3e-37
NG737	NC_012070_1:1029431_to_1029838	EJK44405.1	hypothetical protein THAOC_37057	Thalassiosira oceanica	8e-18
NG738	NC_012070_1:1030507_to_1029905	XP_002177132.1	predicted protein	Phaeodactylum tricornutum CCAP 1055/1	3e-58
NG739	NC_012070_1:1077069_to_1076185	EJK74549.1	hypothetical protein THAOC_03766	Thalassiosira oceanica	3e-07
NG740	NC_012070_1:1099429_to_1100298	EJK71248.1	hypothetical protein THAOC_07334	Thalassiosira oceanica	8e-31
NG741	NC_012070_1:1120183_to_1120368	OIT21526.1	potassium transporter 5	Nicotiana attenuata	7.3
NG742	NC_012070_1:1142053_to_1143642	XP_002668864.1	predicted protein	Naegleria gruberi strain NEG-M	3e-15
NG743	NC_012070_1:1150128_to_1149589	-	-	-	-
NG744	NC_012070_1:1203805_to_1204872	EJK60028.1	hypothetical protein THAOC_19688	Thalassiosira oceanica	1e-68
NG745	NC_012070_1:1205824_to_1207074	EJK55958.1	hypothetical protein THAOC_24241	Thalassiosira oceanica	2e-32
NG746	NC_012070_1:1220163_to_1224437	EJK44041.1	hypothetical protein THAOC_37455	Thalassiosira oceanica	1e-84
NG747	NC_012070_1:1224643_to_1224942	EJK56128.1	hypothetical protein THAOC_24046	Thalassiosira oceanica	0.92
NG748	NC_012070_1:1252604_to_1254889	EJK67587.1	hypothetical protein THAOC_11356	Thalassiosira oceanica	0
NG749	NC_012070_1:1295493_to_1295855	XP_002178911.1	predicted protein	Phaeodactylum tricornutum CCAP 1055/1	8e-34
NG750	NC_012070_1:1310639_to_1309191	EJK50913.1	hypothetical protein THAOC_29972	Thalassiosira oceanica	6e-18
NG751	NC_012070_1:1321013_to_1319265	EJK47041.1	hypothetical protein THAOC_34265	Thalassiosira oceanica	1e-98
NG752	NC_012070_1:1414377_to_1414613	VEU38698.1	unnamed protein product	Pseudo-nitzschia multistriata	6e-09
NG753	NC_012070_1:1414723_to_1415019	VEU38698.1	unnamed protein product	Pseudo-nitzschia multistriata	0.003
NG754	NC_012070_1:1430158_to_1429214	EJK74323.1	hypothetical protein THAOC_04006	Thalassiosira oceanica	2e-81
NG755	NC_012070_1:1445387_to_1447075	-	-	-	-
NG756	NC_012070_1:1457572_to_1456895	EJK68453.1	hypothetical protein THAOC_10369	Thalassiosira oceanica	3e-40
NG757	NC_012070_1:1485842_to_1486168	XP_002177161.1	phospholipase C isoform delta	Phaeodactylum tricornutum	4e-12
NG758	NC_012070_1:1486590_to_1486925	EJK65921.1	hypothetical protein THAOC_13178	Thalassiosira oceanica	3e-20
NG759	NC_012070_1:1510141_to_1511223	EJK68489.1	hypothetical protein THAOC_10321	Thalassiosira oceanica	3e-37
NG760	NC_012070_1:1533930_to_1534331	VEU34511.1	unnamed protein product	Pseudo-nitzschia multistriata	4e-10
NG761	NC_012070_1:1537005_to_1538207	EJK46816.1	hypothetical protein THAOC_34499	Thalassiosira oceanica	0.033
NG762	NC_012070_1:1590905_to_1592266	XP_005854207.1	nacht and ankyrin domain protein, partial	Nannochloropsis gaditana CCMP526	2e-31
NG763	NC_012070_1:1647966_to_1647724	-	-	-	-
NG764	NC_012070_1:1660209_to_1660847	XP_002295787.1	predicted protein	Thalassiosira pseudonana CCMP1335	8e-22
NG765	NC_012070_1:1673348_to_1674283	EJK65261.1	hypothetical protein THAOC_13899	Thalassiosira oceanica	2e-51
NG766	NC_012070_1:1729443_to_1731203	EJK43839.1	hypothetical protein THAOC_37676	Thalassiosira oceanica	2e-159
NG767	NC_012070_1:1757257_to_1755860	EJK69369.1	hypothetical protein THAOC_09388	Thalassiosira oceanica	5e-76
NG768	NC_012070_1:1808795_to_1808304	EJK68967.1	hypothetical protein THAOC_09819	Thalassiosira oceanica	1e-06
NG769	NC_012070_1:1848139_to_1845074	EJK75034.1	hypothetical protein THAOC_03256	Thalassiosira oceanica	0
NG770	NC_012070_1:1849335_to_1848055	EJK75034.1	hypothetical protein THAOC_03256	Thalassiosira oceanica	2e-109
NG771	NC_012070_1:1887565_to_1887014	-	-	-	-
NG772	NC_012070_1:1902513_to_1903565	EJK45023.1	hypothetical protein THAOC_36393	Thalassiosira oceanica	5e-07
NG773	NC_012070_1:1920037_to_1920423	TID23952.1	hypothetical protein CANINC_003113	Candida	0.2
NG774	NC_012070_1:1991545_to_1991880	-	-	-	-
NG775	NC_012071_1:73321_to_73629	-	-	-	-
NG776	NC_012071_1:80401_to_81627	XP_002184098.1	predicted protein	Phaeodactylum tricornutum CCAP 1055/1	4e-14
NG777	NC_012071_1:107566_to_106412	XP_029348572.1	aminopeptidase N isoform X1	Acyrthosiphon pisum	1e-07
NG778	NC_012071_1:156940_to_153875	GAX10161.1	hypothetical protein FisN_3Lh357	Fistulifera solaris	1e-51
NG779	NC_012071_1:312714_to_314108	EJK66677.1	hypothetical protein THAOC_12380	Thalassiosira oceanica	3e-114
NG780	NC_012071_1:423163_to_419504	EJK67733.1	hypothetical protein THAOC_11198	Thalassiosira oceanica	0
NG781	NC_012071_1:477780_to_477370	XP_002290142.1	predicted protein	Thalassiosira pseudonana CCMP1335	0.55
NG782	NC_012071_1:482284_to_481481	XP_005515436.2	cyclic nucleotide-gated olfactory channel	Columba livia	2.8
NG783	NC_012071_1:488932_to_489306	-	-	-	-
NG784	NC_012071_1:498889_to_501039	VEU34031.1	unnamed protein product	Pseudo-nitzschia multistriata	3e-58
NG785	NC_012071_1:587328_to_586564	EJK55081.1	hypothetical protein THAOC_25222	Thalassiosira oceanica	3e-87
NG786	NC_012071_1:590954_to_589908	EJK56326.1	hypothetical protein THAOC_23816	Thalassiosira oceanica	4e-167
NG787	NC_012071_1:604405_to_605247	EJK57309.1	hypothetical protein THAOC_22661	Thalassiosira oceanica	1e-75
NG788	NC_012071_1:627410_to_628276	-	-	-	-
NG789	NC_012071_1:628059_to_628349	OEU07017.1	hypothetical protein FRACYDRAFT_252624	Fragilariopsis cylindrus	2e-19
NG790	NC_012071_1:628378_to_628662	XP_002176766.1	phosphoglycerate mutase	Phaeodactylum tricornutum CCAP 1055/1	2e-33
NG791	NC_012071_1:628686_to_629048	GAX28226.1	hypothetical protein FisN_27Hh126	Fistulifera solaris	4e-16
NG792	NC_012071_1:720176_to_717849	EJK46449.1	hypothetical protein THAOC_34878	Thalassiosira oceanica	2e-14
NG793	NC_012071_1:753903_to_754736	VEU40958.1	unnamed protein product	Pseudo-nitzschia multistriata	4e-84
NG794	NC_012071_1:779292_to_778249	EJK67282.1	hypothetical protein THAOC_11715	Thalassiosira oceanica	6e-102
NG795	NC_012071_1:813129_to_815405	XP_002186422.1	predicted protein	Phaeodactylum tricornutum CCAP 1055/1	1e-73
NG796	NC_012071_1:816777_to_817286	XP_002186422.1	predicted protein	Phaeodactylum tricornutum CCAP 1055/1	3e-20
NG797	NC_012071_1:817290_to_818597	XP_002186422.1	predicted protein	Phaeodactylum tricornutum CCAP 1055/1	4e-24
NG798	NC_012071_1:824802_to_825482	EJK74690.1	hypothetical protein THAOC_03618	Thalassiosira oceanica	2e-20
NG799	NC_012071_1:827667_to_827059	TKS11687.1	hypothetical protein D5086_0000070940	Populus alba	2.7
NG800	NC_012071_1:899918_to_899403	EJK68013.1	hypothetical protein THAOC_10861	Thalassiosira oceanica	3e-12
NG801	NC_012071_1:927687_to_925675	KOO21249.1	hypothetical protein Ctob_006201	Chrysochromulina tobinii	2e-42
NG802	NC_012071_1:934150_to_933542	OEU23287.1	hypothetical protein FRACYDRAFT_233460	Fragilariopsis cylindrus	2e-20
NG803	NC_012071_1:946681_to_946878	-	-	-	-
NG804	NC_012071_1:948637_to_950382	EJK62689.1	hypothetical protein THAOC_16691	Thalassiosira oceanica	4e-91
NG805	NC_012071_1:950433_to_951143	EJK62689.1	hypothetical protein THAOC_16691	Thalassiosira oceanica	5e-68
NG806	NC_012071_1:983078_to_983671	EJK71744.1	hypothetical protein THAOC_06789	Thalassiosira oceanica	1e-06
NG807	NC_012071_1:1014108_to_1014968	EJK76882.1	hypothetical protein THAOC_01329	Thalassiosira oceanica	2e-92
NG808	NC_012071_1:1022828_to_1022595	-	-	-	-
NG809	NC_012071_1:1062693_to_1063748	EJK61157.1	hypothetical protein THAOC_18399	Thalassiosira oceanica	7e-51
NG810	NC_012071_1:1067674_to_1068405	XP_002290082.1	hypothetical protein THAPSDRAFT_22570	Thalassiosira pseudonana	1e-06
NG811	NC_012071_1:1086803_to_1085730	GAX10997.1	hypothetical protein FisN_2Lh527	Fistulifera solaris	9e-48
NG812	NC_012071_1:1088685_to_1086880	GAX13045.1	hypothetical protein FisN_2Hh527	Fistulifera solaris	6e-62
NG813	NC_012071_1:1089385_to_1088459	GAX10997.1	hypothetical protein FisN_2Lh527	Fistulifera solaris	4e-12
NG814	NC_012071_1:1110076_to_1108442	EJK68928.1	hypothetical protein THAOC_09858	Thalassiosira oceanica	4e-107
NG815	NC_012071_1:1117056_to_1118447	EJK75198.1	hypothetical protein THAOC_03089	Thalassiosira oceanica	3e-31
NG816	NC_012071_1:1118120_to_1117935	-	-	-	-
NG817	NC_012071_1:1190340_to_1191788	XP_002289264.1	predicted protein	Thalassiosira pseudonana CCMP1335	8e-97
NG818	NC_012071_1:1197420_to_1197596	-	-	-	-
NG819	NC_012071_1:1233460_to_1233807	-	-	-	-
NG820	NC_012071_1:1234444_to_1238172	EJK49603.1	hypothetical protein THAOC_31506	Thalassiosira oceanica	2e-63
NG821	NC_012072_1:51741_to_52319	-	-	-	-
NG822	NC_012072_1:73612_to_74625	XP_002294939.1	predicted protein	Thalassiosira pseudonana CCMP1335	1e-65
NG823	NC_012072_1:127869_to_124870	GAX14138.1	hypothetical protein FisN_8Hh023	Fistulifera solaris	0.004
NG824	NC_012072_1:163429_to_167391	EJK75454.1	hypothetical protein THAOC_02821	Thalassiosira oceanica	4e-111
NG825	NC_012072_1:172036_to_172977	EJK75455.1	hypothetical protein THAOC_02822	Thalassiosira oceanica	5e-54
NG826	NC_012072_1:172760_to_173887	EJK75455.1	hypothetical protein THAOC_02822	Thalassiosira oceanica	5e-58
NG827	NC_012072_1:226475_to_223578	VEU43811.1	unnamed protein product	Pseudo-nitzschia multistriata	3e-88
NG828	NC_012072_1:297431_to_296775	WP_137696641.1	sporulation integral membrane protein YlbJ	Ruminiclostridium sp. MA18	0.4
NG829	NC_012072_1:323133_to_321859	EJK68790.1	hypothetical protein THAOC_10004	Thalassiosira oceanica	4e-75
NG830	NC_012072_1:326176_to_325979	GFD44570.1	putative reverse transcriptase domain-containing protein	Tanacetum cinerariifolium	4.2
NG831	NC_012072_1:327861_to_329186	EJK52722.1	hypothetical protein THAOC_27976	Thalassiosira oceanica	2e-171
NG832	NC_012072_1:329899_to_331098	OEU13696.1	hypothetical protein FRACYDRAFT_242039	Fragilariopsis cylindrus	2e-09
NG833	NC_012072_1:385325_to_387181	VEU35233.1	unnamed protein product	Pseudo-nitzschia multistriata	0.055
NG834	NC_012072_1:427723_to_427523	WP_066593135.1	hypothetical protein	Turicimonas muris	4.9
NG835	NC_012072_1:438426_to_439199	EJK67294.1	hypothetical protein THAOC_11699	Thalassiosira oceanica	3e-31
NG836	NC_012072_1:450474_to_450962	EJK53794.1	hypothetical protein THAOC_26696	Thalassiosira oceanica	1e-20
NG837	NC_012072_1:503396_to_502476	XP_002297395.1	predicted protein	Thalassiosira pseudonana CCMP1335	8e-45
NG838	NC_012072_1:524921_to_524058	EJK71811.1	hypothetical protein THAOC_06714	Thalassiosira oceanica	3e-53
NG839	NC_012072_1:612428_to_610206	EJK75457.1	hypothetical protein THAOC_02819	Thalassiosira oceanica	2e-121
NG840	NC_012072_1:614115_to_612565	XP_002297037.1	predicted protein	Thalassiosira pseudonana CCMP1335	7e-134
NG841	NC_012072_1:617598_to_618305	XP_031563512.1	endothelin-converting enzyme 1-like	Actinia tenebrosa	0.19
NG842	NC_012072_1:620283_to_620858	EJK75552.1	hypothetical protein THAOC_02719	Thalassiosira oceanica	3e-28
NG843	NC_012072_1:622459_to_623136	XP_002292493.1	predicted protein	Thalassiosira pseudonana CCMP1335	8e-21
NG844	NC_012072_1:624794_to_626182	XP_002293470.1	predicted protein	Thalassiosira pseudonana CCMP1335	8e-102
NG845	NC_012072_1:626725_to_628257	XP_002297037.1	predicted protein	Thalassiosira pseudonana CCMP1335	6e-133
NG846	NC_012072_1:635389_to_637437	VEU44307.1	unnamed protein product	Pseudo-nitzschia multistriata	2e-29
NG847	NC_012072_1:653776_to_654615	XP_002179032.1	predicted protein	Phaeodactylum tricornutum CCAP 1055/1	6e-12
NG848	NC_012072_1:654575_to_655039	XP_002179032.1	predicted protein	Phaeodactylum tricornutum CCAP 1055/1	0.0001
NG849	NC_012072_1:696360_to_695584	OEU23605.1	hypothetical protein FRACYDRAFT_259429	Fragilariopsis cylindrus	2e-38
NG850	NC_012072_1:705978_to_706157	TNN49498.1	hypothetical protein EYF80_040292	Liparis tanakae	0.36
NG851	NC_012072_1:778020_to_778550	XP_005766137.1	hypothetical protein EMIHUDRAFT_470693	Emiliania huxleyi	4e-13
NG852	NC_012072_1:836210_to_837511	EJK60462.1	hypothetical protein THAOC_19182	Thalassiosira oceanica	2e-56
NG853	NC_012072_1:845142_to_844810	EJK43898.1	hypothetical protein THAOC_37612	Thalassiosira oceanica	1e-06
NG854	NC_012072_1:882175_to_883143	EJK47813.1	hypothetical protein THAOC_33447	Thalassiosira oceanica	3e-49
NG855	NC_012072_1:899068_to_902172	EJK47897.1	hypothetical protein THAOC_33351	Thalassiosira oceanica	2e-43
NG856	NC_012072_1:931871_to_932383	XP_002182228.1	predicted protein	Phaeodactylum tricornutum CCAP 1055/1	1e-14
NG857	NC_012072_1:932430_to_933227	EJK60995.1	hypothetical protein THAOC_18580	Thalassiosira oceanica	8e-25
NG858	NC_012072_1:966690_to_968093	GAX19023.1	hypothetical protein FisN_8Hh246	Fistulifera solaris	1e-09
NG859	NC_012072_1:979713_to_983624	XP_002286139.1	predicted protein	Thalassiosira pseudonana CCMP1335	4e-11
NG860	NC_012072_1:1125910_to_1126182	EJK58406.1	hypothetical protein THAOC_21471	Thalassiosira oceanica	6e-11
NG861	NC_012072_1:1144686_to_1145732	EJK71242.1	hypothetical protein THAOC_07338	Thalassiosira oceanica	2e-25
NG862	NC_012072_1:1183244_to_1183897	EJK75278.1	hypothetical protein THAOC_03003	Thalassiosira oceanica	3e-37
NG863	NC_012073_1:147799_to_149382	EJK50018.1	hypothetical protein THAOC_31056	Thalassiosira oceanica	5e-108
NG864	NC_012073_1:172162_to_167798	EJK46121.1	hypothetical protein THAOC_35231	Thalassiosira oceanica	0
NG865	NC_012073_1:192834_to_193199	XP_031423815.1	chromodomain-helicase-DNA-binding protein 6 isoform X3	Clupea harengus	0.53
NG866	NC_012073_1:195513_to_206228	XP_032955603.1	abnormal spindle-like microcephaly-associated protein isoform X2	Rhinolophus ferrumequinum	2e-40
NG867	NC_012073_1:239884_to_238808	EJK55901.1	hypothetical protein THAOC_24308	Thalassiosira oceanica	7e-30
NG868	NC_012073_1:255189_to_253048	EJK45831.1	hypothetical protein THAOC_35533	Thalassiosira oceanica	7e-116
NG869	NC_012073_1:269456_to_268392	-	-	-	-
NG870	NC_012073_1:296513_to_297022	NBS25520.1	formate dehydrogenase subunit alpha	Gammaproteobacteria bacterium	7.3
NG871	NC_012073_1:299245_to_300291	-	-	-	-
NG872	NC_012073_1:304274_to_305299	EJK74003.1	hypothetical protein THAOC_04348	Thalassiosira oceanica	1e-91
NG873	NC_012073_1:378716_to_378477	-	-	-	-
NG874	NC_012073_1:396523_to_397503	EJK59641.1	hypothetical protein THAOC_20105	Thalassiosira oceanica	4e-65
NG875	NC_012073_1:397430_to_398122	EJK59641.1	hypothetical protein THAOC_20105	Thalassiosira oceanica	4e-62
NG876	NC_012073_1:437531_to_440278	EJK63271.1	hypothetical protein THAOC_16086	Thalassiosira oceanica	1e-62
NG877	NC_012073_1:443686_to_445458	EJK62807.1	hypothetical protein THAOC_16567	Thalassiosira oceanica	3e-72
NG878	NC_012073_1:550438_to_549989	-	-	-	-
NG879	NC_012073_1:622470_to_620998	EJK63985.1	hypothetical protein THAOC_15328	Thalassiosira oceanica	4e-89
NG880	NC_012073_1:707592_to_708401	OEU07546.1	hypothetical protein FRACYDRAFT_250969	Fragilariopsis cylindrus	5e-10
NG881	NC_012073_1:918713_to_917919	EJK50022.1	hypothetical protein THAOC_31050	Thalassiosira oceanica	2e-64
NG882	NC_012073_1:938036_to_938560	EJK43646.1	hypothetical protein THAOC_37890	Thalassiosira oceanica	2e-35
NG883	NC_012073_1:971615_to_971112	-	-	-	-
NG884	NC_012073_1:1000265_to_999618	XP_002182278.1	predicted protein	Phaeodactylum tricornutum CCAP 1055/1	2e-09
NG885	NC_012073_1:1023737_to_1026133	EJK65827.1	hypothetical protein THAOC_13276	Thalassiosira oceanica	0
NG886	NC_012073_1:1028045_to_1027764	OEU15467.1	Triosephosphate isomerase	Fragilariopsis cylindrus CCMP1102	9.1
NG887	NC_012075_1:4802_to_6355	EJK64506.1	hypothetical protein THAOC_14750	Thalassiosira oceanica	1e-56
NG888	NC_012075_1:135030_to_128680	EJK51044.1	hypothetical protein THAOC_29824	Thalassiosira oceanica	0
NG889	NC_012075_1:137660_to_135471	EJK51044.1	hypothetical protein THAOC_29824	Thalassiosira oceanica	2e-112
NG890	NC_012075_1:171703_to_167069	WP_132500627.1	autotransporter domain-containing protein	Nicoletella semolina	0.43
NG891	NC_012075_1:177508_to_172451	EJK64992.1	hypothetical protein THAOC_14216	Thalassiosira oceanica	5e-120
NG892	NC_012075_1:215526_to_212770	EJK51044.1	hypothetical protein THAOC_29824	Thalassiosira oceanica	8e-40
NG893	NC_012075_1:269426_to_269881	EJK62491.1	hypothetical protein THAOC_16895	Thalassiosira oceanica	4e-20
NG894	NC_012075_1:284171_to_283926	-	-	-	-
NG895	NC_012075_1:310854_to_309814	XP_002178538.1	predicted protein	Phaeodactylum tricornutum CCAP 1055/1	4e-88
NG896	NC_012075_1:320577_to_318178	EJK71600.1	hypothetical protein THAOC_06939	Thalassiosira oceanica	9e-12
NG897	NC_012075_1:344942_to_344193	XP_002179243.1	predicted protein	Phaeodactylum tricornutum CCAP 1055/1	6e-61
NG898	NC_012075_1:362711_to_362382	-	-	-	-
NG899	NC_012075_1:407984_to_407241	OEU21392.1	hypothetical protein FRACYDRAFT_138831	Fragilariopsis cylindrus	5e-23
NG900	NC_012075_1:438476_to_437259	XP_002288396.1	predicted protein	Thalassiosira pseudonana CCMP1335	4e-30
NG901	NC_012075_1:501116_to_501838	XP_002183241.1	predicted protein	Phaeodactylum tricornutum CCAP 1055/1	3e-08
NG902	NC_012075_1:562102_to_562881	GAX22614.1	hypothetical protein FisN_14Hu247	Fistulifera solaris	1e-40
NG903	NC_012075_1:571402_to_569975	-	-	-	-
NG904	NC_012075_1:572489_to_571467	EJK50238.1	hypothetical protein THAOC_30815	Thalassiosira oceanica	0.024
NG905	NC_012075_1:626676_to_625915	EJK77827.1	hypothetical protein THAOC_00316	Thalassiosira oceanica	8e-08
NG906	NC_012075_1:678907_to_679239	-	-	-	-
NG907	NC_012075_1:754958_to_753867	EJK76092.1	hypothetical protein THAOC_02162	Thalassiosira oceanica	1e-91
NG908	NC_012075_1:760797_to_758428	XP_002178595.1	predicted protein	Phaeodactylum tricornutum CCAP 1055/1	1e-86
NG909	NC_012075_1:765590_to_760773	XP_002178595.1	predicted protein	Phaeodactylum tricornutum CCAP 1055/1	1e-63
NG910	NC_012075_1:770734_to_765566	XP_002178595.1	predicted protein	Phaeodactylum tricornutum CCAP 1055/1	4e-95
NG911	NC_012075_1:811582_to_810290	XP_002176679.1	predicted protein	Phaeodactylum tricornutum CCAP 1055/1	3e-71
NG912	NC_012075_1:881023_to_880856	XP_002184354.1	predicted protein	Phaeodactylum tricornutum CCAP 1055/1	0.46
NG913	NC_012075_1:941686_to_940121	GAX27441.1	hypothetical protein FisN_23Hh095	Fistulifera solaris	3e-122
NG914	NC_012075_1:942768_to_941941	EJK77715.1	hypothetical protein THAOC_00435	Thalassiosira oceanica	3e-69
NG915	NC_012075_1:1025968_to_1026282	EJK51267.1	hypothetical protein THAOC_29580	Thalassiosira oceanica	5e-32
NG916	NC_012075_1:1027047_to_1029128	EJK51267.1	hypothetical protein THAOC_29580	Thalassiosira oceanica	8e-111
NG917	NC_012076_1:41717_to_40992	XP_002184650.1	predicted protein	Phaeodactylum tricornutum CCAP 1055/1	2e-25
NG918	NC_012076_1:44008_to_42821	GAX27124.1	hypothetical protein FisN_13Lh328	Fistulifera solaris	2e-25
NG919	NC_012076_1:47583_to_43990	XP_002184650.1	predicted protein	Phaeodactylum tricornutum CCAP 1055/1	4e-64
NG920	NC_012076_1:55541_to_54138	-	-	-	-
NG921	NC_012076_1:66615_to_66370	VEU43048.1	unnamed protein product	Pseudo-nitzschia multistriata	3e-15
NG922	NC_012076_1:111188_to_111889	EJK49457.1	hypothetical protein THAOC_31669	Thalassiosira oceanica	3e-48
NG923	NC_012076_1:193872_to_192574	XP_002293509.1	predicted protein	Thalassiosira pseudonana CCMP1335	5e-09
NG924	NC_012076_1:227296_to_226709	EJK63552.1	hypothetical protein THAOC_15783	Thalassiosira oceanica	6e-16
NG925	NC_012076_1:277488_to_278420	EJK75142.1	hypothetical protein THAOC_03148	Thalassiosira oceanica	8e-94
NG926	NC_012076_1:321773_to_321342	-	-	-	-
NG927	NC_012076_1:415085_to_412344	EJK62788.1	hypothetical protein THAOC_16585	Thalassiosira oceanica	5e-113
NG928	NC_012076_1:448976_to_448665	VEU34085.1	unnamed protein product	Pseudo-nitzschia multistriata	1e-08
NG929	NC_012076_1:461842_to_460391	GAX18872.1	hypothetical protein FisN_26Hu174	Fistulifera solaris	2e-28
NG930	NC_012076_1:552997_to_552272	-	-	-	-
NG931	NC_012076_1:570010_to_570630	EJK61369.1	hypothetical protein THAOC_18147	Thalassiosira oceanica	1e-10
NG932	NC_012076_1:576405_to_575824	-	-	-	-
NG933	NC_012076_1:589709_to_587829	XP_002293588.1	HSP70 domain-containing protein	Thalassiosira pseudonana	2e-169
NG934	NC_012076_1:621412_to_621579	-	-	-	-
NG935	NC_012076_1:717499_to_717263	OEU14621.1	hypothetical protein FRACYDRAFT_187911	Fragilariopsis cylindrus	2e-23
NG936	NC_012076_1:976382_to_975642	GAX21538.1	cleavage and polyadenylation specificity factor subunit 2	Fistulifera solaris	2e-52
NG937	NC_012076_1:1025167_to_1027323	-	-	-	-
NG938	NC_012077_1:145259_to_144105	EJK77465.1	hypothetical protein THAOC_00703	Thalassiosira oceanica	3e-06
NG939	NC_012077_1:250913_to_253063	-	-	-	-
NG940	NC_012077_1:282863_to_282333	-	-	-	-
NG941	NC_012077_1:336142_to_334931	-	-	-	-
NG942	NC_012077_1:466135_to_465923	-	-	-	-
NG943	NC_012077_1:476361_to_474652	EJK46454.1	hypothetical protein THAOC_34870	Thalassiosira oceanica	1e-100
NG944	NC_012077_1:504889_to_505146	-	-	-	-
NG945	NC_012077_1:518050_to_515201	-	-	-	-
NG946	NC_012077_1:540262_to_540951	EJK63043.1	hypothetical protein THAOC_16322	Thalassiosira oceanica	4e-18
NG947	NC_012077_1:540723_to_540986	EJK63051.1	hypothetical protein THAOC_16311	Thalassiosira oceanica	1e-14
NG948	NC_012077_1:541001_to_541447	EJK52204.1	hypothetical protein THAOC_28553	Thalassiosira oceanica	9e-82
NG949	NC_012077_1:542204_to_542740	-	-	-	-
NG950	NC_012077_1:584074_to_582515	EJK61305.1	hypothetical protein THAOC_18236	Thalassiosira oceanica	1e-170
NG951	NC_012077_1:592149_to_591184	-	-	-	-
NG952	NC_012077_1:605537_to_604050	EJK59461.1	hypothetical protein THAOC_20318	Thalassiosira oceanica	2e-45
NG953	NC_012077_1:621174_to_622358	-	-	-	-
NG954	NC_012077_1:651791_to_650550	EJK45674.1	hypothetical protein THAOC_35704	Thalassiosira oceanica	2e-92
NG955	NC_012077_1:682954_to_682793	-	-	-	-
NG956	NC_012077_1:694747_to_695763	EJK62522.1	hypothetical protein THAOC_16862	Thalassiosira oceanica	9e-83
NG957	NC_012077_1:709081_to_708113	-	-	-	-
NG958	NC_012077_1:710971_to_710618	-	-	-	-
NG959	NC_012077_1:738249_to_731077	EJK46715.1	hypothetical protein THAOC_34605	Thalassiosira oceanica	0
NG960	NC_012077_1:765189_to_763210	XP_002293974.1	DnaJ-like protein	Thalassiosira pseudonana CCMP1335	2e-32
NG961	NC_012077_1:774686_to_773790	EJK63524.1	hypothetical protein THAOC_15808	Thalassiosira oceanica	9e-53
NG962	NC_012077_1:779331_to_781490	VEU36082.1	unnamed protein product	Pseudo-nitzschia multistriata	2e-171
NG963	NC_012077_1:790672_to_789878	EJK64205.1	hypothetical protein THAOC_15084	Thalassiosira oceanica	6e-88
NG964	NC_012077_1:790903_to_790676	EJK64205.1	hypothetical protein THAOC_15084	Thalassiosira oceanica	3e-11
NG965	NC_012077_1:815975_to_814947	-	-	-	-
NG966	NC_012077_1:833302_to_835044	VEU33431.1	unnamed protein product	Pseudo-nitzschia multistriata	2e-92
NG967	NC_012077_1:867702_to_866815	EJK61033.1	hypothetical protein THAOC_18536	Thalassiosira oceanica	1e-88
NG968	NC_012078_1:23796_to_27518	XP_002292205.1	predicted protein	Thalassiosira pseudonana CCMP1335	5e-25
NG969	NC_012078_1:51924_to_52244	-	-	-	-
NG970	NC_012078_1:74190_to_74981	TMH06963.1	alpha/beta hydrolase	Betaproteobacteria bacterium	3.4
NG971	NC_012078_1:75009_to_79151	EJK50700.1	hypothetical protein THAOC_30258	Thalassiosira oceanica	8e-36
NG972	NC_012078_1:84998_to_86551	EJK51661.1	hypothetical protein THAOC_29145	Thalassiosira oceanica	2e-09
NG973	NC_012078_1:94118_to_94438	OEU15342.1	hypothetical protein FRACYDRAFT_240025	Fragilariopsis cylindrus	7e-14
NG974	NC_012078_1:145377_to_147587	VEU44680.1	unnamed protein product	Pseudo-nitzschia multistriata	2e-24
NG975	NC_012078_1:147638_to_148069	GAX28354.1	hypothetical protein FisN_4Hh016	Fistulifera solaris	6e-31
NG976	NC_012078_1:180184_to_179774	-	-	-	-
NG977	NC_012078_1:229037_to_226782	EJK75944.1	hypothetical protein THAOC_02316	Thalassiosira oceanica	3e-180
NG978	NC_012078_1:277338_to_278138	EJK45416.1	hypothetical protein THAOC_35974	Thalassiosira oceanica	2e-55
NG979	NC_012078_1:292897_to_291785	XP_002110017.1	hypothetical protein TRIADDRAFT_53519	Trichoplax adhaerens	1e-13
NG980	NC_012078_1:297355_to_294272	EJK75527.1	hypothetical protein THAOC_02747	Thalassiosira oceanica	0
NG981	NC_012078_1:319117_to_313466	VEU43743.1	unnamed protein product	Pseudo-nitzschia multistriata	0
NG982	NC_012078_1:325780_to_326559	EJK52386.1	hypothetical protein THAOC_28348	Thalassiosira oceanica	5e-44
NG983	NC_012078_1:326639_to_326947	EJK52386.1	hypothetical protein THAOC_28348	Thalassiosira oceanica	7e-25
NG984	NC_012078_1:334446_to_332971	EJK52384.1	hypothetical protein THAOC_28346	Thalassiosira oceanica	8e-18
NG985	NC_012078_1:352146_to_351460	XP_002294076.1	predicted protein	Thalassiosira pseudonana CCMP1335	4e-65
NG986	NC_012078_1:353541_to_354605	EJK72781.1	hypothetical protein THAOC_05651	Thalassiosira oceanica	1e-20
NG987	NC_012078_1:377316_to_378224	XP_002177403.1	predicted protein	Phaeodactylum tricornutum CCAP 1055/1	5e-08
NG988	NC_012078_1:435289_to_436017	XP_002294452.1	predicted protein	Thalassiosira pseudonana CCMP1335	4e-26
NG989	NC_012078_1:527969_to_527643	-	-	-	-
NG990	NC_012078_1:529094_to_527973	EJK59785.1	hypothetical protein THAOC_19949	Thalassiosira oceanica	2e-06
NG991	NC_012078_1:546106_to_547797	OEU15000.1	hypothetical protein FRACYDRAFT_239680	Fragilariopsis cylindrus	7e-11
NG992	NC_012078_1:553324_to_550613	XP_002293398.1	predicted protein	Thalassiosira pseudonana CCMP1335	3e-13
NG993	NC_012078_1:586781_to_587428	OEU20812.1	hypothetical protein FRACYDRAFT_234444	Fragilariopsis cylindrus	0.0002
NG994	NC_012078_1:619724_to_618972	-	-	-	-
NG995	NC_012078_1:636412_to_630380	EJK44871.1	hypothetical protein THAOC_36557	Thalassiosira oceanica	2e-54
NG996	NC_012078_1:638546_to_638989	WP_011974206.1	fumarylacetoacetate hydrolase family protein	Methanococcus aeolicus	0.46
NG997	NC_012078_1:643159_to_642626	EJK49990.1	hypothetical protein THAOC_31076	Thalassiosira oceanica	1e-12
NG998	NC_012078_1:670884_to_671441	EJK57299.1	hypothetical protein THAOC_22671	Thalassiosira oceanica	0.0002
NG999	NC_012078_1:698028_to_700940	GAX14360.1	hypothetical protein FisN_11Hh183	Fistulifera solaris	3e-118
NG1000	NC_012078_1:727492_to_728457	EJK50216.1	hypothetical protein THAOC_30839	Thalassiosira oceanica	9e-121
NG1001	NC_012078_1:732194_to_733168	EJK65230.1	hypothetical protein THAOC_13936	Thalassiosira oceanica	5e-83
NG1002	NC_012078_1:832937_to_834139	-	-	-	-
NG1003	NC_012078_1:850182_to_848959	VEU36271.1	unnamed protein product	Pseudo-nitzschia multistriata	4e-41
NG1004	NC_012078_1:908984_to_908586	EJK69589.1	hypothetical protein THAOC_09136	Thalassiosira oceanica	6e-05
NG1005	NC_012078_1:911304_to_910663	EJK51282.1	hypothetical protein THAOC_29558	Thalassiosira oceanica	7e-35
NG1006	NC_012078_1:912847_to_912239	EJK51282.1	hypothetical protein THAOC_29558	Thalassiosira oceanica	0.0002
NG1007	NC_012078_1:916532_to_918133	EJK66317.1	hypothetical protein THAOC_12774	Thalassiosira oceanica	5e-104
NG1008	NC_012078_1:926059_to_925031	EJK49178.1	hypothetical protein THAOC_31977	Thalassiosira oceanica	3e-134
NG1009	NC_012080_1:7822_to_6077	EJK44080.1	hypothetical protein THAOC_37413	Thalassiosira oceanica	5e-165
NG1010	NC_012080_1:28984_to_29937	EJK47995.1	hypothetical protein THAOC_33249	Thalassiosira oceanica	1e-126
NG1011	NC_012080_1:176454_to_177977	OEU16781.1	hypothetical protein FRACYDRAFT_208472	Fragilariopsis cylindrus	2e-08
NG1012	NC_012080_1:259042_to_258053	EJK66030.1	hypothetical protein THAOC_13070	Thalassiosira oceanica	1e-49
NG1013	NC_012080_1:259767_to_259117	VEU43270.1	unnamed protein product	Pseudo-nitzschia multistriata	8e-15
NG1014	NC_012080_1:290572_to_289631	EJK72688.1	hypothetical protein THAOC_05758	Thalassiosira oceanica	7e-65
NG1015	NC_012080_1:343927_to_345138	VEU36152.1	unnamed protein product	Pseudo-nitzschia multistriata	0.002
NG1016	NC_012080_1:367272_to_368555	EJK49848.1	hypothetical protein THAOC_31231	Thalassiosira oceanica	3e-145
NG1017	NC_012080_1:380092_to_381603	EJK71697.1	hypothetical protein THAOC_06839	Thalassiosira oceanica	4e-95
NG1018	NC_012080_1:391467_to_389665	EJK52107.1	hypothetical protein THAOC_28660	Thalassiosira oceanica	0
NG1019	NC_012080_1:391835_to_392917	EJK62961.1	hypothetical protein THAOC_16410	Thalassiosira oceanica	2e-95
NG1020	NC_012080_1:481220_to_481771	VEU41190.1	unnamed protein product	Pseudo-nitzschia multistriata	3e-06
NG1021	NC_012080_1:520560_to_521240	OEU22590.1	P-loop containing nucleoside triphosphate hydrolase protein	Fragilariopsis cylindrus CCMP1102	9e-39
NG1022	NC_012080_1:535225_to_533852	EJK63750.1	hypothetical protein THAOC_15576	Thalassiosira oceanica	4e-60
NG1023	NC_012080_1:535847_to_535299	XP_002185676.1	glycosyl hydrolase/mannosidase	Phaeodactylum tricornutum	3e-05
NG1024	NC_012080_1:536698_to_536381	EJK63750.1	hypothetical protein THAOC_15576	Thalassiosira oceanica	6e-09
NG1025	NC_012080_1:613558_to_613067	EJK55376.1	hypothetical protein THAOC_24897	Thalassiosira oceanica	1e-09
NG1026	NC_012081_1:30257_to_31276	GAX28833.1	hypothetical protein FisN_20Lh127	Fistulifera solaris	2e-05
NG1027	NC_012081_1:91211_to_90777	WP_156196645.1	T9SS type A sorting domain-containing protein	Labilibaculum sp. 44	0.061
NG1028	NC_012081_1:91501_to_91160	WP_125778899.1	hypothetical protein	Pseudoalteromonas rubra	2e-07
NG1029	NC_012081_1:95934_to_95065	XP_002293818.1	predicted protein	Thalassiosira pseudonana CCMP1335	8e-168
NG1030	NC_012081_1:111359_to_110394	EJK75151.1	hypothetical protein THAOC_03138	Thalassiosira oceanica	3e-80
NG1031	NC_012081_1:134139_to_134447	RJQ20744.1	DNA-directed RNA polymerase	Candidatus Woesearchaeota archaeon	3.3
NG1032	NC_012081_1:229907_to_228810	XP_002296615.1	predicted protein	Thalassiosira pseudonana CCMP1335	1e-99
NG1033	NC_012081_1:261867_to_259123	EJK70513.1	hypothetical protein THAOC_08120	Thalassiosira oceanica	0
NG1034	NC_012081_1:273794_to_273354	-	-	-	-
NG1035	NC_012081_1:276250_to_274184	EJK73576.1	hypothetical protein THAOC_04791	Thalassiosira oceanica	2e-85
NG1036	NC_012081_1:380204_to_382384	EJK77087.1	hypothetical protein THAOC_01107	Thalassiosira oceanica	2e-37
NG1037	NC_012081_1:451675_to_451463	EJK56811.1	hypothetical protein THAOC_23226	Thalassiosira oceanica	1e-12
NG1038	NC_012081_1:452747_to_452049	GAX18107.1	hypothetical protein FisN_25Hu085	Fistulifera solaris	1e-20
NG1039	NC_012081_1:460900_to_462141	EJK47749.1	hypothetical protein THAOC_33516	Thalassiosira oceanica	2e-34
NG1040	NC_012081_1:482303_to_482503	XP_013023544.1	pentrin Pcp1	Schizosaccharomyces cryophilus OY26	4.6
NG1041	NC_012081_1:582296_to_581775	EJK73248.1	hypothetical protein THAOC_05137	Thalassiosira oceanica	0.093
NG1042	NC_012081_1:588341_to_589687	EJK69139.1	hypothetical protein THAOC_09635	Thalassiosira oceanica	9e-31
NG1043	NC_012081_1:688674_to_689714	XP_002295585.1	predicted protein	Thalassiosira pseudonana CCMP1335	1e-75
NG1044	NC_012081_1:690416_to_689841	EJK48365.1	hypothetical protein THAOC_32845	Thalassiosira oceanica	5e-81
NG1045	NC_012081_1:740152_to_740412	-	-	-	-
NG1046	NC_012081_1:818240_to_819790	EJK60872.1	hypothetical protein THAOC_18714	Thalassiosira oceanica	3e-72
NG1047	NC_012083_1:36215_to_37546	XP_002290615.1	predicted protein	Thalassiosira pseudonana CCMP1335	6e-34
NG1048	NC_012083_1:99729_to_98383	XP_002185605.1	predicted protein	Phaeodactylum tricornutum CCAP 1055/1	3e-12
NG1049	NC_012083_1:121372_to_121983	EJK49369.1	hypothetical protein THAOC_31757	Thalassiosira oceanica	1e-31
NG1050	NC_012083_1:146846_to_147265	OEU07417.1	hypothetical protein FRACYDRAFT_174591	Fragilariopsis cylindrus	8e-12
NG1051	NC_012083_1:232574_to_232855	EJK66442.1	hypothetical protein THAOC_12646	Thalassiosira oceanica	7e-15
NG1052	NC_012083_1:252983_to_251439	EJK54433.1	hypothetical protein THAOC_25940	Thalassiosira oceanica	2e-113
NG1053	NC_012083_1:261556_to_258986	VEU43201.1	unnamed protein product	Pseudo-nitzschia multistriata	0
NG1054	NC_012083_1:262568_to_261549	EJK55671.1	hypothetical protein THAOC_24569	Thalassiosira oceanica	3e-10
NG1055	NC_012083_1:264626_to_265222	KAF1991549.1	DEAD-domain-containing protein	Aulographum hederae CBS 113979	9e-06
NG1056	NC_012083_1:334705_to_334899	-	-	-	-
NG1057	NC_012083_1:371854_to_371291	XP_002296362.1	predicted protein	Thalassiosira pseudonana CCMP1335	4e-18
NG1058	NC_012083_1:444076_to_445650	VEU36865.1	unnamed protein product	Pseudo-nitzschia multistriata	2e-22
NG1059	NC_012083_1:445551_to_446693	EJK68979.1	hypothetical protein THAOC_09806	Thalassiosira oceanica	5e-86
NG1060	NC_012083_1:483692_to_484174	-	-	-	-
NG1061	NC_012083_1:540768_to_539665	EJK76835.1	hypothetical protein THAOC_01378	Thalassiosira oceanica	8e-86
NG1062	NC_012083_1:609479_to_609838	EJK68435.1	hypothetical protein THAOC_10389	Thalassiosira oceanica	2e-33
NG1063	NC_012083_1:614522_to_611694	EJK71177.1	hypothetical protein THAOC_07410	Thalassiosira oceanica	0
NG1064	NC_012083_1:617438_to_616914	EJK63506.1	hypothetical protein THAOC_15829	Thalassiosira oceanica	1e-33
NG1065	NC_012083_1:619657_to_617474	EJK63506.1	hypothetical protein THAOC_15829	Thalassiosira oceanica	0
NG1066	NC_012083_1:717208_to_714332	EJK43812.1	hypothetical protein THAOC_37707	Thalassiosira oceanica	0
NG1067	NC_012083_1:747712_to_750948	EJK77358.1	hypothetical protein THAOC_00815	Thalassiosira oceanica	7e-112
NG1068	NC_012083_1:773233_to_771905	-	-	-	-
NG1069	NC_012085_1:40928_to_42190	EJK63388.1	hypothetical protein THAOC_15953	Thalassiosira oceanica	3e-37
NG1070	NC_012085_1:61491_to_62684	EJK71403.1	hypothetical protein THAOC_07164	Thalassiosira oceanica	1e-57
NG1071	NC_012085_1:81925_to_83265	EJK62170.1	hypothetical protein THAOC_17232	Thalassiosira oceanica	8e-133
NG1072	NC_012085_1:145520_to_147697	EJK66952.1	hypothetical protein THAOC_12070	Thalassiosira oceanica	4e-51
NG1073	NC_012085_1:147701_to_149398	EJK66952.1	hypothetical protein THAOC_12070	Thalassiosira oceanica	8e-155
NG1074	NC_012085_1:166559_to_166975	EJK62217.1	hypothetical protein THAOC_17180	Thalassiosira oceanica	9e-59
NG1075	NC_012085_1:184833_to_178186	EJK72016.1	hypothetical protein THAOC_06495	Thalassiosira oceanica	0
NG1076	NC_012085_1:207629_to_205992	EJK49529.1	hypothetical protein THAOC_31593	Thalassiosira oceanica	4e-36
NG1077	NC_012085_1:210642_to_207691	EJK71900.1	hypothetical protein THAOC_06616	Thalassiosira oceanica	3e-13
NG1078	NC_012085_1:222536_to_222937	-	-	-	-
NG1079	NC_012085_1:242125_to_243807	ACA60916.1	pol protein	Thalassiosira pseudonana	2e-18
NG1080	NC_012085_1:273281_to_275038	GAX16046.1	hypothetical protein FisN_20Hh280	Fistulifera solaris	2e-17
NG1081	NC_012085_1:274987_to_275607	EJK43905.1	hypothetical protein THAOC_37605	Thalassiosira oceanica	1e-07
NG1082	NC_012085_1:317223_to_313687	VEU42489.1	unnamed protein product	Pseudo-nitzschia multistriata	0
NG1083	NC_012085_1:379103_to_377478	EJK74753.1	hypothetical protein THAOC_03551	Thalassiosira oceanica	9e-75
NG1084	NC_012085_1:379945_to_379076	-	-	-	-
NG1085	NC_012085_1:415602_to_414151	XP_002297037.1	predicted protein	Thalassiosira pseudonana CCMP1335	1e-114
NG1086	NC_012085_1:453723_to_453229	XP_002297470.1	predicted protein	Thalassiosira pseudonana CCMP1335	2e-36
NG1087	NC_012085_1:459341_to_454662	EJK44459.1	hypothetical protein THAOC_36994	Thalassiosira oceanica	2e-86
NG1088	NC_012085_1:461096_to_461545	EJK76726.1	hypothetical protein THAOC_01495	Thalassiosira oceanica	1e-23
NG1089	NC_012085_1:462724_to_461606	EJK71578.1	hypothetical protein THAOC_06957	Thalassiosira oceanica	6e-13
NG1090	NC_012085_1:492353_to_492075	-	-	-	-
NG1091	NC_012085_1:539585_to_540337	OEU19215.1	two-component system sensory kinase	Fragilariopsis cylindrus	8e-24
NG1092	NC_012085_1:564219_to_564656	EJK77394.1	hypothetical protein THAOC_00776	Thalassiosira oceanica	1e-45
NG1093	NC_012085_1:599191_to_599346	WP_113254663.1	O-antigen ligase family protein	Rhizobiales bacterium	4.1
NG1094	NC_012085_1:606531_to_603844	GAX17277.1	DNA ligase (NAD+)	Fistulifera solaris	3e-118
NG1095	NC_012085_1:712333_to_713838	EJK45458.1	hypothetical protein THAOC_35926	Thalassiosira oceanica	6e-79
NG1096	NC_012085_1:725321_to_726031	EJK50870.1	hypothetical protein THAOC_30020	Thalassiosira oceanica	1e-52
NG1097	NC_012085_1:753096_to_751600	-	-	-	-
NG1098	NC_012085_1:759063_to_756049	VEU42944.1	unnamed protein product	Pseudo-nitzschia multistriata	4e-33
NG1099	NC_012085_1:843584_to_843961	-	-	-	-
NG1100	NC_012085_1:870585_to_870785	EJK55168.1	hypothetical protein THAOC_25127	Thalassiosira oceanica	2e-12
NG1101	NC_012085_1:885432_to_886490	EJK73278.1	hypothetical protein THAOC_05109	Thalassiosira oceanica	2e-37
NG1102	NC_012085_1:896139_to_896627	GAX20248.1	hypothetical protein FisN_15Lh270	Fistulifera solaris	2e-22
NG1103	NC_012085_1:904566_to_908174	GAX22981.1	fanconi anemia group M protein	Fistulifera solaris	8e-27
NG1104	NC_012085_1:921140_to_920925	HDV36302.1	TPA: nuclear transport factor 2 family protein	Chloroflexi bacterium	9.3
NG1105	NC_012085_1:922126_to_921545	VEU36281.1	unnamed protein product	Pseudo-nitzschia multistriata	0.37
NG1106	NC_012085_1:951651_to_950950	GAX20777.1	hypothetical protein FisN_7Hh088	Fistulifera solaris	1e-19
NG1107	NC_012086_1:16952_to_16053	-	-	-	-
NG1108	NC_012086_1:72650_to_69246	EJK60325.1	hypothetical protein THAOC_19339	Thalassiosira oceanica	4e-27
NG1109	NC_012086_1:73693_to_77265	EJK66801.1	hypothetical protein THAOC_12240	Thalassiosira oceanica	6e-10
NG1110	NC_012086_1:126689_to_127894	EJK44969.1	hypothetical protein THAOC_36449	Thalassiosira oceanica	4e-52
NG1111	NC_012086_1:127953_to_128633	EJK44969.1	hypothetical protein THAOC_36449	Thalassiosira oceanica	6e-83
NG1112	NC_012086_1:151918_to_155778	EJK59880.1	hypothetical protein THAOC_19842	Thalassiosira oceanica	0
NG1113	NC_012086_1:165002_to_164295	-	-	-	-
NG1114	NC_012086_1:187976_to_187572	-	-	-	-
NG1115	NC_012086_1:197982_to_197734	-	-	-	-
NG1116	NC_012086_1:263168_to_264097	OEU13260.1	hypothetical protein FRACYDRAFT_188965	Fragilariopsis cylindrus	3e-37
NG1117	NC_012086_1:266307_to_266017	OEU14779.1	Xanthine/uracil permease	Fragilariopsis cylindrus CCMP1102	7e-06
NG1118	NC_012086_1:370942_to_369125	XP_009828628.1	hypothetical protein, variant 4	Aphanomyces astaci	5e-41
NG1119	NC_012086_1:377587_to_379515	EJK62100.1	hypothetical protein THAOC_17301	Thalassiosira oceanica	0
NG1120	NC_012086_1:431910_to_431683	EJK68815.1	hypothetical protein THAOC_09977	Thalassiosira oceanica	0.006
NG1121	NC_012087_1:32984_to_32454	EJK66220.1	hypothetical protein THAOC_12870	Thalassiosira oceanica	9e-05
NG1122	NC_012087_1:36128_to_34461	EJK66220.1	hypothetical protein THAOC_12870	Thalassiosira oceanica	0
NG1123	NC_012087_1:47289_to_46453	EJK59227.1	hypothetical protein THAOC_20581	Thalassiosira oceanica	3e-52
NG1124	NC_012087_1:48092_to_47472	EJK59227.1	hypothetical protein THAOC_20581	Thalassiosira oceanica	5e-31
NG1125	NC_012087_1:49482_to_47995	EJK59227.1	hypothetical protein THAOC_20581	Thalassiosira oceanica	1e-87
NG1126	NC_012087_1:51347_to_51736	EJK72439.1	hypothetical protein THAOC_06032	Thalassiosira oceanica	2e-32
NG1127	NC_012087_1:91619_to_89751	-	-	-	-
NG1128	NC_012087_1:92307_to_91771	XP_002294924.1	predicted protein	Thalassiosira pseudonana CCMP1335	3.4
NG1129	NC_012087_1:117925_to_117632	EJK75212.1	hypothetical protein THAOC_03076	Thalassiosira oceanica	5e-09
NG1130	NC_012087_1:164155_to_163979	-	-	-	-
NG1131	NC_012087_1:166016_to_168388	XP_002295292.1	heat shock protein-like protein	Thalassiosira pseudonana	0
NG1132	NC_012087_1:253094_to_253603	EJK71070.1	hypothetical protein THAOC_07520	Thalassiosira oceanica	4e-13
NG1133	NW_002243504_1:32552_to_31065	EJK62079.1	hypothetical protein THAOC_17323	Thalassiosira oceanica	2e-79
NG1134	NW_002243504_1:68964_to_70358	EJK63643.1	hypothetical protein THAOC_15685	Thalassiosira oceanica	8e-90
NG1135	NW_002243504_1:108378_to_109481	EJK72166.1	hypothetical protein THAOC_06327	Thalassiosira oceanica	7e-57
NG1136	NW_002243504_1:109932_to_110552	EJK72167.1	hypothetical protein THAOC_06328	Thalassiosira oceanica	1e-56
NG1137	NW_002243504_1:110521_to_111372	EJK72167.1	hypothetical protein THAOC_06328	Thalassiosira oceanica	5e-122
NG1138	NW_002243504_1:120874_to_121149	-	-	-	-
NG1139	NW_002243504_1:134771_to_133653	EJK49273.1	hypothetical protein THAOC_31873	Thalassiosira oceanica	2e-98
NG1140	NW_002243504_1:162732_to_161257	XP_002292219.1	predicted protein	Thalassiosira pseudonana CCMP1335	2e-21
NG1141	NW_002243504_1:208892_to_209719	EJK69131.1	hypothetical protein THAOC_09647	Thalassiosira oceanica	3e-60
NG1142	NW_002243504_1:216032_to_215352	ACN89267.1	putative RNA-dependent RNA polymerase 2	Thalassiosira pseudonana	2e-114
NG1143	NW_002243504_1:216639_to_216031	ACN89267.1	putative RNA-dependent RNA polymerase 2	Thalassiosira pseudonana	7e-85
NG1144	NW_002243504_1:229014_to_229247	EJK63391.1	hypothetical protein THAOC_15956	Thalassiosira oceanica	4e-34
NG1145	NW_002243504_1:229465_to_230439	EJK63391.1	hypothetical protein THAOC_15956	Thalassiosira oceanica	2e-88
NG1146	NW_002243504_1:230496_to_232541	EJK63391.1	hypothetical protein THAOC_15956	Thalassiosira oceanica	0
NG1147	NW_002243504_1:232860_to_233705	EJK63391.1	hypothetical protein THAOC_15956	Thalassiosira oceanica	5e-119
NG1148	NW_002243504_1:236813_to_237331	GAX24973.1	hypothetical protein FisN_2Lh249	Fistulifera solaris	3e-39
NG1149	NW_002243504_1:285120_to_284098	EJK45426.1	hypothetical protein THAOC_35960	Thalassiosira oceanica	1e-20
NG1150	NW_002243504_1:316584_to_315016	-	-	-	-
NG1151	NW_002243504_1:381264_to_383321	-	-	-	-
NG1152	NW_002243504_1:393864_to_395069	-	-	-	-
NG1153	NW_002243504_1:435974_to_433629	-	-	-	-
NG1154	NW_002243504_1:462319_to_462900	-	-	-	-
NG1155	NW_002243504_1:473917_to_474819	-	-	-	-
NG1156	NW_002243504_1:474797_to_475582	-	-	-	-
NG1157	NW_002243504_1:487546_to_486245	-	-	-	-
NG1158	NW_002243504_1:492729_to_494123	-	-	-	-
NG1159	NW_002243504_1:524786_to_523602	EJK53585.1	hypothetical protein THAOC_26946	Thalassiosira oceanica	2e-148
NG1160	NW_002243504_1:531585_to_531157	-	-	-	-
NG1161	NW_002243504_1:548838_to_548542	OEU16822.1	HMG-box	Fragilariopsis cylindrus CCMP1102	2e-09
NG1162	NW_002243504_1:574106_to_572160	CBJ49249.1	similar to E1a binding protein P400 (Partial), partial	Ectocarpus siliculosus	1e-05
NG1163	NW_002243504_1:575529_to_574396	OCF39784.1	helicase SWR1	Kwoniella heveanensis CBS 569	1e-15
NG1164	NW_002243504_1:608809_to_610197	WP_140000547.1	T9SS type A sorting domain-containing protein	Flavobacterium microcysteis	0.0004
NG1165	NW_002243504_1:644015_to_643866	-	-	-	-
NG1166	NW_002243504_1:660362_to_661372	EJK75763.1	hypothetical protein THAOC_02504	Thalassiosira oceanica	4e-75
NG1167	NW_002243504_1:661308_to_662156	EJK75763.1	hypothetical protein THAOC_02504	Thalassiosira oceanica	3e-81
NG1168	NW_002243504_1:766981_to_766649	EJK53522.1	hypothetical protein THAOC_27029	Thalassiosira oceanica	7e-20
NG1169	NW_002243504_1:797196_to_797447	XP_002294800.1	predicted protein	Thalassiosira pseudonana CCMP1335	1e-11
NG1170	NW_002243504_1:800827_to_803058	XP_002294801.1	predicted protein	Thalassiosira pseudonana CCMP1335	0
NG1171	NW_002243506_1:22125_to_20440	EJK46367.1	hypothetical protein THAOC_34966	Thalassiosira oceanica	4e-145
NG1172	NW_002243506_1:22521_to_23591	EJK47390.1	hypothetical protein THAOC_33888	Thalassiosira oceanica	1e-47
NG1173	NW_002243506_1:47599_to_47874	-	-	-	-
NG1174	NW_002243506_1:125334_to_123937	EJK70789.1	hypothetical protein THAOC_07825	Thalassiosira oceanica	1e-64
NG1175	NW_002243506_1:157178_to_156846	XP_002184552.1	predicted protein	Phaeodactylum tricornutum CCAP 1055/1	3e-08
NG1176	NW_002243506_1:184709_to_183396	OEU18803.1	NAD(P)-binding protein	Fragilariopsis cylindrus CCMP1102	2e-40
NG1177	NW_002243506_1:223036_to_223683	EJK55708.1	hypothetical protein THAOC_24524	Thalassiosira oceanica	1e-69
NG1178	NW_002243506_1:225419_to_227044	EJK75228.1	hypothetical protein THAOC_03054	Thalassiosira oceanica	8e-62
NG1179	NW_002243506_1:280005_to_277456	XP_002296799.1	transporter belonging to the MFS superfamily	Thalassiosira pseudonana	0
NG1180	NW_002243506_1:322511_to_320751	-	-	-	-
NG1181	NW_002243506_1:367714_to_366335	EJK70408.1	hypothetical protein THAOC_08234	Thalassiosira oceanica	1e-22
NG1182	NW_002243506_1:370845_to_370997	-	-	-	-
NG1183	NW_002243506_1:444269_to_443373	EJK48944.1	hypothetical protein THAOC_32221	Thalassiosira oceanica	2e-06
NG1184	NW_002243507_1:55670_to_52785	EJK53563.1	hypothetical protein THAOC_26978	Thalassiosira oceanica	7e-100
NG1185	NW_002243507_1:75296_to_72654	-	-	-	-
NG1186	NW_002243507_1:76774_to_75284	XP_002297456.1	predicted protein	Thalassiosira pseudonana CCMP1335	3e-103
NG1187	NW_002243507_1:85208_to_82476	EJK47785.1	hypothetical protein THAOC_33476	Thalassiosira oceanica	0
NG1188	NW_002243507_1:87721_to_85226	EJK47785.1	hypothetical protein THAOC_33476	Thalassiosira oceanica	1e-131
NG1189	NW_002243507_1:88456_to_87725	TNK97920.1	hypothetical protein C4M98_01740	Mycoplasma pullorum	1.6
NG1190	NW_002243507_1:93392_to_88437	EJK75036.1	hypothetical protein THAOC_03253	Thalassiosira oceanica	0
NG1191	NW_002243507_1:109302_to_110534	EJK57028.1	hypothetical protein THAOC_22973	Thalassiosira oceanica	2e-118
NG1192	NW_002243507_1:112335_to_110587	XP_002292509.1	hypothetical protein THAPSDRAFT_24037	Thalassiosira pseudonana	4e-32
NG1193	NW_002243507_1:113137_to_112787	XP_002180011.1	predicted protein	Phaeodactylum tricornutum CCAP 1055/1	0.008
NG1194	NW_002243507_1:136741_to_137121	-	-	-	-
NG1195	NW_002243508_1:15267_to_14218	XP_020601696.1	aspartate beta-hydroxylase domain-containing protein 2-like	Orbicella faveolata	8e-30
NG1196	NW_002243508_1:23367_to_23579	-	-	-	-
NG1197	NW_002243508_1:114174_to_113284	EJK48873.1	hypothetical protein THAOC_32295	Thalassiosira oceanica	3e-46
NG1198	NW_002243508_1:122793_to_122122	VEU44960.1	unnamed protein product	Pseudo-nitzschia multistriata	2e-43
NG1199	NW_002243508_1:150244_to_149204	-	-	-	-
NG1200	NW_002243508_1:230275_to_228257	EJK49771.1	hypothetical protein THAOC_31319	Thalassiosira oceanica	2e-31
NG1201	NW_002243508_1:266473_to_267276	EJK63266.1	hypothetical protein THAOC_16090	Thalassiosira oceanica	2e-19
NG1202	NW_002243508_1:313279_to_313070	-	-	-	-
NG1203	NW_002243508_1:382202_to_377067	EJK54988.1	hypothetical protein THAOC_25335	Thalassiosira oceanica	3e-113
NG1204	NW_002243508_1:405796_to_404963	EJK49697.1	hypothetical protein THAOC_31395	Thalassiosira oceanica	2e-36
NG1205	NW_002243508_1:538362_to_537049	EJK69910.1	hypothetical protein THAOC_08793	Thalassiosira oceanica	3e-60
NG1206	NW_002243509_1:84472_to_85791	EJK62081.1	hypothetical protein THAOC_17322	Thalassiosira oceanica	2e-11
NG1207	NW_002243509_1:92276_to_92881	EJK58417.1	hypothetical protein THAOC_21457	Thalassiosira oceanica	2e-80
NG1208	NW_002243509_1:95287_to_96255	VEU41176.1	unnamed protein product	Pseudo-nitzschia multistriata	2e-29
NG1209	NW_002243509_1:126778_to_125756	EJK62546.1	hypothetical protein THAOC_16838	Thalassiosira oceanica	9e-92
NG1210	NW_002243509_1:141565_to_143502	GAX22424.1	hypothetical protein FisN_14Hh038	Fistulifera solaris	4e-119
NG1211	NW_002243510_1:14005_to_13808	EFK07857.1	conserved hypothetical protein	delta proteobacterium NaphS2	7.2
NG1212	NW_002243510_1:41474_to_44647	GAX27024.1	hypothetical protein FisN_9Lh339	Fistulifera solaris	9e-54
NG1213	NW_002243510_1:50812_to_51609	EJK63335.1	hypothetical protein THAOC_16014	Thalassiosira oceanica	2e-35
NG1214	NW_002243510_1:75337_to_76866	EJK73807.1	hypothetical protein THAOC_04550	Thalassiosira oceanica	2e-51
NG1215	NW_002243510_1:196996_to_201909	XP_002183383.1	predicted protein	Phaeodactylum tricornutum CCAP 1055/1	0
NG1216	NW_002243510_1:209979_to_210584	KAE8731649.1	Eukaryotic aspartyl protease family protein	Hibiscus syriacus	2e-21
NG1217	NW_002243510_1:270954_to_271574	EJK57728.1	hypothetical protein THAOC_22207	Thalassiosira oceanica	3e-95
NG1218	NW_002243510_1:272464_to_273666	EJK57727.1	hypothetical protein THAOC_22206	Thalassiosira oceanica	1e-64
NG1219	NW_002243510_1:279620_to_280048	-	-	-	-
NG1220	NW_002243515_1:17190_to_15805	-	-	-	-
NG1221	NW_002243516_1:72579_to_71431	XP_020601696.1	aspartate beta-hydroxylase domain-containing protein 2-like	Orbicella faveolata	8e-30
NG1222	NW_002243518_1:12900_to_13130	-	-	-	-
NG1223	NW_002243518_1:50184_to_51377	-	-	-	-
NG1224	NW_002243523_1:53160_to_51919	EJK69915.1	hypothetical protein THAOC_08788	Thalassiosira oceanica	6e-89
NG1225	NW_002243530_1:21454_to_20666	EJK60911.1	hypothetical protein THAOC_18671	Thalassiosira oceanica	3e-33
NG1226	NW_002243530_1:47383_to_46448	EJK62774.1	hypothetical protein THAOC_16598	Thalassiosira oceanica	2e-43
NG1227	NW_002243530_1:51961_to_50309	EJK64122.1	hypothetical protein THAOC_15173	Thalassiosira oceanica	1e-27
NG1228	NW_002243533_1:66804_to_69311	EJK65521.1	hypothetical protein THAOC_13604	Thalassiosira oceanica	2e-10
NG1229	NW_002243533_1:70027_to_71172	EJK65521.1	hypothetical protein THAOC_13604	Thalassiosira oceanica	2e-44
NG1230	NW_002243533_1:72118_to_72336	EJK65521.1	hypothetical protein THAOC_13604	Thalassiosira oceanica	0.0001
NG1231	NW_002243533_1:113161_to_111185	EJK67482.1	hypothetical protein THAOC_11476	Thalassiosira oceanica	3e-12
NG1232	NW_002243533_1:120066_to_119893	-	-	-	-
NG1233	NW_002243541_1:1193_to_1489	XP_002293934.1	predicted protein	Thalassiosira pseudonana CCMP1335	2e-27
NG1234	NW_002243543_1:17372_to_18493	XP_002292293.1	predicted protein	Thalassiosira pseudonana CCMP1335	3e-09
NG1235	NW_002243545_1:910_to_233	-	-	-	-
