# Supplementary material for: Improving the genome and proteome annotations of the marine model diatom Thalassiosira pseudonana using a proteogenomics strategy
Source: Mar Life Sci Technol. 2023 Feb 3;5(1):102–15. doi: 10.1007/s42995-022-00161-y (PMC10077189; doi:10.1007/s42995-022-00161-y)
Supplement: Supplementary file 6 — Supplementary file3 (XLSX 77 KB) [file 42995_2022_161_MOESM6_ESM.xlsx]

## Sheet: Supplementary Data Set 5A
Supplementary Data Set 5A. Novel proteins identified in nutrient-deficient samples.
Novel ORF	Six-frame translation ID	Coverage	# Peptides	# PSMs	# Unique Peptides	Abundance Ratio: Control_2 (114) / Control_1 (113)	Abundance Ratio: -N_1 (115) / Control_1 (113)	Abundance Ratio: -N_2 (116) / Control_1 (113)	Abundance Ratio: -P_1 (117) / Control_1 (113)	Abundance Ratio: -P_2 (118) / Control_1 (113)	Abundance Ratio: -Si_1 (119) / Control_1 (113)	Abundance Ratio: -Si_2 (121) / Control_1 (113)
NG48	NC_012064_1:1007563_to_997343	5.28634	14	19	14	1.028	1.046	1.108	0.953	0.94	1.171	1.051
NG807	NC_012071_1:1014108_to_1014968	8.04196	2	2	2	0.947	1.258	1.032	0.854	0.968	0.976	0.963
NG438	NC_012067_1:1015760_to_1014981	9.91379	2	4	2	1.089	1.357	1.387	1.252	1.234	1.545	1.299
NG439	NC_012067_1:1017123_to_1015795	22.3039	9	18	9	0.935	1.296	1.255	1.191	1.137	1.275	1.158
NG440	NC_012067_1:1017746_to_1018801	18.541	4	6	4	1.015	1.142	1.143	1.48	1.43	1.326	1.272
NG51	NC_012064_1:1022227_to_1021328	15.3846	3	4	3	0.941	1.29	1.346	0.94	0.838	0.745	0.798
NG555	NC_012068_1:1022630_to_1023784	4.07407	1	1	1	1.076	1.062	1.103	1.113	0.984	1.027	0.996
NG885	NC_012073_1:1023737_to_1026133	7.62155	5	6	5	1	1.534	1.564	1.118	1.123	1.11	0.953
NG916	NC_012075_1:1027047_to_1029128	2.51572	1	1	1	1.091	1.102	1.193	0.77	0.873	1.086	0.931
NG886	NC_012073_1:1028045_to_1027764	13.0435	1	18	1	1.072	0.895	0.879	0.961	0.99	0.654	0.706
NG556	NC_012068_1:1045372_to_1043978	4.88506	1	1	1	0.981	0.851	0.945	0.916	0.985	1.176	1.184
NG655	NC_012069_1:1046375_to_1045389	3.41615	1	1	1	1.14	0.745	0.756	0.661	0.664	0.855	0.988
NG181	NC_012065_1:1046470_to_1047228	15.2174	3	3	3	1.058	1.125	1.267	1.009	1.014	1.012	0.923
NG54	NC_012064_1:1057413_to_1057757	31.8841	2	2	2	1.106	1.436	1.434	1.325	1.304	1.049	1.115
NG321	NC_012066_1:1058733_to_1060811	1.60772	1	1	1	1.014	1.012	1.141	1.129	1.063	1.034	1.031
NG55	NC_012064_1:1059659_to_1061854	1.38122	2	2	2	0.959	1.053	1	0.985	1.049	1.021	1.055
NG558	NC_012068_1:1060457_to_1061389	6.27178	1	3	1	1.171	1.334	1.362	1.088	1.104	0.898	0.999
NG559	NC_012068_1:1068883_to_1067948	16.5385	3	4	3	1.078	0.981	1.146	0.941	0.928	0.954	0.966
NG657	NC_012069_1:1077329_to_1074996	1.66163	1	1	1	0.899	0.868	0.729	0.726	0.723	0.681	0.691
NG560	NC_012068_1:1079872_to_1078442	2.75689	1	1	1	0.929	1.069	1.129	0.919	0.863	1.135	0.879
NG1135	NW_002243504_1:108378_to_109481	12.7193	3	7	3	1.103	1.321	1.256	1.187	1.203	1.092	1.071
NG811	NC_012071_1:1086803_to_1085730	23.9316	5	13	5	1.033	1.045	1.176	1.162	1.106	0.704	0.67
NG812	NC_012071_1:1088685_to_1086880	21.3158	6	9	6	0.978	0.934	0.99	1.192	1.075	0.64	0.645
NG813	NC_012071_1:1089385_to_1088459	14.433	3	7	3	1.016	1.342	1.403	1.218	1.293	0.824	0.732
NG1136	NW_002243504_1:109932_to_110552	19.598	3	5	3	1.041	1.173	1.176	0.941	0.899	0.89	0.802
NG521	NC_012068_1:110273_to_111310	11.4286	4	6	4	1.104	0.729	0.793	0.964	0.938	0.827	0.792
NG322	NC_012066_1:1103538_to_1104041	39.8601	4	5	4	0.95	1.028	1.027	1.157	0.976	1.063	1.003
NG1137	NW_002243504_1:110521_to_111372	18.5654	4	6	4	0.956	0.895	0.913	0.807	0.802	0.844	0.763
NG661	NC_012069_1:1108596_to_1110509	19.2177	8	12	8	1.005	1.284	1.38	1.124	1.089	1.133	1.073
NG922	NC_012076_1:111188_to_111889	7.9646	2	3	2	1.1	0.946	1.088	0.914	0.868	1.149	1.21
NG441	NC_012067_1:1111884_to_1113080	2.85714	1	1	1	0.621	0.657	0.662	0.805	0.657	0.706	0.535
NG1030	NC_012081_1:111359_to_110394	15.3061	3	3	3	1.044	1.015	1.014	1.038	1.036	1.028	1.103
NG183	NC_012065_1:1120543_to_1120046	10.5882	1	2	1	1.07	1.274	1.342	1.15	1.208	1.203	1.028
NG443	NC_012067_1:1123137_to_1123670	13.6691	1	1	1	1.061	0.889	0.942	0.782	0.755	0.627	0.789
NG860	NC_012072_1:1125910_to_1126182	27.6923	1	1	1	1.183	1.634	1.581	0.928	0.852	2.006	1.901
NG57	NC_012064_1:1128211_to_1127846	37.1681	3	6	3	1.002	1.085	1.074	0.948	0.888	1.237	1.268
NG58	NC_012064_1:1137326_to_1136448	17.0103	3	6	3	0.848	0.922	0.904	0.911	0.859	1.122	1.034
NG663	NC_012069_1:1143365_to_1144240	4.51389	1	1	1	1.028	1.185	1.408	1.174	1.2	1.417	1.268
NG861	NC_012072_1:1144686_to_1145732	9.73451	3	5	3	0.937	1.175	1.172	0.841	0.807	1.029	0.923
NG184	NC_012065_1:1147083_to_1150352	2.81996	2	3	2	1.062	1.304	1.416	1.143	1.096	1.297	1.117
NG743	NC_012070_1:1150128_to_1149589	10.1124	2	3	2	1.012	1.155	1.161	1.272	1.16	1.211	1.125
NG566	NC_012068_1:1161553_to_1159547	2.88462	2	3	2	0.989	1.345	1.299	1.033	1.005	1.068	0.941
NG664	NC_012069_1:1162438_to_1161644	20.7071	3	3	3	0.984	0.897	0.916	1.18	1.164	1.228	1.16
NG326	NC_012066_1:1176300_to_1175722	13.0137	2	3	2	1.037	1.47	1.405	1.628	1.528	0.984	1.005
NG327	NC_012066_1:1177311_to_1176304	2.50784	1	1	1	1.094	1.37	1.367	1.255	1.191	0.999	0.98
NG1129	NC_012087_1:117925_to_117632	58.5366	3	19	3	1.019	1.104	1.153	2.718	2.676	1.02	0.859
NG266	NC_012066_1:118049_to_119893	4.2394	1	1	1	0.828	0.901	1.211	0.979	0.85	1.042	0.974
NG862	NC_012072_1:1183244_to_1183897	23.8318	4	20	4	1.046	1.749	1.635	1.323	1.219	1.335	1.266
NG568	NC_012068_1:1189459_to_1191183	7.14286	1	1	1	1.139	1.111	1.141	0.951	0.955	1.04	1.099
NG817	NC_012071_1:1190340_to_1191788	4.17582	2	3	2	1.032	1.13	1.233	1.172	1.142	1.307	1.27
NG186	NC_012065_1:1192436_to_1194727	2.99501	2	4	2	0.95	1.15	1.208	0.732	0.728	0.843	0.826
NG188	NC_012065_1:1201580_to_1200657	4.44444	1	1	1	1.159	1.305	1.398	1.026	1.075	1.074	1.094
NG744	NC_012070_1:1203805_to_1204872	3.18841	1	1	1	1.104	1.484	1.429	1.331	1.153	1.533	1.444
NG60	NC_012064_1:1208197_to_1205543	11.7647	8	12	8	1.016	1.299	1.364	1.048	0.974	1.169	1.083
NG1049	NC_012083_1:121372_to_121983	11.5	2	2	2	0.951	1.221	1.322	0.901	0.97	1.03	0.996
NG62	NC_012064_1:1215236_to_1217635	3.48259	1	2	1	1.113	0.888	0.921	0.886	0.823	0.931	0.977
NG328	NC_012066_1:1219694_to_1220272	25.3623	3	7	3	0.836	1.33	1.092	0.97	1.173	0.705	0.792
NG329	NC_012066_1:1220322_to_1220822	15.0376	1	5	1	0.999	1.088	1.237	0.913	0.908	0.763	0.736
NG189	NC_012065_1:1226579_to_1225533	7.62332	1	1	1	0.807	1.064	1.119	0.923	0.919	0.906	0.883
NG63	NC_012064_1:1229376_to_1230611	12.8492	2	5	2	0.958	0.648	0.795	0.663	0.622	0.811	0.917
NG453	NC_012067_1:1239534_to_1240415	6.82594	1	4	1	1.065	1.207	1.144	1.189	1.095	1.338	1.47
NG668	NC_012069_1:1245053_to_1246981	7.20721	2	3	2	1.053	0.89	0.952	0.724	0.723	1.065	0.822
NG748	NC_012070_1:1252604_to_1254889	2.36769	1	1	1	1.007	1.32	1.353	1.06	1.004	1.163	0.992
NG190	NC_012065_1:1252605_to_1250698	2.48756	2	2	1	0.994	0.923	0.911	0.767	0.833	0.975	0.823
NG1174	NW_002243506_1:125334_to_123937	2.45536	1	2	1	1.028	1.108	1.129	1.339	1.247	0.995	0.844
NG330	NC_012066_1:1255479_to_1256549	3.09859	1	1	1	1.093	1.077	1.016	1.311	1.329	1.526	1.542
NG1110	NC_012086_1:126689_to_127894	7.27273	2	2	2	0.982	1.197	1.324	0.963	0.973	0.808	0.871
NG1209	NW_002243509_1:126778_to_125756	5.51724	2	2	2	0.92	1.01	1.071	0.964	1.021	0.865	0.792
NG674	NC_012069_1:1273147_to_1275483	2.46914	1	1	1	1.021	1.32	1.02	0.981	1.094	0.688	0.717
NG192	NC_012065_1:1276713_to_1275640	5.29412	1	3	1	0.979	1.375	1.455	1.098	0.99	1.099	1.024
NG1111	NC_012086_1:127953_to_128633	13.7056	2	3	2	0.983	0.855	1.016	0.88	0.836	0.898	0.846
NG455	NC_012067_1:1293412_to_1292204	19.6552	6	15	6	0.993	1.608	1.639	1.667	1.697	1.255	1.202
NG67	NC_012064_1:1296030_to_1296362	9.61538	2	6	2	0.988	1.637	1.753	1.662	1.492	0.923	0.859
NG457	NC_012067_1:1299131_to_1297761	3.7594	1	1	1	0.911	0.934	1.049	1.021	0.961	1.249	1.214
NG332	NC_012066_1:1302869_to_1304968	3.67133	2	2	2	1.019	1.135	1.272	1.163	1.025	1.153	1.08
NG458	NC_012067_1:1303358_to_1304944	40.8284	7	15	7	0.998	0.99	1.07	1.14	1.135	0.71	0.805
NG195	NC_012065_1:1309513_to_1309247	13.0435	1	2	1	0.929	0.983	1.06	1.035	0.938	1.179	1.03
NG196	NC_012065_1:1310635_to_1309517	4.25532	1	2	1	0.943	1.07	1.082	1.293	1.073	1.144	1.162
NG750	NC_012070_1:1310639_to_1309191	14.375	2	2	2	1.049	0.853	0.911	0.725	0.696	0.921	0.823
NG751	NC_012070_1:1321013_to_1319265	6.25	1	2	1	0.94	1.163	1.004	1.015	0.794	1.071	1.031
NG679	NC_012069_1:1333345_to_1332155	6.82594	2	6	2	0.993	1.052	1.054	0.98	0.961	0.82	0.858
NG1139	NW_002243504_1:134771_to_133653	2.18579	1	2	1	0.938	1.409	1.394	1.041	0.957	1.464	1.217
NG888	NC_012075_1:135030_to_128680	9.09574	13	28	13	0.919	1.621	1.299	1.37	1.428	1.067	0.982
NG336	NC_012066_1:1360070_to_1359306	7.08661	1	1	1	1.026	0.92	1.045	1.001	0.929	0.927	0.765
NG571	NC_012068_1:1360533_to_1362368	11.9869	6	9	6	0.979	0.925	0.976	1.006	0.948	1.135	1.073
NG337	NC_012066_1:1363977_to_1359886	9.29487	9	19	9	0.998	1.129	1.081	0.811	0.797	1.04	0.966
NG681	NC_012069_1:1365061_to_1364078	5.77778	1	1	1	1.179	1.102	1.234	0.837	0.869	1.129	1.094
NG68	NC_012064_1:1367223_to_1365733	12.3418	3	5	3	0.927	1.406	1.32	1.105	1.146	1.147	1.303
NG682	NC_012069_1:1368851_to_1367973	10.9756	1	4	1	1.107	1.354	1.374	1.293	1.135	0.93	1.003
NG889	NC_012075_1:137660_to_135471	5.50847	3	4	3	1.102	1.543	1.5	1.414	1.387	1.126	1.077
NG572	NC_012068_1:1388981_to_1389745	5.36585	1	1	1	1.02	1.246	1.429	1.168	1.183	1.278	1.23
NG70	NC_012064_1:1410907_to_1411860	9.89011	2	5	2	1.03	1.486	1.712	1.485	1.45	2.47	2.057
NG71	NC_012064_1:1411899_to_1411642	6.97674	1	1	1	1.178	1.626	1.466	1.441	1.216	1.209	1.151
NG753	NC_012070_1:1414723_to_1415019	31.25	1	3	1	0.966	0.704	0.881	0.857	0.791	1.024	1.155
NG685	NC_012069_1:1417955_to_1416969	11.5079	2	3	2	0.906	1.042	1.136	1.029	0.923	0.826	0.789
NG754	NC_012070_1:1430158_to_1429214	8.38926	2	2	2	1.053	1.278	1.287	1.328	1.403	1.307	1.223
NG573	NC_012068_1:1443442_to_1441520	16.9072	8	12	8	1.005	0.717	0.805	0.806	0.79	0.872	0.913
NG72	NC_012064_1:1447140_to_1447886	12.6638	3	10	3	1.039	0.672	0.754	0.691	0.703	1.047	0.883
NG974	NC_012078_1:145377_to_147587	4.77569	3	4	3	1.039	0.938	1.064	0.831	0.827	0.719	0.674
NG687	NC_012069_1:1460460_to_1462037	2.34375	1	1	1	1.166	0.919	1.02	0.959	0.97	1.528	1.413
NG574	NC_012068_1:1464253_to_1465116	15.6398	3	11	3	0.923	1.282	1.331	3.152	3.756	1.195	1.045
NG1073	NC_012085_1:147701_to_149398	3.59712	1	3	1	1.02	1.145	1.277	0.804	0.832	1.137	1.025
NG863	NC_012073_1:147799_to_149382	12.628	4	4	4	0.995	1.053	1.107	1.003	0.975	1.093	1.021
NG200	NC_012065_1:1481481_to_1480147	9.23913	3	7	3	1.057	1.202	1.32	1.068	1.068	1.13	1.174
NG77	NC_012064_1:1490558_to_1494067	1.46789	2	2	2	1.059	1.764	1.632	1.158	1.083	1.161	1.023
NG464	NC_012067_1:1490917_to_1491264	12	1	3	1	0.964	1.37	1.441	1.218	1.289	1.524	1.326
NG1199	NW_002243508_1:150244_to_149204	12	2	2	2	1.108	1.244	1.42	1.108	1.162	1.128	1.012
NG688	NC_012069_1:1503878_to_1505581	3.93996	2	4	2	1.046	1.368	1.306	1.079	1.24	1.929	1.826
NG577	NC_012068_1:1534041_to_1532425	2.3622	1	1	1	1.06	1.049	1.178	1.174	1.185	1.345	1.228
NG578	NC_012068_1:1534103_to_1534798	27.8912	3	5	3	1.042	1.391	1.426	1.431	1.387	1.237	1.057
NG761	NC_012070_1:1537005_to_1538207	19.6078	1	1	1	0.984	1.55	1.522	0.975	0.913	1.031	0.964
NG267	NC_012066_1:153942_to_152281	7.57576	1	1	1	1.126	1.037	0.98	1.015	1.004	1.365	1.29
NG691	NC_012069_1:1542628_to_1543218	26.738	4	8	4	0.857	0.603	0.661	0.719	0.774	0.555	0.599
NG580	NC_012068_1:1544958_to_1544446	14.9701	3	10	2	1.121	1.642	1.485	2.211	2.151	0.936	0.897
NG582	NC_012068_1:1559473_to_1558346	8	2	2	2	1.042	0.957	0.978	0.96	0.942	1.126	1.115
NG81	NC_012064_1:1562123_to_1555452	5.38567	9	10	9	1.039	1.162	1.212	1.092	1.077	0.958	0.982
NG82	NC_012064_1:1563050_to_1563295	26.5306	1	2	1	0.459	0.577	0.368	0.707	1.351	0.467	0.641
NG268	NC_012066_1:156432_to_157481	21.7228	5	10	5	0.996	0.564	0.661	0.601	0.622	0.735	0.666
NG203	NC_012065_1:1569068_to_1569493	20.4918	2	2	2	1.037	1.036	1.202	0.931	1.014	1.308	1.149
NG778	NC_012071_1:156940_to_153875	6.13426	4	5	4	1.037	1.12	1.223	0.949	0.908	1.135	1.009
NG1175	NW_002243506_1:157178_to_156846	13.75	1	1	1	1.054	1.236	1.299	1.175	1.123	1.138	1.082
NG762	NC_012070_1:1590905_to_1592266	2.35294	1	1	1	0.982	2.105	1.908	1.299	1.25	1.443	1.234
NG345	NC_012066_1:1594254_to_1595507	17.1429	2	2	2	1.063	1.227	1.258	1.201	1.097	0.81	0.852
NG523	NC_012068_1:161096_to_161431	16.6667	1	2	1	1.045	1.15	1.238	1.213	1.07	1.198	1.081
NG584	NC_012068_1:1611141_to_1610773	11.8644	1	1	1	0.971	1.223	1.064	0.877	0.852	0.988	0.917
NG346	NC_012066_1:1615269_to_1614226	3.98671	1	1	1	1.067	1.337	1.43	1.135	1.031	1.181	1.032
NG347	NC_012066_1:1617537_to_1615900	1.83824	1	1	1	1.12	1.181	1.25	1.004	0.876	1.164	1.162
NG692	NC_012069_1:1618247_to_1617312	3.41297	1	1	1	0.946	1.229	1.225	1.219	1.194	0.916	1.191
NG145	NC_012065_1:162581_to_163036	17.3077	1	1	1	0.993	0.791	0.94	0.829	0.876	1.387	1.464
NG348	NC_012066_1:1633976_to_1632690	18.6667	1	1	1	1.21	0.99	0.973	0.676	0.75	1.16	0.956
NG824	NC_012072_1:163429_to_167391	2.72953	3	4	3	1.01	1.274	1.308	1.088	1.052	1.111	1.023
NG694	NC_012069_1:1644403_to_1645305	4.05405	1	1	1	1.143	0.987	1	0.932	0.923	0.998	0.969
NG695	NC_012069_1:1646332_to_1647756	5.28541	2	2	2	0.999	1.09	1.071	0.976	0.947	1.17	0.973
NG467	NC_012067_1:1647531_to_1648739	5.37313	1	1	1	1.06	0.815	0.909	0.901	0.92	1.355	1.105
NG696	NC_012069_1:1648503_to_1648916	13.2812	1	1	1	0.988	0.648	0.724	0.597	0.601	0.778	0.82
NG585	NC_012068_1:1653843_to_1652764	7.0122	2	2	2	0.813	1.05	1.193	1.248	1.191	0.965	0.892
NG85	NC_012064_1:1658308_to_1658772	16.9935	3	11	3	1.075	3.005	2.542	1.064	1.02	1.022	0.994
NG86	NC_012064_1:1658711_to_1659490	43.7811	6	10	6	0.995	2.155	1.927	0.909	0.898	0.927	0.836
NG1131	NC_012087_1:166016_to_168388	13.4206	8	12	2	1.044	0.855	0.957	0.784	0.792	0.818	0.897
NG349	NC_012066_1:1660435_to_1661484	6.87023	1	1	1	1.16	1.128	1.161	0.993	0.932	0.894	0.824
NG1074	NC_012085_1:166559_to_166975	22.3077	3	7	3	1.066	0.777	0.811	0.886	0.846	1.162	1.277
NG586	NC_012068_1:1669670_to_1670170	30.6569	4	15	4	1.089	0.627	0.647	0.456	0.456	0.409	0.38
NG765	NC_012070_1:1673348_to_1674283	4.57746	1	1	1	1.039	1.358	1.291	1.309	1.203	1.456	1.354
NG470	NC_012067_1:1691312_to_1690641	19.5876	4	8	4	0.883	0.363	0.406	0.539	0.589	0.683	0.647
NG393	NC_012067_1:169341_to_168970	24.4444	1	1	1	1.06	0.749	0.923	0.86	0.964	1.355	1.196
NG88	NC_012064_1:1695749_to_1694577	42.8191	13	41	13	1.032	0.783	0.826	0.73	0.716	0.797	0.822
NG89	NC_012064_1:1697008_to_1695293	13.2812	5	6	5	1.003	0.785	0.795	0.728	0.677	0.87	0.735
NG825	NC_012072_1:172036_to_172977	11.3208	2	3	2	0.958	1.427	1.461	1.114	1.03	1.075	0.983
NG146	NC_012065_1:172201_to_172605	10.1852	1	1	1	1.023	1.353	1.653	1.277	1.207	0.753	0.855
NG766	NC_012070_1:1729443_to_1731203	6.13383	3	4	3	1.005	1.273	1.271	1.245	1.176	1.217	1.196
NG588	NC_012068_1:1737401_to_1736271	16.2304	3	5	3	0.959	1.196	1.213	1.241	1.224	0.749	0.798
NG351	NC_012066_1:1742288_to_1744078	6.42361	3	3	3	0.932	1.078	1.03	1.118	1.01	0.957	0.893
NG208	NC_012065_1:1745094_to_1744636	15.942	1	3	1	1.006	0.764	0.832	1.036	0.94	1.049	1.092
NG209	NC_012065_1:1745171_to_1746316	27.686	6	18	6	1.051	0.994	1.021	1.003	0.973	1.016	1.047
NG699	NC_012069_1:1755984_to_1753900	6.11855	3	6	3	1.089	1.121	1.088	1.238	1.193	1.712	1.831
NG90	NC_012064_1:1760391_to_1761545	3.15315	1	1	1	1.146	0.816	0.991	0.677	0.809	1.141	1.084
NG1011	NC_012080_1:176454_to_177977	7.3991	3	5	3	0.956	1.312	1.316	1.148	1.216	1.293	1.163
NG473	NC_012067_1:1766197_to_1765523	5.43478	1	1	1	0.881	1.215	1.168	1.004	0.909	1.239	1.007
NG891	NC_012075_1:177508_to_172451	0.598086	1	1	1	1.144	0.928	1.051	0.898	0.901	1.1	1.292
NG91	NC_012064_1:1775196_to_1777172	10	5	6	5	1.087	0.753	0.84	0.705	0.759	0.543	0.575
NG474	NC_012067_1:1776281_to_1778536	4.14201	2	3	2	1.038	1.079	1.189	0.971	0.933	1.172	1.061
NG211	NC_012065_1:1783776_to_1781797	3.90456	2	3	2	0.888	0.956	0.935	0.788	0.747	0.718	0.69
NG476	NC_012067_1:1795664_to_1797508	3.00546	1	1	1	1.062	1.385	1.291	0.841	0.971	1.525	1.361
NG212	NC_012065_1:1796966_to_1798033	4.36242	1	2	1	1.106	1.266	1.368	1.171	1.145	1.201	1.128
NG354	NC_012066_1:1815083_to_1815586	12.1951	2	2	2	1.135	1.179	1.209	1.213	1.117	1.205	1.185
NG593	NC_012068_1:1819272_to_1822592	6.98198	6	8	6	1.11	1.604	1.682	1.389	1.31	1.724	1.474
NG95	NC_012064_1:1820307_to_1818541	26.1364	3	8	3	0.952	1.187	1.103	1.087	1.09	1.348	1.147
NG215	NC_012065_1:1842114_to_1842455	22.7273	1	1	1	1.162	2.057	1.733	1.564	1.294	1.15	0.951
NG216	NC_012065_1:1842379_to_1843131	39.6341	5	12	5	1.084	1.437	1.489	1.157	1.204	0.911	0.975
NG1176	NW_002243506_1:184709_to_183396	3.33333	1	1	1	1.055	1.341	1.302	1.397	1.473	1.298	1.224
NG478	NC_012067_1:1847893_to_1847561	13.2353	1	2	1	0.991	1.491	1.58	1.036	1.129	1.298	1.034
NG770	NC_012070_1:1849335_to_1848055	3.08989	1	1	1	0.952	0.909	0.923	1.196	1.164	1.483	1.592
NG357	NC_012066_1:1858331_to_1859425	10.1911	2	8	2	0.907	1.018	0.951	0.907	0.837	0.819	0.823
NG96	NC_012064_1:1861468_to_1858250	4.2	4	6	4	1.019	1.093	1.131	1.024	1.099	0.983	0.992
NG219	NC_012065_1:1871121_to_1871381	32.8767	2	9	2	1.022	1.523	1.42	1.161	1.095	1.381	1.346
NG220	NC_012065_1:1872655_to_1874415	3.4188	2	3	2	0.971	1.474	1.487	1.507	1.505	1.636	1.539
NG221	NC_012065_1:1874455_to_1875672	5.4902	1	1	1	1.046	1.118	1.316	1.072	1.087	1.298	1.264
NG479	NC_012067_1:1877231_to_1879513	3.74833	2	3	2	0.997	0.776	0.797	0.732	0.68	1.029	0.949
NG513	NC_012068_1:18787_to_18338	23.1481	2	7	2	0.977	1.808	1.741	1.217	1.165	1.163	1.015
NG703	NC_012069_1:1884158_to_1884736	10.8108	1	3	1	1.112	0.92	0.986	0.865	0.762	1.198	1.211
NG480	NC_012067_1:1895932_to_1894199	2.04082	1	1	1	1.066	1.169	1.187	0.963	0.89	1.035	1.022
NG222	NC_012065_1:1904618_to_1907671	1.02249	1	1	1	1.082	1.055	1.166	0.944	1.026	1.347	1.056
NG223	NC_012065_1:1908951_to_1909721	12.8889	3	3	3	1.052	1.517	1.499	1.303	1.312	1.616	1.548
NG100	NC_012064_1:1917991_to_1918755	11.7021	1	3	1	1.025	2.955	2.22	2.663	2.413	1.709	1.076
NG482	NC_012067_1:1935959_to_1936447	23.1707	2	5	2	1.002	1.128	1.096	1.125	1.155	0.665	0.804
NG101	NC_012064_1:1936293_to_1935484	15.9794	2	4	2	0.913	0.92	0.81	0.549	0.539	1.01	0.927
NG102	NC_012064_1:1937425_to_1936313	42	5	13	5	1.011	1.091	0.931	0.686	0.676	1.037	0.946
NG225	NC_012065_1:1941908_to_1941285	25.1748	3	53	3	1.064	0.648	0.643	0.864	0.853	1.581	1.55
NG104	NC_012064_1:1944770_to_1946353	5.98456	3	3	3	1.027	1.265	1.196	1.198	1.091	1.355	1.367
NG708	NC_012070_1:194547_to_196643	3.08285	1	1	1	1.051	1.056	1.115	0.837	0.599	0.701	0.685
NG483	NC_012067_1:1947135_to_1948130	3.77358	1	1	1	0.858	1.769	1.326	1.158	1.339	1.455	1.021
NG5	NC_012064_1:196900_to_198747	2.60116	1	1	1	0.803	1.316	0.98	1.002	1.053	0.678	0.75
NG1215	NW_002243510_1:196996_to_201909	3.41556	5	7	5	1.057	1.118	1.211	0.953	0.943	1.099	1.061
NG1115	NC_012086_1:197982_to_197734	23.913	1	1	1	0.997	1.154	1.056	1.232	1.166	1.041	0.984
NG105	NC_012064_1:1981366_to_1976195	0.997653	1	1	1	1.068	1.261	1.214	1.023	0.971	1.223	1.047
NG226	NC_012065_1:1994735_to_1992363	2.92887	2	4	2	0.992	0.963	1.022	0.839	0.841	0.901	0.746
NG611	NC_012069_1:199704_to_199327	13.0435	1	1	1	0.978	1.38	1.504	1.252	1.291	1.54	1.44
NG227	NC_012065_1:2005779_to_2007575	5.89226	3	3	3	0.964	1.486	1.271	1.025	0.996	1.191	1.17
NG488	NC_012067_1:2007480_to_2006401	8.51852	2	2	2	1.034	0.828	0.897	0.866	0.86	0.833	0.976
NG228	NC_012065_1:2007547_to_2009685	4.62833	3	5	2	1.053	1.123	1.074	1.066	1.025	1.173	1.152
NG149	NC_012065_1:201367_to_201981	51.9231	3	5	3	1.054	1.196	1.264	1.118	1.259	1.133	0.974
NG360	NC_012066_1:2022331_to_2024835	2.20386	2	3	1	1.103	1.155	1.28	1.243	1.175	1.411	1.27
NG489	NC_012067_1:2032250_to_2033533	26.8293	3	6	3	1.027	0.677	0.723	0.699	0.657	0.949	0.979
NG231	NC_012065_1:2040839_to_2038977	1.68067	1	1	1	0.994	1.311	1.229	1.172	1.141	1.347	1.232
NG491	NC_012067_1:2047531_to_2048217	10.3139	2	2	2	1.092	1.326	1.267	0.864	0.854	0.895	0.798
NG492	NC_012067_1:2052810_to_2052481	20.6522	2	2	2	1.204	0.745	0.796	0.934	0.88	1.126	1.279
NG514	NC_012068_1:20695_to_19199	10.3594	5	13	5	1.064	1.808	1.617	1.28	1.245	1.278	1.238
NG234	NC_012065_1:2080534_to_2081562	3.77358	1	1	1	1.073	0.973	1.182	0.901	0.894	1.175	1.13
NG363	NC_012066_1:2092753_to_2091524	2.91005	1	1	1	0.88	1.213	1.119	0.987	0.937	1.095	1.127
NG493	NC_012067_1:2094581_to_2095927	9.47368	1	1	1	1.065	1.443	1.285	1.456	1.274	0.992	0.991
NG238	NC_012065_1:2100486_to_2100938	8.65385	1	3	1	0.984	1.341	1.421	1.379	1.246	1.319	1.288
NG365	NC_012066_1:2100934_to_2098919	9.96885	6	8	6	1.025	1.069	1.123	0.873	0.86	1.062	1.054
NG239	NC_012065_1:2103034_to_2104137	6.03774	2	4	2	0.993	2.374	2.098	0.976	1.157	1.031	0.997
NG1077	NC_012085_1:210642_to_207691	0.762527	1	1	1	0.995	1.183	1.31	1.014	1.029	1.706	1.425
NG366	NC_012066_1:2110538_to_2110140	9.30233	1	2	1	1.048	1.149	1.238	0.866	0.871	1.389	1.239
NG600	NC_012068_1:2114983_to_2115786	4.83092	1	1	1	0.969	1.268	1.352	1.243	1.33	1.494	1.521
NG368	NC_012066_1:2124542_to_2123718	7.16981	2	5	2	1.006	1.823	1.73	1.357	1.238	0.916	0.828
NG396	NC_012067_1:212647_to_211391	10.4247	2	7	2	0.915	1.569	1.469	1.375	1.52	1.359	1.219
NG372	NC_012066_1:2127053_to_2126418	12.8492	2	2	2	0.918	0.914	0.912	0.885	0.836	0.907	0.877
NG241	NC_012065_1:2131467_to_2132870	67.6471	4	15	4	0.97	0.687	0.732	0.624	0.605	1.004	0.904
NG496	NC_012067_1:2157865_to_2152124	1.48368	2	2	2	0.95	1.165	1.308	1.078	1.016	1.14	1.122
NG497	NC_012067_1:2158633_to_2157878	4.03226	1	2	1	0.917	1.049	1.218	0.915	0.946	1.363	1.241
NG374	NC_012066_1:2160556_to_2158025	5.26316	3	5	3	1.017	1.466	1.496	1.294	1.327	0.818	0.846
NG500	NC_012067_1:2165845_to_2162882	1.99063	2	2	2	0.861	1.152	1.076	0.863	0.843	0.969	0.927
NG602	NC_012068_1:2166251_to_2164812	11.0512	3	7	3	1.076	0.949	0.992	0.891	0.872	1.144	1.284
NG243	NC_012065_1:2184172_to_2186253	20.7547	1	1	1	1.082	1.034	1.201	1.068	0.995	1.025	1.054
NG501	NC_012067_1:2185023_to_2185952	6.34921	1	1	1	1.12	0.868	0.859	0.875	1.014	1.63	1.556
NG244	NC_012065_1:2210885_to_2207088	5.17404	5	6	5	0.937	1.196	1.22	0.904	0.844	0.914	0.935
NG1171	NW_002243506_1:22125_to_20440	6.19469	2	2	2	1.134	1.478	1.356	1.285	1.196	1.074	1.094
NG112	NC_012064_1:2220838_to_2220248	6.84932	1	1	1	0.744	1.09	0.844	0.958	0.873	1.159	1.249
NG1177	NW_002243506_1:223036_to_223683	45.641	6	15	6	1.046	1.241	1.352	0.925	0.97	1.418	1.32
NG245	NC_012065_1:2233623_to_2232136	3.28542	1	1	1	1.018	1.298	1.198	0.93	0.995	1.143	1.237
NG113	NC_012064_1:2243576_to_2245312	6.59026	2	3	2	1.01	1.738	1.665	1.109	1.118	1.057	0.884
NG1172	NW_002243506_1:22521_to_23591	5.11811	1	1	1	0.981	1.115	1.365	1.293	1.12	0.946	0.821
NG1178	NW_002243506_1:225419_to_227044	3.32226	1	1	1	1.01	0.762	0.84	0.853	0.824	0.955	0.955
NG247	NC_012065_1:2255440_to_2256594	14.375	4	10	4	0.976	1.083	1.155	1.067	1.061	0.933	0.915
NG827	NC_012072_1:226475_to_223578	1.99275	1	1	1	1.055	1.145	1.215	1.294	1.229	1.007	1.067
NG606	NC_012068_1:2286781_to_2285339	10.4603	4	4	4	1.017	0.837	0.937	0.875	0.951	0.981	1.019
NG1144	NW_002243504_1:229014_to_229247	10.6667	1	1	1	1.172	1.263	1.423	1.177	1.236	1.172	1.181
NG1145	NW_002243504_1:229465_to_230439	13.0178	2	3	2	0.949	0.957	1.066	0.955	0.95	1.024	0.949
NG1200	NW_002243508_1:230275_to_228257	2.47934	1	1	1	1.168	1.476	1.87	1.955	1.707	1.029	1.026
NG1146	NW_002243504_1:230496_to_232541	15.1471	8	9	8	0.99	1.08	1.134	1.012	0.962	1.177	1.055
NG249	NC_012065_1:2305698_to_2307116	6.5445	2	3	2	0.982	1.093	1.025	1.275	1.33	1.031	0.827
NG506	NC_012067_1:2305972_to_2303456	5.62201	4	7	4	1.023	1.083	1.126	0.878	0.808	0.975	0.908
NG378	NC_012066_1:2312178_to_2311624	40.678	2	5	2	1.041	1.495	1.395	1.133	1.116	0.863	0.919
NG508	NC_012067_1:2313712_to_2310371	1.78947	2	3	2	1.043	1.303	1.41	1.131	1.127	1.098	1.047
NG509	NC_012067_1:2323448_to_2324434	22.5532	4	9	4	1.018	1.312	1.235	1.234	1.078	1.447	1.262
NG1147	NW_002243504_1:232860_to_233705	9.80392	3	3	3	0.884	1.276	1.187	1.048	1.378	1.103	0.872
NG380	NC_012066_1:2356074_to_2354539	7.27273	3	5	3	1.051	1.039	1.071	0.926	0.844	0.727	0.759
NG381	NC_012066_1:2356829_to_2355927	9.21053	2	2	2	1.041	1.26	1.251	0.994	0.94	0.87	0.821
NG510	NC_012067_1:2379642_to_2381399	4.20168	2	3	2	1.055	1.063	0.995	0.791	0.761	1.22	1.014
NG399	NC_012067_1:239453_to_242785	0.98401	1	2	1	1.035	1.224	1.247	0.893	1.525	1.665	1.088
NG117	NC_012064_1:2394575_to_2395366	3.46535	1	2	1	1.221	1.56	1.202	1.455	1.293	1.465	1.313
NG511	NC_012067_1:2394782_to_2395384	7.2	1	3	1	1.127	1.548	1.6	1.182	1.278	1.286	1.319
NG118	NC_012064_1:2395410_to_2396417	7.38007	2	6	2	0.984	1.061	1.183	0.911	0.975	1.1	1.094
NG711	NC_012070_1:240197_to_241525	5.24862	2	2	2	1.036	1.149	1.151	1.175	1.208	0.954	0.966
NG612	NC_012069_1:240935_to_242269	4.18605	1	1	1	1.07	1.575	1.528	1.445	1.32	0.836	0.963
NG400	NC_012067_1:242819_to_243649	6.03015	1	1	1	0.981	1.013	1.214	0.849	0.795	0.9	0.899
NG150	NC_012065_1:248219_to_248959	18.1034	3	4	3	1.029	1.274	1.286	1.088	1.001	1.103	0.981
NG122	NC_012064_1:2488786_to_2487131	30.2198	12	19	12	1.018	1.115	1.131	1.318	1.257	0.939	0.959
NG123	NC_012064_1:2494137_to_2492809	24.5283	3	5	3	0.992	1.079	1.259	1.022	1.03	0.961	0.951
NG939	NC_012077_1:250913_to_253063	1.7192	1	1	1	0.822	0.925	1.13	0.935	0.963	1.3	1.214
NG1132	NC_012087_1:253094_to_253603	9.57447	1	1	1	1.167	1.128	1.308	1.019	1.122	1.165	1.178
NG868	NC_012073_1:255189_to_253048	9.44882	2	3	2	0.952	1.206	1.074	1.493	1.459	1.144	1.099
NG257	NC_012065_1:2574411_to_2574085	13.9785	1	1	1	0.656	0.818	0.743	1.021	1.474	1.015	0.977
NG1012	NC_012080_1:259042_to_258053	13.8514	3	4	3	1.077	1.219	1.298	0.929	0.957	1.484	1.216
NG1033	NC_012081_1:261867_to_259123	9.45455	6	10	6	0.94	1.139	1.149	0.944	0.95	1.211	1.014
NG712	NC_012070_1:264230_to_263931	30.9859	2	6	2	1.09	1.181	1.177	0.998	0.923	1.617	1.597
NG713	NC_012070_1:265980_to_265657	21.8182	1	4	1	1.083	0.85	0.99	0.962	0.888	1.34	1.357
NG1117	NC_012086_1:266307_to_266017	18.4211	2	8	2	1.065	8.591	7.546	1.57	1.325	1.283	1.168
NG1201	NW_002243508_1:266473_to_267276	4.97925	1	1	1	1.235	1.122	1.385	1.232	1.293	1.378	1.231
NG516	NC_012068_1:26880_to_27596	6.80628	1	1	1	0.901	0.585	0.556	0.662	0.658	0.936	0.793
NG893	NC_012075_1:269426_to_269881	13.0435	1	2	1	1.121	1.21	1.176	0.804	0.826	1.205	1.092
NG1217	NW_002243510_1:270954_to_271574	57.754	8	14	8	1.026	0.743	0.846	0.985	0.931	0.993	1.005
NG1080	NC_012085_1:273281_to_275038	6.55172	2	3	2	0.976	1.237	1.403	0.83	0.814	0.921	0.831
NG517	NC_012068_1:27593_to_29413	3.84615	2	3	2	0.952	0.911	0.967	1.14	1.026	1.033	0.953
NG925	NC_012076_1:277488_to_278420	10.9635	3	3	3	1.005	1.313	1.356	1.205	1.236	1.326	1.225
NG131	NC_012064_1:2800028_to_2798685	2.99401	1	1	1	0.9	0.77	0.834	0.65	0.558	0.603	0.698
NG261	NC_012066_1:28113_to_28679	5.76923	1	1	1	1.004	1.525	1.536	1.27	1.094	1.113	1.258
NG140	NC_012065_1:28464_to_30728	24.5125	6	9	6	0.984	1.233	1.429	1.134	1.156	0.957	0.971
NG262	NC_012066_1:28683_to_29075	16.3934	2	3	2	1.033	1.636	1.612	1.171	1.227	1.522	1.453
NG613	NC_012069_1:287054_to_285615	2.7897	1	1	1	1.107	1.722	1.55	1.119	1.099	1.497	1.23
NG614	NC_012069_1:288646_to_287090	2.43243	1	1	1	1.087	1.224	1.27	1.457	1.469	1.2	1.091
NG1010	NC_012080_1:28984_to_29937	25.5814	7	19	7	1.068	0.833	0.912	0.823	0.78	0.903	0.962
NG1014	NC_012080_1:290572_to_289631	6.64452	2	2	2	1.005	1.302	1.455	1.222	1.2	1.132	0.814
NG137	NC_012064_1:2950700_to_2951836	2.43243	1	1	1	1.065	1.372	1.316	1.312	1.175	0.879	0.899
NG138	NC_012064_1:2951908_to_2953059	11.1406	2	2	2	0.98	0.841	0.97	0.868	0.932	1.045	0.958
NG870	NC_012073_1:296513_to_297022	6.74847	1	1	1	0.876	1.116	1.171	1.355	1.389	0.965	0.965
NG1026	NC_012081_1:30257_to_31276	26.9565	3	6	3	0.985	0.782	0.847	0.821	0.821	1.054	1
NG872	NC_012073_1:304274_to_305299	22.8261	4	7	4	0.879	0.688	0.725	0.654	0.637	0.806	0.818
NG11	NC_012064_1:308551_to_311064	4.23977	3	7	3	1.012	0.94	0.938	0.89	0.874	1.012	1.123
NG1082	NC_012085_1:317223_to_313687	1.62162	1	1	1	0.999	0.934	1.064	0.985	0.956	1.235	1.041
NG981	NC_012078_1:319117_to_313466	4.00707	5	6	5	0.975	1.125	1.086	0.794	0.762	1.149	1.071
NG896	NC_012075_1:320577_to_318178	24.5283	1	1	1	0.934	1.904	1.814	1.172	1.136	1.414	1.384
NG1180	NW_002243506_1:322511_to_320751	1.57791	1	1	1	0.936	1.209	1.394	0.934	0.885	1.579	1.401
NG829	NC_012072_1:323133_to_321859	8.64198	2	5	2	0.917	0.767	0.917	0.735	0.702	0.752	0.791
NG982	NC_012078_1:325780_to_326559	22.6415	4	9	4	1.04	0.85	0.893	0.784	0.747	0.975	1.017
NG983	NC_012078_1:326639_to_326947	10.9756	1	2	1	1.124	1.087	1.14	0.992	1.06	1.009	1.127
NG831	NC_012072_1:327861_to_329186	8.65385	3	6	3	0.931	0.904	1.002	0.925	0.909	1.011	0.965
NG1121	NC_012087_1:32984_to_32454	10.8844	1	1	1	0.478	2.341	0.919	0.358	0.396	0.984	0.726
NG832	NC_012072_1:329899_to_331098	7.80142	1	1	1	1.01	1.012	1.071	1.004	1.017	1.422	1.146
NG263	NC_012066_1:34289_to_34579	14.6067	1	2	1	1.017	1.106	1.198	0.876	0.948	1.379	1.216
NG1122	NC_012087_1:36128_to_34461	17.9817	9	17	9	0.987	1.922	1.76	0.878	0.815	1.289	1.131
NG1016	NC_012080_1:367272_to_368555	14.1791	4	5	4	0.989	0.941	0.986	0.852	0.819	1.043	0.837
NG1017	NC_012080_1:380092_to_381603	4.19948	1	2	1	1.018	1.01	1.093	1.156	1.21	1.55	1.454
NG1036	NC_012081_1:380204_to_382384	13.7339	3	3	3	1.041	0.949	1.066	0.963	0.94	1.153	1.191
NG1151	NW_002243504_1:381264_to_383321	5.14403	2	2	2	0.936	1.026	0.976	1.271	1.316	1.339	1.031
NG616	NC_012069_1:381342_to_380089	16.2055	3	3	3	0.95	1.24	1.271	1.171	1.17	1.153	0.936
NG833	NC_012072_1:385325_to_387181	1.81219	1	1	1	1.152	1.026	1.159	1.265	1.009	1.17	1.114
NG526	NC_012068_1:390302_to_388980	42.3077	1	1	1	1.1	2.369	1.701	1.511	1.453	1.54	1.466
NG1018	NC_012080_1:391467_to_389665	9.54955	5	7	5	1.04	1.136	1.271	1.053	1.029	1.175	1.136
NG1152	NW_002243504_1:393864_to_395069	25.641	1	1	1	1.076	0.843	1.128	0.917	0.832	0.934	0.921
NG875	NC_012073_1:397430_to_398122	4.0404	1	1	1	1.119	1.103	1.051	1.458	1.448	1.272	1.451
NG154	NC_012065_1:400321_to_399155	2.96496	1	1	1	1.056	1.373	1.431	0.697	0.689	0.689	0.733
NG155	NC_012065_1:402676_to_400364	3.2	1	2	1	1.042	0.894	0.971	0.774	0.783	0.894	0.999
NG280	NC_012066_1:403921_to_405012	10.7914	2	5	2	0.893	0.894	1.025	1.294	1.372	1.024	0.951
NG1204	NW_002243508_1:405796_to_404963	11.1111	1	1	1	1.077	1.174	1.153	1.016	1.104	1.546	1.432
NG527	NC_012068_1:408472_to_407699	7.69231	1	1	1	1.073	0.66	0.826	0.893	1.365	0.958	1.015
NG619	NC_012069_1:413534_to_411321	1.91257	1	1	1	1.115	0.791	0.96	0.802	0.756	0.691	0.823
NG1085	NC_012085_1:415602_to_414151	3.14607	1	2	1	1.07	1.95	1.843	1.126	1.08	0.85	0.737
NG917	NC_012076_1:41717_to_40992	4.57143	1	1	1	0.981	1.417	1.423	1.223	1.094	1.33	1.25
NG621	NC_012069_1:417197_to_416169	19.1919	4	10	4	1.05	1.138	1.145	0.871	0.89	0.748	0.725
NG780	NC_012071_1:423163_to_419504	5.29857	6	8	6	1.023	1.088	1.095	0.953	0.904	0.883	0.871
NG529	NC_012068_1:424657_to_423590	22.2222	2	7	2	0.945	0.468	0.533	0.784	0.75	0.589	0.603
NG281	NC_012066_1:425678_to_426706	16.0714	3	4	3	1.007	1.134	1.16	0.915	0.951	1.168	1.003
NG1120	NC_012086_1:431910_to_431683	36.7647	3	4	3	0.929	1.049	1.03	0.897	0.914	1.057	0.9
NG624	NC_012069_1:434494_to_435129	11.7925	2	2	2	0.942	0.702	0.873	0.958	0.877	1.029	1.009
NG988	NC_012078_1:435289_to_436017	10.7438	1	1	1	0.972	0.949	1.016	0.948	1.089	1.036	1.108
NG608	NC_012069_1:43577_to_38445	7.30567	11	15	11	1.093	1.459	1.535	0.979	0.944	1.082	1.069
NG1153	NW_002243504_1:435974_to_433629	22.3226	15	39	15	1.061	0.969	0.964	1.014	1.015	1.21	1.067
NG876	NC_012073_1:437531_to_440278	12.1693	3	4	3	1.019	0.567	0.662	0.739	0.763	0.799	0.714
NG835	NC_012072_1:438426_to_439199	7.32984	1	4	1	0.854	1.184	1.09	1.161	1.264	1.183	1.002
NG157	NC_012065_1:438770_to_437406	5.68182	1	2	1	1.052	1.383	1.471	1.247	1.323	1.454	1.459
NG918	NC_012076_1:44008_to_42821	3.33333	1	1	1	1.026	1.333	1.44	1.178	1.208	1.044	0.98
NG409	NC_012067_1:444179_to_442851	16.5816	5	7	5	1.034	0.999	0.991	1.127	1.127	1.276	1.117
NG1059	NC_012083_1:445551_to_446693	2.87356	1	2	1	1.079	1.341	1.414	1.258	1.322	1.284	1.113
NG16	NC_012064_1:448972_to_449736	9.87124	2	2	2	0.935	1.134	0.985	0.943	0.872	1.096	0.897
NG928	NC_012076_1:448976_to_448665	18.8406	1	2	1	1.1	1.323	1.265	1.23	1.398	1.246	1.087
NG625	NC_012069_1:448988_to_447522	2.94118	1	1	1	1.072	1.293	1.234	1.333	1.228	1.244	1.205
NG410	NC_012067_1:449419_to_448955	9.21053	2	5	2	1.028	0.758	0.761	0.84	0.862	0.453	0.615
NG718	NC_012070_1:450158_to_448863	28.9256	5	13	5	1.088	1.033	1.012	1.005	0.969	0.854	0.818
NG411	NC_012067_1:450418_to_449456	14.8867	4	6	4	0.983	0.834	0.927	0.991	0.862	0.875	0.851
NG836	NC_012072_1:450474_to_450962	15.6716	2	3	2	1.022	1.225	1.186	1.788	1.724	0.946	0.955
NG17	NC_012064_1:450645_to_452435	7.67857	4	6	4	1.013	1.171	1.198	1.061	1.011	1.27	1.097
NG626	NC_012069_1:453473_to_452628	8.82353	1	1	1	1.106	0.956	1.148	0.943	0.872	1.206	1.012
NG1086	NC_012085_1:453723_to_453229	12.4031	2	5	2	0.962	1.936	1.634	1.188	1.095	0.936	0.88
NG627	NC_012069_1:454639_to_453302	4.56853	1	1	1	0.882	0.932	1.002	0.937	0.811	0.945	0.9
NG609	NC_012069_1:45559_to_43391	8.35694	5	9	5	1.02	1.464	1.403	1.011	0.972	1.048	1.11
NG159	NC_012065_1:456543_to_455041	5.45073	2	3	2	1.006	1.102	1.128	0.959	0.97	1.006	1.037
NG160	NC_012065_1:458238_to_456553	4.5208	2	2	2	0.966	1.183	1.306	1.104	1.042	1.063	0.976
NG1088	NC_012085_1:461096_to_461545	5.14706	1	1	1	1.047	1.487	1.368	1.231	1.099	1.059	1.013
NG1154	NW_002243504_1:462319_to_462900	13.1429	2	4	2	1.084	1.369	1.374	1.276	1.257	1.121	1.058
NG530	NC_012068_1:467961_to_467176	5.22876	1	5	1	1.071	0.633	0.731	0.524	0.471	0.547	0.811
NG412	NC_012067_1:468431_to_469162	9.04523	2	2	2	0.993	0.886	0.881	1.401	1.508	1.034	0.822
NG1123	NC_012087_1:47289_to_46453	3.43348	1	2	1	1.023	1.678	1.534	1.022	1.038	1.476	1.352
NG1156	NW_002243504_1:474797_to_475582	3.78378	1	1	1	1.014	1.146	1.146	0.959	0.773	1.569	1.365
NG285	NC_012066_1:481882_to_483609	11.5756	3	4	3	0.996	0.957	1.01	0.844	0.801	0.87	0.852
NG18	NC_012064_1:488116_to_489531	9.27152	2	2	2	1.023	0.995	1.02	0.774	0.735	0.765	0.667
NG415	NC_012067_1:491178_to_495308	8.01749	8	16	8	1.03	1.152	1.181	0.974	0.932	1.247	1.094
NG1158	NW_002243504_1:492729_to_494123	14.8148	5	8	5	1.002	1.062	1.072	1.056	1.027	1.145	1.1
NG1125	NC_012087_1:49482_to_47995	2.53165	1	2	1	0.908	1.161	1.219	0.994	1.085	1.13	1.124
NG630	NC_012069_1:497829_to_499541	2.0595	1	3	1	1.069	1.04	1.119	1.062	1.013	1.047	1.059
NG532	NC_012068_1:498180_to_498605	22.8814	2	37	2	1.077	0.191	0.223	0.192	0.201	0.363	0.315
NG784	NC_012071_1:498889_to_501039	27.3932	19	64	19	1.083	1.054	1.005	0.958	0.947	0.87	0.831
NG417	NC_012067_1:499599_to_498517	2.14724	1	1	1	1.004	1.402	1.41	1.518	1.419	1.098	1.246
NG837	NC_012072_1:503396_to_502476	5.92593	1	1	1	0.968	1.519	1.479	1.128	1.039	1.223	1.136
NG1213	NW_002243510_1:50812_to_51609	10.4396	1	1	1	0.904	0.857	0.838	0.869	0.971	1.035	1.061
NG719	NC_012070_1:509019_to_509786	6.66667	1	1	1	0.754	0.728	0.702	0.672	0.596	0.717	0.709
NG1126	NC_012087_1:51347_to_51736	24.4444	2	12	2	1.072	2.042	2.08	1.239	1.116	0.969	1.025
NG969	NC_012078_1:51924_to_52244	10.8108	1	1	1	0.743	1.979	1.693	1.022	0.956	0.881	0.791
NG1021	NC_012080_1:520560_to_521240	35.4839	3	9	3	0.99	1.094	1.045	1.264	1.232	1.229	1.103
NG1159	NW_002243504_1:524786_to_523602	11.1801	3	3	3	1.014	0.84	0.843	1.013	0.957	1.234	1.162
NG838	NC_012072_1:524921_to_524058	10.1695	2	3	2	1.106	1.153	1.207	1.042	0.952	1.095	1.11
NG1160	NW_002243504_1:531585_to_531157	13.6842	1	1	1	1.057	0.825	0.871	0.932	0.796	1.256	1.261
NG1224	NW_002243523_1:53160_to_51919	3.42679	1	1	1	0.976	1.35	1.302	1.39	1.233	1.781	1.776
NG421	NC_012067_1:534995_to_535846	20.8791	4	18	4	0.985	1.15	1.12	1.139	1.145	1.164	1.058
NG1023	NC_012080_1:535847_to_535299	7.9096	1	1	1	1.193	0.897	0.869	0.445	0.455	0.706	0.999
NG1205	NW_002243508_1:538362_to_537049	6.14525	1	1	1	0.937	1.151	1.212	1.021	0.948	0.81	0.748
NG632	NC_012069_1:538611_to_537541	8.63095	2	3	2	0.954	1.272	1.455	1.037	0.966	1.161	1.048
NG633	NC_012069_1:539053_to_538469	4.84848	1	3	1	1.083	1.253	1.468	0.892	0.856	1.093	1.116
NG946	NC_012077_1:540262_to_540951	8.46561	1	1	1	0.772	0.01	0.039	0.022	0.01	0.09	0.038
NG947	NC_012077_1:540723_to_540986	28.9474	2	15	2	0.852	0.18	0.189	0.163	0.174	0.209	0.168
NG1061	NC_012083_1:540768_to_539665	4.7619	1	1	1	0.95	0.942	0.938	0.771	0.831	0.858	0.941
NG948	NC_012077_1:541001_to_541447	38.8489	5	41	5	0.895	0.18	0.182	0.169	0.163	0.211	0.167
NG949	NC_012077_1:542204_to_542740	86.2069	1	2	1	0.947	0.204	0.239	0.229	0.243	0.222	0.175
NG1161	NW_002243504_1:548838_to_548542	17.1053	1	2	1	1.056	1.549	1.204	1.014	0.97	0.665	0.574
NG534	NC_012068_1:550675_to_551514	27.3859	5	8	5	1.057	0.998	1.023	0.911	0.894	0.883	0.91
NG1184	NW_002243507_1:55670_to_52785	2.52101	2	2	2	0.995	1.146	1.275	1.123	0.99	1.389	1.284
NG634	NC_012069_1:559157_to_557643	11.0169	1	2	1	0.941	1.012	0.92	1.921	1.704	0.981	0.964
NG902	NC_012075_1:562102_to_562881	11.2971	2	2	2	1.137	1.861	1.87	1.429	1.38	1.478	1.341
NG20	NC_012064_1:562340_to_563068	5.6338	1	2	1	0.922	1.265	1.171	1.056	1.102	1.119	1.013
NG1092	NC_012085_1:564219_to_564656	5.46875	1	1	1	1.079	0.873	0.994	0.93	0.927	0.729	0.765
NG422	NC_012067_1:566809_to_565766	4.7138	1	1	1	0.785	0.651	0.632	0.497	0.473	0.562	0.59
NG424	NC_012067_1:568677_to_569438	4.87805	1	1	1	0.893	0.972	1.081	1.011	1.107	1.061	1.135
NG287	NC_012066_1:572902_to_571556	20.8333	2	4	2	1.061	1.523	1.446	1.177	1.191	1.231	1.252
NG1162	NW_002243504_1:574106_to_572160	7.64331	1	1	1	1.045	1.024	1.096	0.838	0.757	0.983	0.859
NG706	NC_012070_1:57637_to_61449	2.26481	1	1	1	1.076	1.269	1.44	1.478	1.353	1.174	1.187
NG932	NC_012076_1:576405_to_575824	7.75194	1	2	1	0.946	1.328	1.481	1.714	1.77	1.126	0.956
NG950	NC_012077_1:584074_to_582515	28.4848	10	31	10	1.033	1.071	1.136	0.893	0.864	1.185	1.202
NG933	NC_012076_1:589709_to_587829	20.6522	6	10	6	1.048	1.316	1.444	1.228	1.274	1.661	1.516
NG786	NC_012071_1:590954_to_589908	8.33333	2	15	2	1.008	1.327	1.307	1.232	1.185	1.327	1.198
NG166	NC_012065_1:594939_to_594277	30	3	5	3	0.882	0.745	0.758	1.363	1.538	0.94	0.781
NG636	NC_012069_1:595994_to_595617	13.7097	1	3	1	0.646	1.169	0.61	1.522	1.63	0.535	0.612
NG288	NC_012066_1:596213_to_597856	3.01624	1	1	1	1.028	1.031	1.198	0.912	0.938	1.377	1.426
NG535	NC_012068_1:597357_to_598733	6.11354	2	2	2	1.065	1.184	1.086	0.817	0.794	0.78	0.865
NG536	NC_012068_1:599626_to_600327	7.35294	2	5	2	1.089	1.049	1.334	1.169	1.024	1.317	1.343
NG537	NC_012068_1:601723_to_600668	4.6875	1	1	1	1.06	0.661	0.812	0.77	0.841	1.238	1.139
NG1094	NC_012085_1:606531_to_603844	4.69799	3	5	3	0.962	1.161	1.247	1.139	1.065	1.134	1.13
NG839	NC_012072_1:612428_to_610206	5.94406	3	3	3	1.035	1.369	1.387	0.93	0.932	1.067	1.012
NG707	NC_012070_1:61365_to_62828	7.36196	2	3	2	1.046	1.123	1.233	1.083	1.079	0.996	1.022
NG1063	NC_012083_1:614522_to_611694	2.83688	2	3	2	1.114	1.124	1.26	0.987	1.003	1.158	1.095
NG385	NC_012067_1:61637_to_62794	14.8026	4	4	4	0.983	1.375	1.441	1.121	1.107	0.959	0.919
NG1064	NC_012083_1:617438_to_616914	6.71141	1	1	1	0.995	1.421	1.534	1.715	1.871	1.687	1.482
NG1065	NC_012083_1:619657_to_617474	2.08955	2	2	1	1.216	1.593	1.705	0.995	0.946	1.179	1.062
NG842	NC_012072_1:620283_to_620858	11.1111	1	2	1	1.029	1.155	1.217	1.094	1.072	1.394	1.299
NG879	NC_012073_1:622470_to_620998	2.9661	2	2	2	1.049	1.728	1.664	1.3	1.264	1.296	1.303
NG637	NC_012069_1:623617_to_624975	4.9505	2	4	2	1.012	1.162	1.257	1.103	1.088	1.077	0.987
NG844	NC_012072_1:624794_to_626182	11.0843	3	12	3	1.059	0.885	0.949	0.992	0.981	0.91	0.827
NG905	NC_012075_1:626676_to_625915	12.5926	1	1	1	0.926	1.189	1.082	0.714	0.783	1.108	0.875
NG789	NC_012071_1:628059_to_628349	27.0833	3	8	3	1.005	1.451	1.473	1.205	1.219	1.679	1.696
NG790	NC_012071_1:628378_to_628662	22.5	2	3	2	0.985	1.328	1.283	1.415	1.37	1.537	1.649
NG427	NC_012067_1:629766_to_630122	34.8214	3	12	3	0.966	0.672	0.688	0.829	0.782	0.953	0.93
NG289	NC_012066_1:633318_to_631753	6.5678	2	2	2	0.906	1.559	1.3	1.631	1.286	1.286	1.188
NG846	NC_012072_1:635389_to_637437	3.50404	1	1	1	1.012	1.235	1.274	0.782	0.793	0.977	0.838
NG428	NC_012067_1:635919_to_634096	2.74262	1	1	1	1.158	0.955	1.126	0.903	0.944	1.292	1.363
NG429	NC_012067_1:647521_to_646445	8.52273	2	4	2	1.083	1.197	1.233	1.146	1.116	1.085	1.113
NG640	NC_012069_1:649937_to_649416	13.3758	2	4	1	0.965	0.614	0.67	0.613	0.613	0.207	0.294
NG264	NC_012066_1:65125_to_64493	12.2995	2	4	2	1.01	1.446	1.229	1.172	1.021	1.053	0.87
NG954	NC_012077_1:651791_to_650550	7.69231	2	3	2	1.053	1.013	0.996	1.29	1.191	0.881	0.885
NG291	NC_012066_1:654130_to_656298	5.7971	1	1	1	1.096	0.895	0.861	0.898	0.78	0.975	0.927
NG848	NC_012072_1:654575_to_655039	15.4545	1	1	1	1.157	1.438	1.566	1.419	1.409	1.311	1.281
NG1166	NW_002243504_1:660362_to_661372	14.6789	5	7	5	1.041	1.062	1.03	0.791	0.759	0.816	0.793
NG1167	NW_002243504_1:661308_to_662156	9.5941	2	4	2	1.053	1.462	1.371	1.263	1.196	1.159	0.967
NG921	NC_012076_1:66615_to_66370	41.6667	2	2	2	1.054	1.193	1.185	1.121	1.076	1.115	1.062
NG26	NC_012064_1:677468_to_679219	5.26316	2	2	2	1.134	1.237	1.266	1.037	1.129	1.181	1.283
NG1134	NW_002243504_1:68964_to_70358	6.81818	1	1	1	1.099	0.963	1.018	0.885	0.921	1.034	1.11
NG1044	NC_012081_1:690416_to_689841	6.01504	1	1	1	0.99	0.722	0.711	0.776	0.767	1.119	1.122
NG849	NC_012072_1:696360_to_695584	13.6	2	13	2	0.757	1.565	0.993	2.022	2.114	0.851	0.778
NG957	NC_012077_1:709081_to_708113	6.4	2	2	1	0.943	2.265	1.888	2.116	1.916	1.558	1.451
NG292	NC_012066_1:709888_to_709571	36.5385	1	3	1	0.972	0.622	0.677	0.576	0.623	1.209	1.227
NG293	NC_012066_1:711926_to_714703	5.01355	3	3	3	1.076	1.16	1.294	0.959	0.928	0.921	1.02
NG1095	NC_012085_1:712333_to_713838	4.12371	1	1	1	0.916	1.503	1.344	1.349	1.418	0.745	0.862
NG1066	NC_012083_1:717208_to_714332	25.1852	20	52	20	1.041	1.032	0.961	0.977	0.961	0.841	0.892
NG294	NC_012066_1:720878_to_719190	6.34328	1	1	1	1.183	2.001	1.811	1.41	1.354	1.369	1.266
NG295	NC_012066_1:724752_to_720943	1.49502	2	2	2	1.06	1.685	1.598	0.865	0.807	1.332	1.227
NG1000	NC_012078_1:727492_to_728457	24.8447	9	40	9	0.998	0.676	0.665	1.114	1.027	0.462	0.42
NG296	NC_012066_1:735968_to_732999	12.0469	9	16	9	0.974	0.951	0.929	0.877	0.867	0.757	0.795
NG822	NC_012072_1:73612_to_74625	2.68657	1	1	1	0.989	1.183	1.149	1.156	1.107	0.989	0.915
NG723	NC_012070_1:736274_to_737320	10.5263	1	2	1	1.006	1.066	1.458	0.985	1.289	1.231	1.289
NG297	NC_012066_1:736437_to_736021	6.52174	1	1	1	0.988	0.759	0.841	0.655	0.509	0.569	0.625
NG959	NC_012077_1:738249_to_731077	6.44468	10	15	10	1.019	1.19	1.196	1.181	1.138	0.989	0.986
NG641	NC_012069_1:739271_to_737985	8.867	3	4	3	0.993	1.082	1.075	0.839	0.824	0.983	0.823
NG29	NC_012064_1:742856_to_742254	11.1111	2	5	2	0.989	0.849	0.971	0.844	0.8	1.035	0.923
NG30	NC_012064_1:743534_to_742917	16.3934	1	1	1	0.97	1.458	1.911	1.252	1.198	1.514	1.299
NG1214	NW_002243510_1:75337_to_76866	3.90244	1	1	1	1.049	1.296	1.309	1.849	1.308	1.652	1.64
NG907	NC_012075_1:754958_to_753867	15.4062	5	6	3	0.929	1.253	1.273	0.994	0.981	1.15	1.085
NG645	NC_012069_1:758705_to_757098	23.516	8	16	8	0.974	1.005	1.056	0.897	0.867	1.152	1.072
NG432	NC_012067_1:763599_to_763030	11.2676	3	7	3	1.049	1.007	1.153	1.139	1.053	1.374	1.402
NG1186	NW_002243507_1:76774_to_75284	8.05687	3	5	3	1.028	1.316	1.371	1.007	0.972	1.091	0.934
NG169	NC_012065_1:768256_to_768735	20.5674	3	17	3	1.05	1.174	1.245	0.949	0.99	1.162	1.125
NG299	NC_012066_1:768576_to_769547	6.03175	1	3	1	0.966	0.408	0.414	0.403	0.389	0.552	0.546
NG300	NC_012066_1:769715_to_770296	23.9437	3	5	3	1.051	0.562	0.613	0.605	0.596	0.713	0.672
NG301	NC_012066_1:770359_to_771144	40.4082	8	15	8	1.041	0.55	0.569	0.544	0.533	0.635	0.62
NG910	NC_012075_1:770734_to_765566	0.702165	1	1	1	1.037	0.913	0.963	0.867	0.964	1.198	1.046
NG961	NC_012077_1:774686_to_773790	7.5	1	3	1	1.164	1.188	1.338	0.947	0.87	0.919	0.888
NG851	NC_012072_1:778020_to_778550	22.561	3	5	3	1.017	1.132	1.16	0.914	0.88	0.723	0.781
NG303	NC_012066_1:778869_to_782588	9.20121	7	7	7	1.007	1.119	1.188	0.948	0.855	0.752	0.763
NG794	NC_012071_1:779292_to_778249	8.03859	2	2	2	0.849	0.792	0.884	1.255	1.376	1.11	1.108
NG962	NC_012077_1:779331_to_781490	2.60736	1	1	1	0.937	1.009	1.008	0.845	0.778	1.06	0.818
NG33	NC_012064_1:779855_to_780958	2.54958	1	1	1	0.969	1.558	1.613	1.309	1.249	1.139	1.084
NG963	NC_012077_1:790672_to_789878	2.81124	1	1	1	1.049	0.865	0.877	0.674	0.649	0.662	0.83
NG646	NC_012069_1:809049_to_808315	3.27869	1	1	1	1.157	1.272	1.395	1.058	0.893	1.607	1.146
NG726	NC_012070_1:810683_to_809769	16.9492	3	3	3	1.03	0.955	1.162	0.841	0.879	1.105	1.146
NG795	NC_012071_1:813129_to_815405	1.06101	1	1	1	1.023	1.666	1.573	1.353	1.188	0.811	0.897
NG35	NC_012064_1:813290_to_815428	2.99501	1	2	1	1.059	0.963	1.015	0.907	0.93	1.241	1.146
NG797	NC_012071_1:817290_to_818597	4.80769	1	1	1	1.083	1.401	1.445	1.244	1.133	1.744	1.368
NG1046	NC_012081_1:818240_to_819790	5.27578	2	3	2	1.124	0.957	1.051	1.434	1.458	1.377	1.231
NG1071	NC_012085_1:81925_to_83265	7.36342	2	2	2	0.989	0.887	0.973	1.045	1.038	1.062	1.059
NG170	NC_012065_1:819788_to_819594	24.1935	1	1	1	1.086	1.41	1.443	1.341	1.48	1.109	0.952
NG544	NC_012068_1:822197_to_824002	6.17577	2	2	2	1.033	0.982	1.069	1.096	0.976	0.906	0.911
NG798	NC_012071_1:824802_to_825482	16.8421	2	3	1	0.98	1.087	1.159	1.108	1.14	1.381	1.361
NG966	NC_012077_1:833302_to_835044	8.84086	4	12	4	1.025	1.006	1.008	1.013	0.98	0.67	0.728
NG852	NC_012072_1:836210_to_837511	13.7931	3	3	3	1.054	1.326	1.365	1.227	1.23	1.202	1.216
NG853	NC_012072_1:845142_to_844810	10.6796	1	1	1	1.086	0.573	0.55	0.481	0.611	0.961	0.978
NG38	NC_012064_1:846777_to_847871	28.022	8	10	8	0.994	1.038	1.158	1.303	1.26	0.853	0.907
NG1187	NW_002243507_1:85208_to_82476	1.92308	1	1	1	0.999	1.107	1.214	0.851	0.837	1.086	1.051
NG172	NC_012065_1:854828_to_856135	8.31354	3	3	3	1.088	0.854	0.866	0.907	0.826	0.963	0.96
NG174	NC_012065_1:862544_to_860841	6.97115	3	6	3	1.047	1.906	1.774	1.177	1.207	1.28	1.224
NG1188	NW_002243507_1:87721_to_85226	1.71674	1	1	1	0.985	1.248	1.512	1.069	1.071	1.477	1.305
NG912	NC_012075_1:881023_to_880856	31.5789	1	5	1	1.044	0.711	0.789	0.53	0.548	1.22	1.059
NG1102	NC_012085_1:896139_to_896627	20.1342	3	4	3	0.955	1.021	1.128	1.016	1.014	0.989	0.953
NG1027	NC_012081_1:91211_to_90777	8.39695	1	1	1	0.787	3	1.796	1.821	1.584	1.814	1.394
NG40	NC_012064_1:913425_to_913985	13.0952	1	1	1	1.092	1.112	1.413	0.996	0.969	1.654	1.343
NG306	NC_012066_1:913539_to_914390	8.30325	2	3	2	0.978	1.191	1.217	0.912	0.897	1.182	1.042
NG41	NC_012064_1:913565_to_915787	10.5181	4	6	4	0.925	1.228	1.263	1.131	1.144	1.282	1.167
NG1028	NC_012081_1:91501_to_91160	30.9091	3	4	3	1.032	1.645	1.481	1.366	1.265	1.539	1.311
NG307	NC_012066_1:916350_to_915325	13.2911	3	3	3	1.023	1.043	1.028	1.426	1.104	0.757	0.77
NG1007	NC_012078_1:916532_to_918133	4.0856	2	3	2	1.029	1.306	1.28	0.995	0.936	1.195	1.087
NG881	NC_012073_1:918713_to_917919	7.79221	2	2	2	0.979	1.327	1.23	1.098	1.122	1.139	1.003
NG308	NC_012066_1:918956_to_920665	11.8644	3	5	3	1.063	0.997	1.125	0.927	1.027	1.048	0.979
NG1207	NW_002243509_1:92276_to_92881	35.8824	5	21	5	0.911	0.749	0.812	0.739	0.748	0.763	0.738
NG729	NC_012070_1:922950_to_921055	18.7845	7	16	7	0.944	0.986	0.959	0.922	0.91	0.84	0.858
NG309	NC_012066_1:923237_to_924820	22.4409	10	13	10	0.975	1.05	1.09	0.889	0.88	1.023	1.019
NG310	NC_012066_1:924847_to_925602	20.2454	2	2	2	1.086	0.765	0.89	0.851	0.904	1.026	0.995
NG388	NC_012067_1:92546_to_90138	2.35294	2	2	2	0.903	0.987	1.012	0.893	0.911	0.687	0.57
NG1008	NC_012078_1:926059_to_925031	16.9591	4	13	4	1.035	1.334	1.266	1.184	1.076	1.03	1.026
NG801	NC_012071_1:927687_to_925675	4.54545	1	1	1	1.033	2.124	1.925	1.583	1.456	1.646	1.371
NG175	NC_012065_1:929878_to_930924	3.73832	1	1	1	1.11	0.959	1.05	0.968	0.918	1.046	1.023
NG389	NC_012067_1:93282_to_99863	0.377358	1	1	1	1.084	1.339	1.295	1.048	0.976	1.114	1.147
NG802	NC_012071_1:934150_to_933542	14.0741	1	1	1	1.005	1.452	1.659	1.404	1.424	1.37	1.255
NG731	NC_012070_1:936096_to_936701	65.5172	7	17	7	0.999	0.957	0.921	0.81	0.828	0.875	0.938
NG549	NC_012068_1:936220_to_936669	10.9756	1	1	1	0.886	1.345	1.19	1.024	1.004	1.242	1.255
NG913	NC_012075_1:941686_to_940121	12.9436	6	7	6	1.041	1.318	1.276	0.943	0.929	1.089	1.061
NG2	NC_012064_1:94219_to_95784	16.7598	5	8	5	1.082	1.289	1.33	1.033	1.043	0.972	1.121
NG311	NC_012066_1:943813_to_942269	6.66667	2	3	2	0.986	1.364	1.301	1.519	1.639	1.524	1.422
NG550	NC_012068_1:950962_to_949937	4.13793	1	1	1	1.2	1.284	1.402	1.118	1.124	1.567	1.641
NG733	NC_012070_1:961520_to_962959	8.33333	4	6	4	1.052	1.207	1.253	0.981	0.964	0.867	0.98
NG858	NC_012072_1:966690_to_968093	8.49673	3	4	3	0.971	0.916	0.955	1.066	1.088	0.909	0.944
NG43	NC_012064_1:973054_to_975075	3.16092	1	1	1	1.006	1.311	1.508	0.951	1.009	1.284	1.194
NG936	NC_012076_1:976382_to_975642	8.99471	2	4	2	1.056	1.108	1.224	0.956	0.925	0.826	0.911
NG313	NC_012066_1:976730_to_976059	31.9149	5	38	5	0.999	1.163	1.333	4.66	5.361	1.145	1.066
NG314	NC_012066_1:978382_to_976994	3.44828	1	1	1	0.914	1.38	1.436	1.052	1.084	1.275	1.25
NG735	NC_012070_1:978788_to_977949	6.54545	1	1	1	1.065	1.072	1.203	1.018	0.934	1.259	1.041
NG315	NC_012066_1:978863_to_980098	2.58398	1	3	1	1.04	1.533	1.467	1.082	1.091	1.373	1.363
NG859	NC_012072_1:979713_to_983624	4.61384	4	7	4	0.852	1.124	1.068	0.977	1.037	1.231	1.066
NG552	NC_012068_1:980649_to_982400	16.0643	6	8	6	1.017	1.171	1.222	1.06	1.056	1.063	0.995
NG806	NC_012071_1:983078_to_983671	16.0839	2	4	2	1.057	1.225	1.107	1.169	1.175	1.343	1.212
NG177	NC_012065_1:987848_to_987261	15.9091	2	4	2	1.116	2.374	1.967	0.941	0.89	0.94	1.01
NG436	NC_012067_1:990184_to_991992	3.30097	2	3	2	1.102	1.078	1.129	1.077	1.023	0.888	0.937
NG437	NC_012067_1:992018_to_995800	4.46429	4	4	4	1.051	1.147	1.259	1.031	1.019	1.078	1.048
NG47	NC_012064_1:997108_to_995183	1.84874	1	2	1	1.149	1.02	1.23	0.96	0.906	1.302	1.131

## Sheet: Supplementary Data Set 5B
Supplementary Data Set 5B. Differentially expressed novel proteins identified in nutrient-deficient samples.
Novel ORF	Six-frame translation ID	# Unique Peptides	Description	GO_IDs	GO_Functions	KEGG_Function	FD (-N/Control)	FD (-P/Control)	FD (-Si/Control)	P value (-N/Control)	P value (-P/Control)	P value (-Si/Control)
NG455	NC_012067_1:1293412_to_1292204	6	predicted protein				1.6292	1.68791	1.23281	0.000641665	0.000504502	0.0130161
NG885	NC_012073_1:1023737_to_1026133	5	phosphatidylinositol class b	F:GO:0003674	F:molecular_function		1.549	1.1205	1.0315	0.000745679	0.000430156	0.727032
NG220	NC_012065_1:1872655_to_1874415	2	predicted protein	F:GO:0003824; C:GO:0016020; C:GO:0016021	F:catalytic activity; C:membrane; C:integral component of membrane		1.50228	1.52816	1.61086	0.00102892	0.000778839	0.00699672
NG262	NC_012066_1:28683_to_29075	2	glutathione peroxidase	P:GO:0006950; F:GO:0016491	P:response to stress; F:oxidoreductase activity		1.59764	1.17954	1.46335	0.00112597	0.0302802	0.00652807
NG1126	NC_012087_1:51347_to_51736	2	glutamine synthetase	P:GO:0008150; F:GO:0016874	P:biological_process; F:ligase activity		1.98938	1.13658	0.962355	0.00157344	0.185472	0.482569
NG513	NC_012068_1:18787_to_18338	2	receptor kinase-like protein Xa21	F:GO:0003674; C:GO:0005575	F:molecular_function; C:cellular_component		1.79514	1.20486	1.10167	0.00202444	0.0191462	0.311656
NG301	NC_012066_1:770359_to_771144	8	cobW-domain-containing protein				0.548261	0.527683	0.614895	0.00239349	0.00193348	0.00307096
NG532	NC_012068_1:498180_to_498605	2	delta carbonic anhydrase	C:GO:0005575	C:cellular_component	K00223 | ERG4; Delta24(24(1))-sterol reductase [EC:1.3.1.71]	0.199326	0.189215	0.326432	0.00250469	0.00211258	0.00418016
NG113	NC_012064_1:2243576_to_2245312	2	predicted protein	F:GO:0005509; P:GO:0006812; F:GO:0015299; C:GO:0016020; C:GO:0016021; P:GO:0055085; P:GO:1902600	F:calcium ion binding; P:cation transport; F:solute:proton antiporter activity; C:membrane; C:integral component of membrane; P:transmembrane transport; P:proton transmembrane transport		1.69303	1.10796	0.965672	0.00278612	0.00382176	0.728982
NG879	NC_012073_1:622470_to_620998	2	predicted protein	C:GO:0005575; F:GO:0016765	C:cellular_component; F:transferase activity, transferring alkyl or aryl (other than methyl) groups		1.65544	1.25134	1.26842	0.0035828	0.0136543	0.00800209
NG368	NC_012066_1:2124542_to_2123718	2	predicted protein	C:GO:0005575	C:cellular_component		1.77119	1.29362	0.869392	0.00360938	0.0385707	0.0971098
NG948	NC_012077_1:541001_to_541447	5	predicted protein	P:GO:0006464; F:GO:0016301	P:cellular protein modification process; F:kinase activity		0.191029	0.175198	0.199472	0.00466023	0.00449717	0.00558492
NG1117	NC_012086_1:266307_to_266017	2	Xanthine/uracil permease	F:GO:0005215; C:GO:0016020; C:GO:0016021; F:GO:0022857; P:GO:0055085	F:transporter activity; C:membrane; C:integral component of membrane; F:transmembrane transporter activity; P:transmembrane transport		7.81453	1.40194	1.18692	0.00549047	0.0819618	0.0998784
NG300	NC_012066_1:769715_to_770296	3	GTP-binding protein				0.572891	0.585568	0.67528	0.00671078	0.00369157	0.00951622
NG225	NC_012065_1:1941908_to_1941285	3	low molecular mass early light-inducible protein HV60	C:GO:0009536	C:plastid		0.625484	0.83188	1.51696	0.0068262	0.0332837	0.00441247
NG67	NC_012064_1:1296030_to_1296362	2					1.70523	1.58652	0.896378	0.006848	0.0207018	0.0870645
NG174	NC_012065_1:862544_to_860841	3	pheophorbide a oxygenase	F:GO:0010277; F:GO:0051537; P:GO:0055114	F:chlorophyllide a oxygenase [overall] activity; F:2 iron, 2 sulfur cluster binding; P:oxidation-reduction process		1.79775	1.16463	1.22325	0.00728199	0.0263003	0.0246503
NG902	NC_012075_1:562102_to_562881	2	predicted protein	C:GO:0005575	C:cellular_component		1.74591	1.31446	1.31914	0.00733727	0.043821	0.0720874
NG295	NC_012066_1:724752_to_720943	2	predicted protein			K02234 | cobW; cobalamin biosynthesis protein CobW	1.59369	0.81165	1.24223	0.00738465	0.043278	0.0540195
NG529	NC_012068_1:424657_to_423590	2	predicted protein				0.514653	0.788689	0.612853	0.00803773	0.0238686	0.00563273
NG862	NC_012072_1:1183244_to_1183897	4	hypothetical protein THAOC_03003	F:GO:0043167	F:ion binding		1.65396	1.24242	1.27126	0.00833591	0.0487536	0.0216052
NG1122	NC_012087_1:36128_to_34461	9	predicted protein	C:GO:0005575; F:GO:0043167	C:cellular_component; F:ion binding		1.85304	0.852038	1.21792	0.00906858	0.0446889	0.111979
NG947	NC_012077_1:540723_to_540986	2	predicted protein	P:GO:0006464; F:GO:0016301	P:cellular protein modification process; F:kinase activity		0.199244	0.181965	0.203564	0.00984897	0.00946006	0.0106674
NG77	NC_012064_1:1490558_to_1494067	2	predicted protein	C:GO:0000786; F:GO:0003677; C:GO:0005634; P:GO:0006334	C:nucleosome; F:DNA binding; C:nucleus; P:nucleosome assembly		1.64934	1.08839	1.06071	0.0114934	0.196732	0.492536
NG86	NC_012064_1:1658711_to_1659490	6	predicted protein	P:GO:0006810	P:transport		2.04612	0.905764	0.883709	0.0117311	0.00410541	0.125841
NG239	NC_012065_1:2103034_to_2104137	2	predicted protein	F:GO:0003674	F:molecular_function		2.24385	1.07025	1.01756	0.0121774	0.520424	0.419482
NG470	NC_012067_1:1691312_to_1690641	4	predicted protein	P:GO:0009058; F:GO:0043167	P:biosynthetic process; F:ion binding		0.408391	0.599044	0.70632	0.0122902	0.0272452	0.0456705
NG586	NC_012068_1:1669670_to_1670170	4	hypothetical protein FisN_20Hh059	C:GO:0016020; C:GO:0016021	C:membrane; C:integral component of membrane		0.609861	0.436573	0.377693	0.0122968	0.0056692	0.00514464
NG593	NC_012068_1:1819272_to_1822592	6	phosphatidylinositide phosphatase SAC1	F:GO:0003674	F:molecular_function		1.55735	1.27915	1.51564	0.0128947	0.0490136	0.0576268
NG396	NC_012067_1:212647_to_211391	2	predicted protein	F:GO:0000062; C:GO:0016020; C:GO:0016021	F:fatty-acyl-CoA binding; C:membrane; C:integral component of membrane		1.58642	1.51175	1.34621	0.0133848	0.0281775	0.055953
NG876	NC_012073_1:437531_to_440278	3	predicted protein	P:GO:0006729; F:GO:0008124; F:GO:0016491; P:GO:0055114	P:tetrahydrobiopterin biosynthetic process; F:4-alpha-hydroxytetrahydrobiopterin dehydratase activity; F:oxidoreductase activity; P:oxidation-reduction process		0.608717	0.743933	0.749381	0.0147083	0.00348724	0.0283737
NG268	NC_012066_1:156432_to_157481	5	predicted protein				0.613727	0.612725	0.701904	0.0154878	0.00076394	0.0132263
NG85	NC_012064_1:1658308_to_1658772	3	predicted protein	C:GO:0005575; P:GO:0055085	C:cellular_component; P:transmembrane transport		2.67325	1.00434	0.971566	0.0177647	0.927008	0.537862
NG514	NC_012068_1:20695_to_19199	5	predicted protein	C:GO:0005575	C:cellular_component		1.6594	1.22335	1.21899	0.0212115	0.0241348	0.0267657
NG1028	NC_012081_1:91501_to_91160	3	Bacterial surface protein 26-residue repeat			K08339 | ATG5; autophagy-related protein 5	1.53839	1.29478	1.40256	0.0225424	0.0298892	0.0708984
NG1086	NC_012085_1:453723_to_453229	2	predicted protein	F:GO:0004553; C:GO:0005576; P:GO:0005975; P:GO:0006801; F:GO:0030246; F:GO:0046872	F:hydrolase activity, hydrolyzing O-glycosyl compounds; C:extracellular region; P:carbohydrate metabolic process; P:superoxide metabolic process; F:carbohydrate binding; F:metal ion binding		1.81957	1.16361	0.925586	0.0340138	0.0855666	0.163677
NG177	NC_012065_1:987848_to_987261	2	kinase-like protein	P:GO:0006464; F:GO:0016301; F:GO:0043167	P:cellular protein modification process; F:kinase activity; F:ion binding		2.05151	0.865312	0.92155	0.0343263	0.153445	0.345197
NG70	NC_012064_1:1410907_to_1411860	2	uncharacterized methyltransferase At2g41040, chloroplastic-like	F:GO:0003674	F:molecular_function		1.57537	1.44581	2.23005	0.0360516	0.00258449	0.0264162
NG1129	NC_012087_1:117925_to_117632	3	hypothetical protein THAOC_03076	C:GO:0005575	C:cellular_component		1.11788	2.67162	0.930659	0.0454614	0.000186505	0.478844
NG836	NC_012072_1:450474_to_450962	2	hypothetical protein THAOC_26696, partial	F:GO:0008270; F:GO:0046872	F:zinc ion binding; F:metal ion binding		1.19238	1.73689	0.940158	0.0129923	0.00205661	0.036491
NG241	NC_012065_1:2131467_to_2132870	4	cell division protease FtsH	C:GO:0005575; F:GO:0008233; F:GO:0043167	C:cellular_component; F:peptidase activity; F:ion binding		0.720305	0.623858	0.968528	0.00949732	0.00228868	0.612833
NG868	NC_012073_1:255189_to_253048	2	predicted protein	C:GO:0005575	C:cellular_component		1.16803	1.5123	1.14908	0.144626	0.00344215	0.0475078
NG580	NC_012068_1:1544958_to_1544446	2	predicted protein	F:GO:0004674; F:GO:0005524; P:GO:0006468	F:protein serine/threonine kinase activity; F:ATP binding; P:protein phosphorylation		1.4743	2.05658	0.864215	0.0366989	0.00361249	0.151722
NG63	NC_012064_1:1229376_to_1230611	2	predicted protein	F:GO:0003674	F:molecular_function		0.736977	0.656282	0.882533	0.0779592	0.00752036	0.181178
NG313	NC_012066_1:976730_to_976059	5	D-lactate dehydrogenase	F:GO:0008720; F:GO:0016491; F:GO:0016616; F:GO:0051287; P:GO:0055114	F:D-lactate dehydrogenase activity; F:oxidoreductase activity; F:oxidoreductase activity, acting on the CH-OH group of donors, NAD or NADP as acceptor; F:NAD binding; P:oxidation-reduction process		1.24862	5.01301	1.10605	0.0997957	0.00754973	0.115345
NG326	NC_012066_1:1176300_to_1175722	2	D-amino acid dehydrogenase small subunit	F:GO:0016491; P:GO:0055114	F:oxidoreductase activity; P:oxidation-reduction process		1.41139	1.54934	0.976436	0.00787196	0.00895769	0.37636
NG311	NC_012066_1:943813_to_942269	2	predicted protein	C:GO:0016020; C:GO:0016021	C:membrane; C:integral component of membrane		1.34189	1.59013	1.48338	0.0089133	0.0104598	0.011307
NG101	NC_012064_1:1936293_to_1935484	2	signal peptide containing protein	F:GO:0043167	F:ion binding		0.904339	0.56874	1.01255	0.321883	0.0110807	0.860248
NG849	NC_012072_1:696360_to_695584	2	predicted protein				1.45589	2.35401	0.927149	0.326407	0.0117196	0.664018
NG574	NC_012068_1:1464253_to_1465116	3	hypothetical protein THAOC_02559	F:GO:0043167	F:ion binding		1.35881	3.5923	1.16485	0.0170501	0.0145934	0.200847
NG166	NC_012065_1:594939_to_594277	3	pilus assembly protein	F:GO:0005164; P:GO:0006955; C:GO:0016020	F:tumor necrosis factor receptor binding; P:immune response; C:membrane	K15745 | AL1; phytoene desaturase (3,4-didehydrolycopene-forming) [EC:1.3.99.30]	0.798618	1.54145	0.914453	0.0856899	0.0403258	0.501553
NG789	NC_012071_1:628059_to_628349	3	phosphoglycerate mutase	F:GO:0004619; P:GO:0006096; C:GO:0016020	F:phosphoglycerate mutase activity; P:glycolytic process; C:membrane		1.45835	1.20898	1.68329	0.000602136	0.00125645	0.000167255
NG812	NC_012071_1:1088685_to_1086880	6	predicted protein				0.9727	1.14611	0.649646	0.464163	0.135934	0.00105818
NG1000	NC_012078_1:727492_to_728457	9	predicted protein				0.671171	1.07157	0.441441	0.000289461	0.242048	0.00141654
NG688	NC_012069_1:1503878_to_1505581	2	predicted protein	C:GO:0016020; C:GO:0016021	C:membrane; C:integral component of membrane		1.30694	1.13343	1.83529	0.014778	0.244584	0.00432859
NG223	NC_012065_1:1908951_to_1909721	3	PXMP2/4 family protein 2	C:GO:0016021	C:integral component of membrane		1.46979	1.27437	1.54191	0.00324254	0.00867222	0.00587403
NG712	NC_012070_1:264230_to_263931	2	unnamed protein product	C:GO:0005739; P:GO:0006605; P:GO:0007005; C:GO:0032991; P:GO:0055085	C:mitochondrion; P:protein targeting; P:mitochondrion organization; C:protein-containing complex; P:transmembrane transport		1.12823	0.919139	1.5378	0.0968595	0.285915	0.00666086
NG790	NC_012071_1:628378_to_628662	2	2,3-diphosphoglycerate-dependent phosphoglycerate mutase	P:GO:0006094; P:GO:0006096; C:GO:0016021; F:GO:0046538	P:gluconeogenesis; P:glycolytic process; C:integral component of membrane; F:2,3-bisphosphoglycerate-dependent phosphoglycerate mutase activity		1.31537	1.40302	1.60504	0.00569263	0.00349719	0.00873676
NG91	NC_012064_1:1775196_to_1777172	5	hypothetical protein THAOC_09881				0.763297	0.701485	0.535697	0.0567984	0.0259666	0.00902786
NG699	NC_012069_1:1755984_to_1753900	3	probable LRR receptor-like serine/threonine-protein kinase At4g08850	F:GO:0000166; F:GO:0004672; F:GO:0004721; F:GO:0005524; C:GO:0005886; P:GO:0006468; P:GO:0006470; C:GO:0016020; C:GO:0016021; F:GO:0016301; P:GO:0016310; F:GO:0016787	F:nucleotide binding; F:protein kinase activity; F:phosphoprotein phosphatase activity; F:ATP binding; C:plasma membrane; P:protein phosphorylation; P:protein dephosphorylation; C:membrane; C:integral component of membrane; F:kinase activity; P:phosphorylation; F:hydrolase activity	K10614 | HERC3; E3 ubiquitin-protein ligase HERC3 [EC:2.3.2.26]	1.05744	1.16371	1.69603	0.333539	0.0755271	0.0102842
NG933	NC_012076_1:589709_to_587829	6	molecular chaperone DnaK	P:GO:0000902	P:cell morphogenesis		1.34766	1.22168	1.55127	0.0349433	0.0207782	0.0178148
NG410	NC_012067_1:449419_to_448955	2	hsp90-like protein	F:GO:0030234	F:enzyme regulator activity		0.749014	0.83925	0.526627	0.00304684	0.0117218	0.0280971
NG691	NC_012069_1:1542628_to_1543218	4	predicted protein				0.680668	0.803985	0.621432	0.0615338	0.140716	0.0424325
NG388	NC_012067_1:92546_to_90138	2	predicted protein	F:GO:0004252; P:GO:0006508; C:GO:0016020; C:GO:0016021	F:serine-type endopeptidase activity; P:proteolysis; C:membrane; C:integral component of membrane		1.05045	0.947977	0.660536	0.439009	0.42131	0.0511402
